# Supplementary material for: Chronic exercise remodels the lysine acetylome in the mouse hippocampus
Source: Front Mol Neurosci. 2022 Oct 28;15:1023482. doi: 10.3389/fnmol.2022.1023482 (PMC9650339; doi:10.3389/fnmol.2022.1023482)
Supplement: Supplementary file 1 [file Data_Sheet_1.xlsx]

## Sheet: Supplementary Table 1
Supplementary Table 1 Information of identified acetylated sites/proteins by LC-MS/MS
Modification sites information																		Protein quantitation						Normalized modification sites quantitation
Protein accession	Position	Amino acid	Protein description	Gene name	Localization probability	PEP	Score	Charge	Modified sequence	Mass error [ppm]	MS/MS Counts	Con 1	Con 2	Con 3	Ex 1	Ex 2	Ex 3	Con 1	Con 2	Con 3	Ex 1	Ex 2	Ex 3	Con 1	Con 2	Con 3	Ex 1	Ex 2	Ex 3	Ex/Con Ratio	Ex/Con P value
A2A5R2	379	K	Brefeldin A-inhibited guanine nucleotide-exchange protein 2 OS=Mus musculus OX=10090 GN=Arfgef2 PE=1 SV=1	Arfgef2	1	0.00100973	61.194	3	FSHILQK(1)DAFLVFR	1.935	2	0.775542				1.22446		1.01959	0.994607	0.995537	1.01717	0.982642	0.990453	0.761				1.246		1.637
A2AGH6	1800	K	Mediator of RNA polymerase II transcription subunit 12 OS=Mus musculus OX=10090 GN=Med12 PE=1 SV=1	Med12	1	0.00070248	63.79	2	SQPATK(1)NEDYGMGPGR	-1.2794	5	1.0202	1.06935		0.631516	0.897166	1.38177
A2AGT5	1761	K	Cytoskeleton-associated protein 5 OS=Mus musculus OX=10090 GN=Ckap5 PE=1 SV=1	Ckap5	1	3.22617e-05	129.69	2	TLK(1)TLLHTLCK	5.4668	5		1.24316	0.916116	0.776862	1.18679	0.877076	1.00675	1.01643	1.00872	0.98226	0.980633	1.00521		1.223	0.908	0.791	1.21	0.873	0.899	0.612946
A2AIL4	271	K	NADH dehydrogenase (ubiquinone) complex I, assembly factor 6 OS=Mus musculus OX=10090 GN=Ndufaf6 PE=1 SV=1	Ndufaf6	1	2.69483e-10	96.313	4	DVVYDIASQAHLHLK(1)HAR	2.57	10	1.00145	1.06603	0.982225	0.965566	0.976779	1.00795	0.986104	0.957074	0.990974	1.00612	0.925392	1.13434	1.016	1.114	0.991	0.96	1.056	0.889	0.931	0.299256
A2AJI0	274	K	MAP7 domain-containing protein 1 OS=Mus musculus OX=10090 GN=Map7d1 PE=1 SV=1	Map7d1	1	0.0112252	79.235	2	LSK(1)SSATLWNSPSR	-6.5907	1			1				0.979959	0.980123	1.03138	0.988747	0.995483	1.02431			0.97
A2ALS5	262	K	Rap1 GTPase-activating protein 1 OS=Mus musculus OX=10090 GN=Rap1gap PE=1 SV=2	Rap1gap	1	0.00155576	61.577	2	NK(1)EIMFHVSTK	6.0767	2			0.799966	1.20003			1.01135	1.01002	1.00469	0.976892	0.986635	1.01042			0.796	1.228			1.543
A2AR02	52	K	Peptidyl-prolyl cis-trans isomerase G OS=Mus musculus OX=10090 GN=Ppig PE=1 SV=1	Ppig	1	0.00064747	128.57	2	GTGK(1)STQKPLHYK	-2.6912	10	0.876966	0.964694	1.11482	1.11121	0.941594	0.990716	1.37287	0.764673				0.862455	0.639	1.262				1.149	1.209
A2ASZ8	240	K	Calcium-binding mitochondrial carrier protein SCaMC-2 OS=Mus musculus OX=10090 GN=Slc25a25 PE=1 SV=1	Slc25a25	1	0.0214127	52.591	2	EGGAK(1)SLWR	0.90649	2	1.31083			0.689171			1.05928	1.00748	1.034	0.979107	0.960854	0.95927	1.237			0.704			0.569
A2AVR2	1025	K	Maestro heat-like repeat-containing protein family member 7 OS=Mus musculus OX=10090 GN=Mroh7 PE=3 SV=1	Mroh7	1	0.046452	46.802	2	IFK(1)GQGK	-3.4355	2		0.914699				1.0853
Q0KL02	598	K	Triple functional domain protein OS=Mus musculus OX=10090 GN=Trio PE=1 SV=3	Trio	1	8.46106e-06	170.69	3	HTGVGK(1)SLHR	-0.31945	8	1.00283	1.13292	1.17413	0.760266	0.854184	1.07568	0.980449	1.00203	1.00121	1.00613	0.995659	1.01451	1.023	1.131	1.173	0.756	0.858	1.06	0.804	0.100933
A2CG49	1191	K	Kalirin OS=Mus musculus OX=10090 GN=Kalrn PE=1 SV=1	Kalrn	1	0.000847546	98.009	2	WVTTVDK(1)HYR	0.20304	6	1.21125	1.21991	0.878713	0.821454	0.860753	1.00792	0.98371	0.97942	0.982487	1.0275	1.02152	1.00536	1.231	1.246	0.894	0.799	0.843	1.003	0.785	0.140317
A2RT62	416	K	F-box/LRR-repeat protein 16 OS=Mus musculus OX=10090 GN=Fbxl16 PE=1 SV=1	Fbxl16	1	9.03114e-07	93.162	3	WCCQVQDFGLK(1)HLLAMR	-0.87158	6	1.09583	1.11289	1.01698	0.802347	0.998733	0.973225	1.01199	0.985764	0.99159	1.00045	0.993721	1.01648	1.083	1.129	1.026	0.802	1.005	0.957	0.854	0.0933401
A6H5Z3	92	K	Exocyst complex component 6B OS=Mus musculus OX=10090 GN=Exoc6b PE=1 SV=1	Exoc6b	1	0.000309101	83.358	2	LK(1)NQVTDTNR	0.053099	6	1.15506	1.12797	1.00606	0.838515	0.935318	0.93708	0.995531	0.985439	1.00695	1.02817	1.00486	0.979044	1.16	1.145	0.999	0.816	0.931	0.957	0.818	0.0430582
A6H630	40	K	Damage-control phosphatase ARMT1 OS=Mus musculus OX=10090 GN=Armt1 PE=1 SV=1	Armt1	1	0.00081742	120.33	2	HK(1)SEFFEK	-0.7995	6	1.11553	1.13541	1.07143	0.906146	0.763524	1.00795	1.05265	1.01274	1.04446	0.972617	0.955423	0.96211	1.06	1.121	1.026	0.932	0.799	1.048	0.867	0.146559
B1AR13	124	K	CDGSH iron-sulfur domain-containing protein 3, mitochondrial OS=Mus musculus OX=10090 GN=Cisd3 PE=1 SV=1	Cisd3	1	8.74539e-33	254.16	3	ATQRPPYCDGTHK(1)SEQVQK	-0.91214	10	1.09052	1.13157	0.903888	0.959235	0.905854	1.00893	1.07172	1.01469	0.987688		0.944288	0.981614	1.018	1.115	0.915		0.959	1.028	0.978	0.816883
B1AR13	65	K	CDGSH iron-sulfur domain-containing protein 3, mitochondrial OS=Mus musculus OX=10090 GN=Cisd3 PE=1 SV=1	Cisd3	1	0.00253008	59.645	2	LELVAGK(1)TYR	-1.3365	4	1.01439	1.05559		0.994753	0.935274		1.07172	1.01469	0.987688		0.944288	0.981614	0.947	1.04			0.99		0.996
B1AR13	76	K	CDGSH iron-sulfur domain-containing protein 3, mitochondrial OS=Mus musculus OX=10090 GN=Cisd3 PE=1 SV=1	Cisd3	1	7.38966e-05	104.49	3	SK(1)NQPFCDGSHFFQR	1.0378	6	1.13032	1.11026	0.988691	0.872359	0.902791	0.995582	1.07172	1.01469	0.987688		0.944288	0.981614	1.055	1.094	1.001		0.956	1.014	0.938	0.208608
B1AYB6	1406	K	Methyl-CpG-binding domain protein 5 OS=Mus musculus OX=10090 GN=Mbd5 PE=2 SV=1	Mbd5	1	0.00313904	69.915	2	GLTSWPGK(1)FIR	-3.3349	1	1
B2KF05	89	K	Bromodomain and PHD finger-containing protein 3 OS=Mus musculus OX=10090 GN=Brpf3 PE=1 SV=1	Brpf3	1	0.00346331	73.891	2	ENSEQPQFPAK(1)SK	0.88381	1		1
B2KF05	105	K	Bromodomain and PHD finger-containing protein 3 OS=Mus musculus OX=10090 GN=Brpf3 PE=1 SV=1	Brpf3	1	0.000118481	54.813	4	ESCSK(1)HASGTSFHLPQPSFR	0.92753	6		0.833905			1.08885	1.07724
B2KF05	1038	K	Bromodomain and PHD finger-containing protein 3 OS=Mus musculus OX=10090 GN=Brpf3 PE=1 SV=1	Brpf3	1	0.054229	53.679	2	GK(1)PALSR	-1.4545	1	1
B2KF05	92	K	Bromodomain and PHD finger-containing protein 3 OS=Mus musculus OX=10090 GN=Brpf3 PE=1 SV=1	Brpf3	1	0.00218962	139.02	2	K(1)PSSK(1)GK(1)R	0.97488	2		1.0186				0.981399
B2KF05	96	K	Bromodomain and PHD finger-containing protein 3 OS=Mus musculus OX=10090 GN=Brpf3 PE=1 SV=1	Brpf3	1	0.00218962	139.02	2	K(1)PSSK(1)GK(1)R	0.97488	2		1.0186				0.981399
B2KF05	98	K	Bromodomain and PHD finger-containing protein 3 OS=Mus musculus OX=10090 GN=Brpf3 PE=1 SV=1	Brpf3	1	0.00218962	139.02	2	K(1)PSSK(1)GK(1)R	0.97488	2		1.0186				0.981399
B2KF05	670	K	Bromodomain and PHD finger-containing protein 3 OS=Mus musculus OX=10090 GN=Brpf3 PE=1 SV=1	Brpf3	1	0.0239488	54.584	2	YNAK(1)DTIFHR	3.8787	1	1
B2RQC6	2036	K	CAD protein OS=Mus musculus OX=10090 GN=Cad PE=1 SV=1	Cad	1	0.000174265	103.76	3	HPQPGAVELAAK(1)HCR	-1.562	5	1.06701	1.40053	1.0177		0.628575	0.886182	1.02011	1.06625	1.00619	0.984217	0.974606	0.948633	1.046	1.314	1.011		0.645	0.934	0.703	0.128406
B2RRD7	147	K	Peregrin OS=Mus musculus OX=10090 GN=Brpf1 PE=1 SV=1	Brpf1	1	0.00105326	102.03	2	ENTETPAATPK(1)SGK	-2.852	5	0.827368		0.933504	0.982053	0.891881	1.36519
B2RRD7	150	K	Peregrin OS=Mus musculus OX=10090 GN=Brpf1 PE=1 SV=1	Brpf1	1	0.0301085	79.889	2	SGK(1)HK(1)NK(1)EK	-0.7308	2		1.1042		0.895803
B2RRD7	152	K	Peregrin OS=Mus musculus OX=10090 GN=Brpf1 PE=1 SV=1	Brpf1	1	0.0301085	79.889	2	SGK(1)HK(1)NK(1)EK	-0.7308	2		1.1042		0.895803
B2RRD7	154	K	Peregrin OS=Mus musculus OX=10090 GN=Brpf1 PE=1 SV=1	Brpf1	1	0.0301085	79.889	2	SGK(1)HK(1)NK(1)EK	-0.7308	2		1.1042		0.895803
B2RRD7	894	K	Peregrin OS=Mus musculus OX=10090 GN=Brpf1 PE=1 SV=1	Brpf1	1	0.0226502	60.589	2	TSVLFSK(1)K	-0.56187	5	0.83456	1.05579		0.847974	1.12066	1.14102
B2RSH2	92	K	Guanine nucleotide-binding protein G(i) subunit alpha-1 OS=Mus musculus OX=10090 GN=Gnai1 PE=1 SV=1	Gnai1	1	0.000277072	109.88	2	LK(1)IDFGDSAR	1.5999	6	1.04572	1.0813	1.00406	0.920283	0.955519	0.993115	1.03633	1.05383	1.03244	0.977285	0.972631	0.92748	1.009	1.026	0.973	0.942	0.982	1.071	0.996	0.899103
P18872	46	K	Guanine nucleotide-binding protein G(o) subunit alpha OS=Mus musculus OX=10090 GN=Gnao1 PE=1 SV=3	Gnao1	1	6.18255e-16	203.93	2	LLLLGAGESGK(1)STIVK	-1.5289	6	1.04539	1.14106	1.18594	0.847666	0.83148	0.948466	1.05193	1.02117	1.03836	0.960633	0.963045	0.964864	0.994	1.117	1.142	0.882	0.863	0.983	0.839	0.0406306
B2RSH2	349	K	Guanine nucleotide-binding protein G(i) subunit alpha-1 OS=Mus musculus OX=10090 GN=Gnai1 PE=1 SV=1	Gnai1	1	0.00304338	74.486	2	NNLK(1)DCGLF	-1.1863	5	1.04158	1.13914	1.18426		0.773583	0.861446	1.03633	1.05383	1.03244	0.977285	0.972631	0.92748	1.005	1.081	1.147		0.795	0.929	0.8	0.0599489
B2RWS6	1541	K	Histone acetyltransferase p300 OS=Mus musculus OX=10090 GN=Ep300 PE=1 SV=2	Ep300	1	1.97286e-72	269.09	3	EENTSNESTDVTK(1)GDSK(1)NAK(1)K(1)K	-2.4555	24	0.972875	1.08238	0.946164	0.986958	0.843506	1.16812
B2RWS6	1545	K	Histone acetyltransferase p300 OS=Mus musculus OX=10090 GN=Ep300 PE=1 SV=2	Ep300	1	1.97286e-72	269.09	2	GDSK(1)NAK(1)K(1)K(1)NNK	-1.2827	30	0.972875	1.08238	0.946164	0.986958	0.843506	1.16812
B2RWS6	1548	K	Histone acetyltransferase p300 OS=Mus musculus OX=10090 GN=Ep300 PE=1 SV=2	Ep300	1	1.97286e-72	269.09	2	NAK(1)K(1)K(1)NNK(1)K	2.0686	22	0.981757	1.09763	0.970473	0.993425	0.80622	1.1505
B2RWS6	1549	K	Histone acetyltransferase p300 OS=Mus musculus OX=10090 GN=Ep300 PE=1 SV=2	Ep300	1	1.97286e-72	269.09	2	NAK(1)K(1)K(1)NNK(1)K	2.0686	18	0.981757	1.09763	0.970473	0.993425	0.80622	1.1505
B2RWS6	1550	K	Histone acetyltransferase p300 OS=Mus musculus OX=10090 GN=Ep300 PE=1 SV=2	Ep300	1	1.39869e-20	159.12	2	NAK(1)K(1)K(1)NNK(1)K	2.0686	18	1.0126	1.10172	0.994696	0.733001	1.0515	1.10648
P45481	1712	K	Histone lysine acetyltransferase CREBBP OS=Mus musculus OX=10090 GN=Crebbp PE=1 SV=3	Crebbp	1	3.49856e-10	175.68	3	FVYTCNECK(1)HHVETR	0.79472	20	0.88191	0.932979	1.11892	0.928084	0.959354	1.17875
B2RWS6	1553	K	Histone acetyltransferase p300 OS=Mus musculus OX=10090 GN=Ep300 PE=1 SV=2	Ep300	1	1.15354e-14	174.02	2	NNK(1)K(1)TSK(1)NK(1)SSLSR	-3.7044	24	0.992373	1.17912	0.824991	0.861345	1.03903	1.10314
B2RWS6	1179	K	Histone acetyltransferase p300 OS=Mus musculus OX=10090 GN=Ep300 PE=1 SV=2	Ep300	1	9.44982e-73	269.7	3	KLEFSPQTLCCYGK(1)QLCTIPR	-1.6969	10	1.09344	1.12508	1.08324	0.880462	0.874312	0.943465
B2RWS6	1554	K	Histone acetyltransferase p300 OS=Mus musculus OX=10090 GN=Ep300 PE=1 SV=2	Ep300	1	4.80681e-30	212.27	2	NNK(1)K(1)TSK(1)NK(1)SSLSR	-3.7044	24	0.992373	1.17912	0.824991	0.861345	1.03903	1.10314
B2RWS6	1557	K	Histone acetyltransferase p300 OS=Mus musculus OX=10090 GN=Ep300 PE=1 SV=2	Ep300	1	4.80681e-30	212.27	2	TSK(1)NK(1)SSLSR	-0.21848	25	3.99198	0.47282	0.330816	0.345393	0.416643	0.442351
B2RWS6	1559	K	Histone acetyltransferase p300 OS=Mus musculus OX=10090 GN=Ep300 PE=1 SV=2	Ep300	1	4.80681e-30	212.27	2	TSK(1)NK(1)SSLSR	-0.21848	19	1.62621	0.939628	0.879885	0.821975	0.755197	0.977102
P45481	1628	K	Histone lysine acetyltransferase CREBBP OS=Mus musculus OX=10090 GN=Crebbp PE=1 SV=3	Crebbp	1	0.000183885	88.921	2	LYATMEK(1)HK	-0.60673	14	1.1042	1.12898	0.934998	0.963599	0.840404	1.02782
P45481	1832	K	Histone lysine acetyltransferase CREBBP OS=Mus musculus OX=10090 GN=Crebbp PE=1 SV=3	Crebbp	1	2.84094e-05	92.747	3	QLIALCCYHAK(1)HCQENK	-1.7145	5	1.36513	1.35368	1.14288	0.566595		0.571712
B2RWS6	1698	K	Histone acetyltransferase p300 OS=Mus musculus OX=10090 GN=Ep300 PE=1 SV=2	Ep300	1	3.81279e-25	177.62	4	WHCTVCEDYDLCITCYNTK(1)NHDHK	0.91008	5	0.973512	1.04331	0.965202	0.965192		1.05278
B2RXC1	170	K	Trafficking protein particle complex subunit 11 OS=Mus musculus OX=10090 GN=Trappc11 PE=1 SV=1	Trappc11	1	1.59418e-35	150.54	4	AAALCNVCELSGK(1)SLFVLPHTDHLVGYIIR	2.2052	5	0.283174	3.47946	0.338634		0.435398	0.463339	0.973702	1.0291	1.01819	0.94732	1.0061	1.02558	0.291	3.381	0.333		0.433	0.452	0.331	0.69517
B2RXC1	245	K	Trafficking protein particle complex subunit 11 OS=Mus musculus OX=10090 GN=Trappc11 PE=1 SV=1	Trappc11	1	0.00312495	76.85	2	QDTQNALK(1)NYR	-0.07586	2	1.07147		0.928535				0.973702	1.0291	1.01819	0.94732	1.0061	1.02558	1.1		0.912
B2RY04	497	K	Dedicator of cytokinesis protein 5 OS=Mus musculus OX=10090 GN=Dock5 PE=1 SV=2	Dock5	1	5.69549e-10	74.62	3	AIHPGAGYEGVSEYK(1)SVVYYQVK	-0.42787	6	0.860456	0.986101	0.905787	1.04592	1.10977	1.09197
B9EJ86	122	K	Oxysterol-binding protein-related protein 8 OS=Mus musculus OX=10090 GN=Osbpl8 PE=1 SV=1	Osbpl8	0.999987	0.0261523	91.783	2	KESLK(1)VQK	-2.2959	1					1		0.938624	1.02496	1.00236	1.02506	0.999091	1.0099					1.001
B9EJA2	167	K	Cortactin-binding protein 2 OS=Mus musculus OX=10090 GN=Cttnbp2 PE=1 SV=2	Cttnbp2	1	7.312e-05	103.8	2	NK(1)HVVLMLVK	3.4869	6	1.03654	1.12684	0.80944	1.11962	0.940095	0.967464	1.01747	1.01136	1.01099	0.991601	0.983172	0.985408	1.019	1.114	0.801	1.129	0.956	0.982	1.045	0.669716
B9EKR1	125	K	Receptor-type tyrosine-protein phosphatase zeta OS=Mus musculus OX=10090 GN=Ptprz1 PE=1 SV=1	Ptprz1	1	0.00120016	108.93	2	ASK(1)ITFHWGK	3.7425	6	1.21818	1.38945	1.03349	0.793276	0.726547	0.839053	1.02567	0.999306	1.0209	0.972281	0.989055	0.992782	1.188	1.39	1.012	0.816	0.735	0.845	0.667	0.0168504
C0HKE9	6	K	Histone H2A type 1-P OS=Mus musculus OX=10090 GN=Hist1h2ap PE=1 SV=1	Hist1h2ap	1	0.000619356	133.9	2	SGRGK(1)QGGK(1)AR	0.65071	10	2.56036	0.87233	0.471913	1.30172	0.791268	0.00240903
C0HKE9	10	K	Histone H2A type 1-P OS=Mus musculus OX=10090 GN=Hist1h2ap PE=1 SV=1	Hist1h2ap	1	0.000619356	133.9	2	SGRGK(1)QGGK(1)AR	0.65071	8	2.1352	0.727476	0.391886	1.08556	0.659875
D3YZP9	259	K	Coiled-coil domain-containing protein 6 OS=Mus musculus OX=10090 GN=Ccdc6 PE=1 SV=1	Ccdc6	1	0.00234544	88.921	2	FLK(1)NEVER	-1.0877	5	1.2474		0.876905	0.918927	1.0142	0.942572	0.98354	0.994453	0.989178	0.988936	1.02828	1.01561	1.268		0.886	0.929	0.986	0.928	0.88	0.469516
D3YZU1	177	K	SH3 and multiple ankyrin repeat domains protein 1 OS=Mus musculus OX=10090 GN=Shank1 PE=1 SV=1	Shank1	1	0.0108928	72.038	2	LHTK(1)TGLK	1.1233	3				1.03446	0.965848	0.999695	0.994179	0.984631	1.00446	0.999381	0.996939	1.02041				1.035	0.969	0.98
D3Z1D3	1167	K	Cardiac-enriched FHL2-interacting protein OS=Mus musculus OX=10090 GN=CEFIP PE=1 SV=1	CEFIP	0.99999	0.0586942	49.96	3	AK(1)K(1)LASKRR	-8.6614	2	0.90725	1.09275
D3Z1D3	1168	K	Cardiac-enriched FHL2-interacting protein OS=Mus musculus OX=10090 GN=CEFIP PE=1 SV=1	CEFIP	0.99999	0.0586942	49.96	3	AK(1)K(1)LASKRR	-10.796	2	0.90725	1.09275
D3Z7P3	169	K	Glutaminase kidney isoform, mitochondrial OS=Mus musculus OX=10090 GN=Gls PE=1 SV=1	Gls	1	4.70468e-17	178.94	2	FITALK(1)STGLR	0.73679	6	0.965216	0.999203	0.990322	0.984515	0.969913	1.09083	1.00739	0.997856	1.0071	0.995509	1.00246	0.989687	0.958	1.001	0.983	0.989	0.968	1.102	1.04	0.422985
D3Z7P3	668	K	Glutaminase kidney isoform, mitochondrial OS=Mus musculus OX=10090 GN=Gls PE=1 SV=1	Gls	1	0.00754354	55.754	2	GNQTVHK(1)NLDGLL	-1.0816	2		1.1153				0.884702	1.00739	0.997856	1.0071	0.995509	1.00246	0.989687		1.118				0.894	0.8
D3Z7P3	284	K	Glutaminase kidney isoform, mitochondrial OS=Mus musculus OX=10090 GN=Gls PE=1 SV=1	Gls	1	2.87162e-14	202.52	3	HSIGDTK(1)VPFCLQSCVK	1.0864	20	1.12866	1.0578	1.1016	0.819358	0.907023	0.985555	1.00739	0.997856	1.0071	0.995509	1.00246	0.989687	1.12	1.06	1.094	0.823	0.905	0.996	0.832	0.0312041
D3Z7P3	316	K	Glutaminase kidney isoform, mitochondrial OS=Mus musculus OX=10090 GN=Gls PE=1 SV=1	Gls	1	0.00172569	58.916	2	YVGK(1)EPSGLR	1.8113	5	1.08207		0.827252	0.998738	0.884194	1.20774	1.00739	0.997856	1.0071	0.995509	1.00246	0.989687	1.074		0.821	1.003	0.882	1.22	1.092	0.614295
E9PZJ8	573	K	Activating signal cointegrator 1 complex subunit 3 OS=Mus musculus OX=10090 GN=Ascc3 PE=1 SV=1	Ascc3	1	1.56064e-07	135.21	2	ELTGDMQLSK(1)SEILR	-5.6605	6	0.909012	1.17576	1.25126	0.842833	0.748813	1.07233
E9Q3E1	302	K	Aldehyde dehydrogenase family 3 member B2 OS=Mus musculus OX=10090 GN=Aldh3b2 PE=1 SV=1	Aldh3b2	1	0.0161991	93.561	2	IINQK(1)HFK	-0.83183	1				1
E9Q3L2	1566	K	Phosphatidylinositol 4-kinase alpha OS=Mus musculus OX=10090 GN=Pi4ka PE=1 SV=2	Pi4ka	1	0.000776967	106.97	2	FK(1)NTEAIGNEVTR	-0.5478	6	1.47195	1.15915	1.05256	0.70892	0.609533	0.997891	1.0097	0.994113	1.00154	1.0133	0.997937	0.983406	1.458	1.166	1.051	0.7	0.611	1.015	0.633	0.0586328
E9Q3L2	1421	K	Phosphatidylinositol 4-kinase alpha OS=Mus musculus OX=10090 GN=Pi4ka PE=1 SV=2	Pi4ka	1	0.000781904	69.915	2	FWTAMFSDK(1)K	0.11591	6	1.04757	1.06488	1.09025	0.810631	0.93667	1.04999	1.0097	0.994113	1.00154	1.0133	0.997937	0.983406	1.038	1.071	1.089	0.8	0.939	1.068	0.878	0.180901
E9Q3L2	983	K	Phosphatidylinositol 4-kinase alpha OS=Mus musculus OX=10090 GN=Pi4ka PE=1 SV=2	Pi4ka	1	6.17597e-05	108.4	3	HAQFLLVNFNHIHK(1)R	2.6624	6	1.06874	1.29145	0.794262	0.980643	0.822559	1.04235	1.0097	0.994113	1.00154	1.0133	0.997937	0.983406	1.058	1.299	0.793	0.968	0.824	1.06	0.905	0.626876
E9Q3L2	610	K	Phosphatidylinositol 4-kinase alpha OS=Mus musculus OX=10090 GN=Pi4ka PE=1 SV=2	Pi4ka	1	3.70365e-34	232.34	3	LYISQESDK(1)DAHLIPDHTIR	4.7401	13	1.02957	0.860517	0.981106	0.991998	1.12624	1.01057	1.0097	0.994113	1.00154	1.0133	0.997937	0.983406	1.02	0.866	0.98	0.979	1.129	1.028	1.094	0.233285
E9Q401	1982	K	Ryanodine receptor 2 OS=Mus musculus OX=10090 GN=Ryr2 PE=1 SV=1	Ryr2	1	0.000275111	112.95	2	DDK(1)SECPCPEEIR	4.4807	3	1.24781	1.11014		0.642056			0.994895	0.987944	0.988752	1.0123	0.996982	1.01913	1.254	1.124		0.634			0.533
E9Q401	1562	K	Ryanodine receptor 2 OS=Mus musculus OX=10090 GN=Ryr2 PE=1 SV=1	Ryr2	1	0.0142803	42.061	2	IK(1)NVMPLSAGLFK	-1.6291	2	0.90036		1.09964				0.994895	0.987944	0.988752	1.0123	0.996982	1.01913	0.905		1.112
E9Q401	603	K	Ryanodine receptor 2 OS=Mus musculus OX=10090 GN=Ryr2 PE=1 SV=1	Ryr2	1	2.73551e-05	104.39	2	SIISLLDK(1)HGR	-0.26606	6	1.03781	1.10336	1.1368	0.893386	0.900518	0.928127	0.994895	0.987944	0.988752	1.0123	0.996982	1.01913	1.043	1.117	1.15	0.883	0.903	0.911	0.815	0.00256489
E9Q401	3053	K	Ryanodine receptor 2 OS=Mus musculus OX=10090 GN=Ryr2 PE=1 SV=1	Ryr2	1	0.0118473	58.889	2	TGLDSVK(1)SALR	2.1135	3		1.41855		0.74042		0.841029	0.994895	0.987944	0.988752	1.0123	0.996982	1.01913		1.436		0.731		0.825	0.542
E9Q401	3315	K	Ryanodine receptor 2 OS=Mus musculus OX=10090 GN=Ryr2 PE=1 SV=1	Ryr2	0.999143	0.000445363	43.518	3	VK(0.001)PQLLK(0.999)THFLPLMEK	-0.57912	1		1					0.994895	0.987944	0.988752	1.0123	0.996982	1.01913		1.012
E9Q401	2975	K	Ryanodine receptor 2 OS=Mus musculus OX=10090 GN=Ryr2 PE=1 SV=1	Ryr2	1	0.00164797	50.09	3	VVLPLIDQYFK(1)NHR	-1.1895	1			1				0.994895	0.987944	0.988752	1.0123	0.996982	1.01913			1.011
E9Q401	2730	K	Ryanodine receptor 2 OS=Mus musculus OX=10090 GN=Ryr2 PE=1 SV=1	Ryr2	1	0.012914	54.309	2	YAEHSHDK(1)WSMDK	-3.8265	2	1.11665	0.883351					0.994895	0.987944	0.988752	1.0123	0.996982	1.01913	1.122	0.894
E9Q4N7	1906	K	AT-rich interactive domain-containing protein 1B OS=Mus musculus OX=10090 GN=Arid1b PE=1 SV=1	Arid1b	1	0.000901304	77.358	2	FPFGIQQAK(1)SHR	3.7521	5	1.1143	1.08607	0.602157	0.918217		1.27925	1.0111	1.11018	0.656912	1.01114	1.08561	1.12505	1.102	0.978	0.917	0.908		1.137	1.024	0.86688
E9Q4N7	603	K	AT-rich interactive domain-containing protein 1B OS=Mus musculus OX=10090 GN=Arid1b PE=1 SV=1	Arid1b	1	6.5269e-10	77.698	3	SQPPLAPGK(1)SNHEDLNLIQQER	2.7725	6	1.11458	1.1031	0.914126	0.936506	0.91107	1.02062	1.0111	1.11018	0.656912	1.01114	1.08561	1.12505	1.102	0.994	1.392	0.926	0.839	0.907	0.766	0.0687315
E9Q4S1	155	K	High affinity cAMP-specific and IBMX-insensitive 3',5'-cyclic phosphodiesterase 8B OS=Mus musculus OX=10090 GN=Pde8b PE=1 SV=1	Pde8b	1	1.12782e-13	99.442	4	TPESALECFLDK(1)HHEIIVIDHR	-1.1941	2	1.20219		0.797811				1.15217	1.22385	0.770193	0.51825	1.27537	1.06015	1.043		1.036
Q5SWU9	740	K	Acetyl-CoA carboxylase 1 OS=Mus musculus OX=10090 GN=Acaca PE=1 SV=1	Acaca	1	0.0642173	43.613	2	ITIGNK(1)TCVFEK	-0.72294	1	1						0.996633	0.980019	1.00132	1.00053	1.00449	1.01701	1.003
E9Q5C9	123	K	Nucleolar and coiled-body phosphoprotein 1 OS=Mus musculus OX=10090 GN=Nolc1 PE=1 SV=1	Nolc1	1	0.0232101	44.598	2	ASVPQHAGK(1)AAAK	0.0064527	1				1			0.99672	0.775085	1.01254	1.02757	1.06375	1.12433				0.973
E9Q6J5	534	K	Biorientation of chromosomes in cell division protein 1-like 1 OS=Mus musculus OX=10090 GN=Bod1l PE=1 SV=1	Bod1l	1	2.06001e-06	155.34	2	SQGK(1)STVDLEDSSAK	-0.17344	6	0.966505	1.07046	0.98937	0.953518	0.86919	1.15095
E9Q6P5	456	K	Tetratricopeptide repeat protein 7B OS=Mus musculus OX=10090 GN=Ttc7b PE=1 SV=1	Ttc7b	1	0.00742623	55.578	2	FAK(1)TVVDVGEK	-3.7231	2		0.947186		1.05281			1.01606	0.993178	1.00436	0.996388	1.00038	0.989631		0.954		1.057			1.108
E9Q6P5	80	K	Tetratricopeptide repeat protein 7B OS=Mus musculus OX=10090 GN=Ttc7b PE=1 SV=1	Ttc7b	1	0.00761451	76.572	2	K(1)HLTAALDR	-1.1037	3	1.03077	1.05835	0.910884				1.01606	0.993178	1.00436	0.996388	1.00038	0.989631	1.014	1.066	0.907
E9Q6P5	765	K	Tetratricopeptide repeat protein 7B OS=Mus musculus OX=10090 GN=Ttc7b PE=1 SV=1	Ttc7b	1	7.79991e-06	63.79	3	WYEEALSISPTHVK(1)SMQR	0.30922	2			1.46192	0.538077			1.01606	0.993178	1.00436	0.996388	1.00038	0.989631			1.456	0.54			0.371
E9Q7G0	73	K	Nuclear mitotic apparatus protein 1 OS=Mus musculus OX=10090 GN=Numa1 PE=1 SV=1	Numa1	1	0.0334847	51.454	2	K(1)HPSSTQCLVSVQK	-1.4962	1			1				0.996855	1.01688	1.00735	1.00644	0.952778	1.0197			0.993
E9Q8I9	1821	K	Protein furry homolog OS=Mus musculus OX=10090 GN=Fry PE=1 SV=1	Fry	1	0.000743205	80.815	2	NQNSK(1)SAEQLSNFLR	-5.4567	2				0.752877		1.24712	1.00714	0.989322	0.986855	0.999741	0.983839	1.0331				0.753		1.207
E9Q912	412	K	Rap1 GTPase-GDP dissociation stimulator 1 OS=Mus musculus OX=10090 GN=Rap1gds1 PE=2 SV=1	Rap1gds1	1	0.00338958	85.622	2	FLK(1)SEMPPVQFK	-3.5847	6	1.09471	1.03385	1.13924		0.732205		1.00647	1.00843	1.01253	0.987108	0.992729	0.992729	1.088	1.025	1.125		0.738		0.684
E9Q912	314	K	Rap1 GTPase-GDP dissociation stimulator 1 OS=Mus musculus OX=10090 GN=Rap1gds1 PE=2 SV=1	Rap1gds1	1	0.0271568	45.939	2	LFEGGK(1)GSVFQR	0.39403	1					1		1.00647	1.00843	1.01253	0.987108	0.992729	0.992729					1.007
F6SEU4	462	K	Ras/Rap GTPase-activating protein SynGAP OS=Mus musculus OX=10090 GN=Syngap1 PE=1 SV=2	Syngap1	1	9.73644e-06	114.5	2	AK(1)DFLSDMAMSEVDR	0.74915	6	0.848971	0.990531	1.18716	0.949387	0.912031	1.11192	1.02295	1.00014	1.01252	0.984963	0.985898	0.993525	0.83	0.99	1.172	0.964	0.925	1.119	1.005	0.923163
F6SEU4	803	K	Ras/Rap GTPase-activating protein SynGAP OS=Mus musculus OX=10090 GN=Syngap1 PE=1 SV=2	Syngap1	0.999999	1.96385e-07	66.553	4	EKPPPPPPGGGK(1)DLFYVSRPPLAR	-1.1304	1	1						1.02295	1.00014	1.01252	0.984963	0.985898	0.993525	0.978
F6SEU4	1182	K	Ras/Rap GTPase-activating protein SynGAP OS=Mus musculus OX=10090 GN=Syngap1 PE=1 SV=2	Syngap1	1	0.043508	44.57	2	EYSK(1)SMDESR	0.2512	1			1				1.02295	1.00014	1.01252	0.984963	0.985898	0.993525			0.988
F6SEU4	444	K	Ras/Rap GTPase-activating protein SynGAP OS=Mus musculus OX=10090 GN=Syngap1 PE=1 SV=2	Syngap1	1	1.4234e-06	87.251	3	GK(1)EEVASALVHILQSTGK	-3.0544	6	1.19561	0.513217	0.674649	1.08015	1.33803	1.19835	1.02295	1.00014	1.01252	0.984963	0.985898	0.993525	1.169	0.513	0.666	1.097	1.357	1.206	1.559	0.116317
F6SEU4	1069	K	Ras/Rap GTPase-activating protein SynGAP OS=Mus musculus OX=10090 GN=Syngap1 PE=1 SV=2	Syngap1	1	7.58194e-20	181.9	2	GK(1)SQQLTVSAAQKPR	-3.8729	11	1.10949	1.20483	0.974653	0.927828	0.835422	0.947777	1.02295	1.00014	1.01252	0.984963	0.985898	0.993525	1.085	1.205	0.963	0.942	0.847	0.954	0.843	0.0887877
F6ZDS4	551	K	Nucleoprotein TPR OS=Mus musculus OX=10090 GN=Tpr PE=1 SV=1	Tpr	1	0.000897477	108.4	2	ANK(1)HSSVLER	1.5935	10	1.01347	0.984718	0.955363	0.890056	1.01924	1.13716	1.03269	0.998915	1.02433	0.983591	0.986081	0.974397	0.981	0.986	0.933	0.905	1.034	1.167	1.071	0.447325
F6ZDS4	1407	K	Nucleoprotein TPR OS=Mus musculus OX=10090 GN=Tpr PE=1 SV=1	Tpr	1	0.0580655	45.489	2	LLEEDVK(1)RWK	6.0723	1		1					1.03269	0.998915	1.02433	0.983591	0.986081	0.974397		1.001
F6ZDS4	787	K	Nucleoprotein TPR OS=Mus musculus OX=10090 GN=Tpr PE=1 SV=1	Tpr	1	5.00406e-05	124.62	2	SQNTK(1)ISTQLDFASK	1.6987	6	1.0179	1.07655	0.823527	0.985256	0.990238	1.10654	1.03269	0.998915	1.02433	0.983591	0.986081	0.974397	0.986	1.078	0.804	1.002	1.004	1.136	1.096	0.370908
F8VPU2	696	K	FERM, ARHGEF and pleckstrin domain-containing protein 1 OS=Mus musculus OX=10090 GN=Farp1 PE=1 SV=1	Farp1	1	0.00192076	60.547	2	LMHYK(1)HVLER	0.91844	6	1.1911	1.21598	1.22378	0.77938	0.600063	0.989694	1.02745	1.02532	1.01476	0.988503	0.957751	0.986219	1.159	1.186	1.206	0.788	0.627	1.004	0.681	0.0420457
F8VPU2	638	K	FERM, ARHGEF and pleckstrin domain-containing protein 1 OS=Mus musculus OX=10090 GN=Farp1 PE=1 SV=1	Farp1	1	0.017707	48.785	3	NIQGMK(1)HLAAHLWK	-0.63393	1		1					1.02745	1.02532	1.01476	0.988503	0.957751	0.986219		0.975
G5E829	634	K	Plasma membrane calcium-transporting ATPase 1 OS=Mus musculus OX=10090 GN=Atp2b1 PE=1 SV=1	Atp2b1	1	1.86267e-07	76.009	3	DRDDIVK(1)TVIEPMASEGLR	-2.956	5	1.3569	1.16463		0.467603	1.06803	0.94284	1.00522	0.996726	0.998473	0.990127	1.00209	1.00736	1.35	1.168		0.472	1.066	0.936	0.655	0.243515
G5E829	609	K	Plasma membrane calcium-transporting ATPase 1 OS=Mus musculus OX=10090 GN=Atp2b1 PE=1 SV=1	Atp2b1	1	0.0271551	65.156	2	GASEIILK(1)K	-2.169	2				0.700027		1.29997	1.00522	0.996726	0.998473	0.990127	1.00209	1.00736				0.707		1.29
G5E829	476	K	Plasma membrane calcium-transporting ATPase 1 OS=Mus musculus OX=10090 GN=Atp2b1 PE=1 SV=1	Atp2b1	1	8.58037e-32	112.49	3	HLDACETMGNATAICSDK(1)TGTLTMNR	1.3254	4	1.10896	1.12132		0.828284		0.94144	1.00522	0.996726	0.998473	0.990127	1.00209	1.00736	1.103	1.125		0.837		0.935	0.795	0.054694
G5E829	544	K	Plasma membrane calcium-transporting ATPase 1 OS=Mus musculus OX=10090 GN=Atp2b1 PE=1 SV=1	Atp2b1	1	1.59845e-08	127.62	3	HVGNK(1)TECALLGFLLDLKR	1.3677	6	0.850094	0.687988	0.623792	1.17983	1.3567	1.30159	1.00522	0.996726	0.998473	0.990127	1.00209	1.00736	0.846	0.69	0.625	1.192	1.354	1.292	1.776	0.00384514
G5E829	251	K	Plasma membrane calcium-transporting ATPase 1 OS=Mus musculus OX=10090 GN=Atp2b1 PE=1 SV=1	Atp2b1	1	8.38946e-05	108.5	2	IDESSLTGESDHVK(1)K	-2.9334	3	1.16504		0.756178			1.07879	1.00522	0.996726	0.998473	0.990127	1.00209	1.00736	1.159		0.757			1.071	1.118
G5E829	601	K	Plasma membrane calcium-transporting ATPase 1 OS=Mus musculus OX=10090 GN=Atp2b1 PE=1 SV=1	Atp2b1	1	0.00312659	63.212	2	IFSK(1)GASEIILK	-0.92407	6	1.16422	0.936788	1.03812	0.883774	1.1633	0.813803	1.00522	0.996726	0.998473	0.990127	1.00209	1.00736	1.158	0.94	1.04	0.893	1.161	0.808	0.912	0.46273
G5E829	64	K	Plasma membrane calcium-transporting ATPase 1 OS=Mus musculus OX=10090 GN=Atp2b1 PE=1 SV=1	Atp2b1	1	1.59635e-08	136.39	2	LK(1)TSPNEGLSGNPADLER	-2.7075	6	1.34886	1.08729	0.906787	0.765982	1.07995	0.811124	1.00522	0.996726	0.998473	0.990127	1.00209	1.00736	1.342	1.091	0.908	0.774	1.078	0.805	0.795	0.213052
G5E829	495	K	Plasma membrane calcium-transporting ATPase 1 OS=Mus musculus OX=10090 GN=Atp2b1 PE=1 SV=1	Atp2b1	1	6.47938e-06	144.51	2	MTVVQAYINEK(1)HYK	-1.0567	6	1.91091	0.675935	0.705623	0.542005	1.16552		1.00522	0.996726	0.998473	0.990127	1.00209	1.00736	1.901	0.678	0.707	0.547	1.163		0.781	0.731353
G5E829	921	K	Plasma membrane calcium-transporting ATPase 1 OS=Mus musculus OX=10090 GN=Atp2b1 PE=1 SV=1	Atp2b1	1	0.0300257	63.301	2	NK(1)PLISR	-0.31431	4			0.936503	0.95249	0.949115	1.16189	1.00522	0.996726	0.998473	0.990127	1.00209	1.00736			0.938	0.962	0.947	1.153	1.088
G5E829	590	K	Plasma membrane calcium-transporting ATPase 1 OS=Mus musculus OX=10090 GN=Atp2b1 PE=1 SV=1	Atp2b1	1	1.07555e-20	232.48	2	SMSTVLK(1)NSDGSFR	-1.7346	12	1.16616	1.15917	0.99413	0.86195	0.871965	0.946623	1.00522	0.996726	0.998473	0.990127	1.00209	1.00736	1.16	1.163	0.996	0.871	0.87	0.94	0.808	0.0209649
G5E829	773	K	Plasma membrane calcium-transporting ATPase 1 OS=Mus musculus OX=10090 GN=Atp2b1 PE=1 SV=1	Atp2b1	1	2.26498e-05	150.21	2	SSPTDK(1)HTLVK	0.42073	6	1.15304	1.13836	1.12688	0.859553	0.712763	1.0094	1.00522	0.996726	0.998473	0.990127	1.00209	1.00736	1.147	1.142	1.129	0.868	0.711	1.002	0.755	0.0433139
G5E8P1	877	K	Bromodomain-containing protein 1 OS=Mus musculus OX=10090 GN=Brd1 PE=1 SV=1	Brd1	1	0.036228	72.355	2	GK(1)PALVR	-0.040555	7	0.870439	0.599528	1.34383	0.85848	0.807158	1.52057
G5E8P1	23	K	Bromodomain-containing protein 1 OS=Mus musculus OX=10090 GN=Brd1 PE=1 SV=1	Brd1	1	0.000131545	95.656	3	HPSSPCSIK(1)HSPTR	0.39966	6	1.07753	0.913578	0.919875	0.784198	1.26232	1.04249
O08529	414	K	Calpain-2 catalytic subunit OS=Mus musculus OX=10090 GN=Capn2 PE=1 SV=4	Capn2	1	1.25445e-14	179.31	2	GCTFLVGLIQK(1)HR	-1.6389	6	1.16147	1.21091	1.24906	0.707892	0.773648	0.897027	1.03849	1.04415	1.03592	0.949706	0.969793	0.961943	1.118	1.16	1.206	0.745	0.798	0.933	0.711	0.0078683
O08532	593	K	Voltage-dependent calcium channel subunit alpha-2/delta-1 OS=Mus musculus OX=10090 GN=Cacna2d1 PE=1 SV=1	Cacna2d1	1	0.0114413	43.272	2	TLVK(1)SQDER	3.4858	1	1						1.01249	0.98534	0.993511	1.00011	1.0073	1.00124	0.988
O08532	232	K	Voltage-dependent calcium channel subunit alpha-2/delta-1 OS=Mus musculus OX=10090 GN=Cacna2d1 PE=1 SV=1	Cacna2d1	1	0.00150693	90.689	2	TPNK(1)IDLYDVR	0.30497	3	1.022	0.92483	1.05317				1.01249	0.98534	0.993511	1.00011	1.0073	1.00124	1.009	0.939	1.06
O08539	189	K	Myc box-dependent-interacting protein 1 OS=Mus musculus OX=10090 GN=Bin1 PE=1 SV=1	Bin1	1	3.9721e-13	111.03	3	AAPQWCQGK(1)LQAHLVAQTNLLR	-0.027064	5	1.12283	1.10711	1.04254	0.857434		0.870082	1.0203	1.00811	1.02561	0.973321	0.988028	0.984623	1.1	1.098	1.017	0.881		0.884	0.823	0.0102242
O08539	347	K	Myc box-dependent-interacting protein 1 OS=Mus musculus OX=10090 GN=Bin1 PE=1 SV=1	Bin1	0.999997	0.00082968	63.908	3	KGPPVPPPPK(1)HTPSK	-1.868	2	1.34528			0.654721			1.0203	1.00811	1.02561	0.973321	0.988028	0.984623	1.319			0.673			0.51
O08553	130	K	Dihydropyrimidinase-related protein 2 OS=Mus musculus OX=10090 GN=Dpysl2 PE=1 SV=2	Dpysl2	1	4.31784e-18	129.01	3	EWADSK(1)SCCDYSLHVDITEWHK	-1.4063	8	1.14841	1.23989	1.12438	0.845069	0.767269	0.874984	1.04188	1.01851	1.00884	0.979378	0.972681	0.978708	1.102	1.217	1.115	0.863	0.789	0.894	0.741	0.00352036
O08553	511	K	Dihydropyrimidinase-related protein 2 OS=Mus musculus OX=10090 GN=Dpysl2 PE=1 SV=2	Dpysl2	1	3.20598e-05	48.476	3	GLYDGPVCEVSVTPK(1)TVTPASSAK	-0.44454	2	0.913124	1.08688					1.04188	1.01851	1.00884	0.979378	0.972681	0.978708	0.876	1.067
O08553	520	K	Dihydropyrimidinase-related protein 2 OS=Mus musculus OX=10090 GN=Dpysl2 PE=1 SV=2	Dpysl2	1	0.000982755	97.594	2	TVTPASSAK(1)TSPAK	-1.388	8	1.18886	1.31737	0.288185	0.986511	1.0958	1.12327	1.04188	1.01851	1.00884	0.979378	0.972681	0.978708	1.141	1.293	0.286	1.007	1.127	1.148	1.207	0.481793
O08553	293	K	Dihydropyrimidinase-related protein 2 OS=Mus musculus OX=10090 GN=Dpysl2 PE=1 SV=2	Dpysl2	1	2.67103e-32	170.08	3	GTVVYGEPITASLGTDGSHYWSK(1)NWAK	-0.86814	12	1.2477	1.16459	1.16101	0.793989	0.797353	0.835351	1.04188	1.01851	1.00884	0.979378	0.972681	0.978708	1.198	1.143	1.151	0.811	0.82	0.854	0.712	9.27394e-05
O08553	472	K	Dihydropyrimidinase-related protein 2 OS=Mus musculus OX=10090 GN=Dpysl2 PE=1 SV=2	Dpysl2	1	0.00852576	85.716	2	K(1)PFPDFVYK	-4.264	3	0.99822			1.12033	0.881454		1.04188	1.01851	1.00884	0.979378	0.972681	0.978708	0.958			1.144	0.906		1.07
O08553	480	K	Dihydropyrimidinase-related protein 2 OS=Mus musculus OX=10090 GN=Dpysl2 PE=1 SV=2	Dpysl2	1	5.52383e-09	167.06	2	KPFPDFVYK(1)R	-0.94752	17	1.14873	1.14099	1.19964	0.731996	0.842394	0.936242	1.04188	1.01851	1.00884	0.979378	0.972681	0.978708	1.103	1.12	1.189	0.747	0.866	0.957	0.753	0.0188816
O08553	368	K	Dihydropyrimidinase-related protein 2 OS=Mus musculus OX=10090 GN=Dpysl2 PE=1 SV=2	Dpysl2	1	2.53395e-06	168.05	2	MSVIWDK(1)AVVTGK	-2.7326	11	1.17463	1.19065	1.22533	0.777173	0.753169	0.87905	1.04188	1.01851	1.00884	0.979378	0.972681	0.978708	1.127	1.169	1.215	0.794	0.774	0.898	0.702	0.00219907
O08553	56	K	Dihydropyrimidinase-related protein 2 OS=Mus musculus OX=10090 GN=Dpysl2 PE=1 SV=2	Dpysl2	1	0.000103603	70.552	3	QIGENLIVPGGVK(1)TIEAHSR	1.4398	2	1.02897		0.971029				1.04188	1.01851	1.00884	0.979378	0.972681	0.978708	0.988		0.963
O08553	254	K	Dihydropyrimidinase-related protein 2 OS=Mus musculus OX=10090 GN=Dpysl2 PE=1 SV=2	Dpysl2	1	2.46629e-25	137.68	2	SITIANQTNCPLYVTK(1)VMSK	0.6953	3	0.984142	1.07627	0.939587				1.04188	1.01851	1.00884	0.979378	0.972681	0.978708	0.945	1.057	0.931
O08553	258	K	Dihydropyrimidinase-related protein 2 OS=Mus musculus OX=10090 GN=Dpysl2 PE=1 SV=2	Dpysl2	1	7.17403e-51	237.27	2	VMSK(1)SAAEVIAQAR	-2.3198	14	1.21351	1.214	1.08323	0.806851	0.81866	0.863754	1.04188	1.01851	1.00884	0.979378	0.972681	0.978708	1.165	1.192	1.074	0.824	0.842	0.883	0.743	0.00140411
O08553	423	K	Dihydropyrimidinase-related protein 2 OS=Mus musculus OX=10090 GN=Dpysl2 PE=1 SV=2	Dpysl2	1	1.32011e-37	182.09	3	TISAK(1)THNSALEYNIFEGMECR	1.0358	12	1.08705	1.08209	1.06695	0.882911	0.921476	0.959519	1.04188	1.01851	1.00884	0.979378	0.972681	0.978708	1.043	1.062	1.058	0.902	0.947	0.98	0.894	0.0104695
O08585	210	K	Clathrin light chain A OS=Mus musculus OX=10090 GN=Clta PE=1 SV=2	Clta	1	4.99747e-05	130.79	2	LCDFNPK(1)SSK	-0.4387	6	1.20081	1.28931	0.985199	0.800189	0.834897	0.889593	1.03946	1.05772	1.05902	0.922878	0.962406	0.958518	1.155	1.219	0.93	0.867	0.868	0.928	0.806	0.0708188
O08599	120	K	Syntaxin-binding protein 1 OS=Mus musculus OX=10090 GN=Stxbp1 PE=1 SV=2	Stxbp1	1	1.5832e-38	254.38	3	AAHVFFTDSCPDALFNELVK(1)SR	-1.9433	6	1.08667	1.05675	0.954206	0.940476	1.04254	0.919365	1.03006	1.01562	1.0276	0.974108	0.975066	0.977537	1.055	1.04	0.929	0.965	1.069	0.94	0.983	0.781957
O08599	497	K	Syntaxin-binding protein 1 OS=Mus musculus OX=10090 GN=Stxbp1 PE=1 SV=2	Stxbp1	1	2.71689e-37	205.09	2	LDTK(1)HYPYISTR	-2.1026	24	1.10282	1.10297	1.02056	0.89872	0.893206	0.981733	1.03006	1.01562	1.0276	0.974108	0.975066	0.977537	1.071	1.086	0.993	0.923	0.916	1.004	0.903	0.0642093
O08599	294	K	Syntaxin-binding protein 1 OS=Mus musculus OX=10090 GN=Stxbp1 PE=1 SV=2	Stxbp1	1	3.99958e-10	208.03	2	HK(1)HIAEVSQEVTR	-3.5015	12	1.17596	1.22388	1.17187	0.787486	0.764622	0.876181	1.03006	1.01562	1.0276	0.974108	0.975066	0.977537	1.142	1.205	1.14	0.808	0.784	0.896	0.714	0.00157445
O08599	20	K	Syntaxin-binding protein 1 OS=Mus musculus OX=10090 GN=Stxbp1 PE=1 SV=2	Stxbp1	1	0.00340863	129.56	2	IMHDVIK(1)K	-0.35926	7	1.00671	1.11133	0.904244	0.989151	0.894807	1.09375	1.03006	1.01562	1.0276	0.974108	0.975066	0.977537	0.977	1.094	0.88	1.015	0.918	1.119	1.034	0.706719
O08599	587	K	Syntaxin-binding protein 1 OS=Mus musculus OX=10090 GN=Stxbp1 PE=1 SV=2	Stxbp1	1	0.00172569	107.08	2	LNK(1)TDEEISS	0.063089	8	1.3057	1.11759		0.826192	0.83258	0.917932	1.03006	1.01562	1.0276	0.974108	0.975066	0.977537	1.268	1.1		0.848	0.854	0.939	0.744	0.0224997
O08599	213	K	Syntaxin-binding protein 1 OS=Mus musculus OX=10090 GN=Stxbp1 PE=1 SV=2	Stxbp1	1	2.47606e-07	175.62	2	LDAYK(1)ADDPTMGEGPDK	-3.2463	7	1.15653	1.21545	0.883752	0.831353	0.947051	0.965864	1.03006	1.01562	1.0276	0.974108	0.975066	0.977537	1.123	1.197	0.86	0.853	0.971	0.988	0.884	0.359526
O08599	321	K	Syntaxin-binding protein 1 OS=Mus musculus OX=10090 GN=Stxbp1 PE=1 SV=2	Stxbp1	1	0.00253008	65.933	2	MNTGEK(1)TTMR	0.042115	5	1.25662		1.18832	0.770942	0.891217	0.892902	1.03006	1.01562	1.0276	0.974108	0.975066	0.977537	1.22		1.156	0.791	0.914	0.913	0.735	0.0175535
O08599	524	K	Syntaxin-binding protein 1 OS=Mus musculus OX=10090 GN=Stxbp1 PE=1 SV=2	Stxbp1	1	0.00608052	81.32	2	YGHWHK(1)NK	2.281	1			1				1.03006	1.01562	1.0276	0.974108	0.975066	0.977537			0.973
O08599	356	K	Syntaxin-binding protein 1 OS=Mus musculus OX=10090 GN=Stxbp1 PE=1 SV=2	Stxbp1	1	2.02483e-72	236.3	3	YSTHLHLAEDCMK(1)HYQGTVDK	-0.89083	15	1.03883	1.30063	0.91626	0.92741	0.918766	0.898103	1.03006	1.01562	1.0276	0.974108	0.975066	0.977537	1.009	1.281	0.892	0.952	0.942	0.919	0.884	0.353658
Q61879	767	K	Myosin-10 OS=Mus musculus OX=10090 GN=Myh10 PE=1 SV=2	Myh10	1	0.000669479	99.305	2	IGQSK(1)IFFR	-0.153	5		1.20707	1.14371	0.805327	0.832185	1.01171	1.02009	1.00272	1.00166	0.993716	0.991293	0.990518		1.204	1.142	0.81	0.839	1.021	0.759	0.0596945
Q61879	235	K	Myosin-10 OS=Mus musculus OX=10090 GN=Myh10 PE=1 SV=2	Myh10	1	0.0633554	43.272	2	TVK(1)NDNSSR	-1.1172	1	1						1.02009	1.00272	1.00166	0.993716	0.991293	0.990518	0.98
O08663	385	K	Methionine aminopeptidase 2 OS=Mus musculus OX=10090 GN=Metap2 PE=1 SV=1	Metap2	1	5.35157e-06	44.667	4	GVVHDDMECSHYMK(1)NFDVGHVPIR	0.82712	1			1				0.997635	1.00285	0.982191	0.997949	1.00136	1.01802			1.018
O08709	63	K	Peroxiredoxin-6 OS=Mus musculus OX=10090 GN=Prdx6 PE=1 SV=3	Prdx6	1	0.00713297	75.243	2	LAPEFAK(1)R	-1.5154	5	1.03072	1.06534		0.93376	0.914721	1.05546	1.03636	1.01904	1.02071	0.963919	0.981175	0.978796	0.995	1.045		0.969	0.932	1.078	0.974	0.66307
O08709	106	K	Peroxiredoxin-6 OS=Mus musculus OX=10090 GN=Prdx6 PE=1 SV=3	Prdx6	1	0.0336718	53.517	2	LPFPIIDDK(1)GR	-11.809	1				1			1.03636	1.01904	1.02071	0.963919	0.981175	0.978796				1.037
O08709	141	K	Peroxiredoxin-6 OS=Mus musculus OX=10090 GN=Prdx6 PE=1 SV=3	Prdx6	1	0.0261507	54.436	2	VVFIFGPDK(1)K	-2.0385	2				0.93434		1.06566	1.03636	1.01904	1.02071	0.963919	0.981175	0.978796				0.969		1.089
O08739	333	K	AMP deaminase 3 OS=Mus musculus OX=10090 GN=Ampd3 PE=1 SV=2	Ampd3	1	0.000715564	84.999	2	FIK(1)HTYQTEPDR	-1.8689	3	1.05693	1.35584		0.58723			0.965848	0.977111	0.954231	1.02949	1.04404	1.02929	1.094	1.388		0.57			0.459
O08749	430	K	Dihydrolipoyl dehydrogenase, mitochondrial OS=Mus musculus OX=10090 GN=Dld PE=1 SV=2	Dld	1	3.67765e-11	212.27	2	AK(1)TNADTDGMVK	2.6756	31	1.02415	1.04548	0.93416	0.977663	0.936208	1.08234	1.02876	1.00343	1.03044	0.979995	0.985371	0.972013	0.996	1.042	0.907	0.998	0.95	1.113	1.039	0.572984
O08749	104	K	Dihydrolipoyl dehydrogenase, mitochondrial OS=Mus musculus OX=10090 GN=Dld PE=1 SV=2	Dld	1	8.14139e-26	191.11	3	ALLNNSHYYHMAHGK(1)DFASR	0.10406	21	1.06245	1.03177	0.961975	0.935541	0.958425	1.04984	1.02876	1.00343	1.03044	0.979995	0.985371	0.972013	1.033	1.028	0.934	0.955	0.973	1.08	1.004	0.941834
O08749	143	K	Dihydrolipoyl dehydrogenase, mitochondrial OS=Mus musculus OX=10090 GN=Dld PE=1 SV=2	Dld	1	3.52588e-54	308.98	3	HSAVK(1)ALTGGIAHLFK(1)QNK	0.50065	14	0.987526	1.01735	1.01474	0.962134	0.97332	1.04493	1.02876	1.00343	1.03044	0.979995	0.985371	0.972013	0.96	1.014	0.985	0.982	0.988	1.075	1.029	0.445961
O08749	146	K	Dihydrolipoyl dehydrogenase, mitochondrial OS=Mus musculus OX=10090 GN=Dld PE=1 SV=2	Dld	1	0.000143452	109.88	2	QNK(1)VVHVNGFGK	0.53529	6	1.54449	1.59997	1.09329	0.549852	0.555957	0.656443	1.02876	1.00343	1.03044	0.979995	0.985371	0.972013	1.501	1.595	1.061	0.561	0.564	0.675	0.433	0.00422636
O08749	273	K	Dihydrolipoyl dehydrogenase, mitochondrial OS=Mus musculus OX=10090 GN=Dld PE=1 SV=2	Dld	1	5.93824e-14	156.14	2	FK(1)LNTK(1)VTGATK	-0.36912	6	0.996702	1.02525	0.839864	1.03513	0.943286	1.15977	1.02876	1.00343	1.03044	0.979995	0.985371	0.972013	0.969	1.022	0.815	1.056	0.957	1.193	1.143	0.225535
O08749	277	K	Dihydrolipoyl dehydrogenase, mitochondrial OS=Mus musculus OX=10090 GN=Dld PE=1 SV=2	Dld	1	5.93824e-14	156.14	2	LNTK(1)VTGATK(1)K	-0.57288	18	1.00377	0.907307	1.00356	1.02715	0.956106	1.1021	1.02876	1.00343	1.03044	0.979995	0.985371	0.972013	0.976	0.904	0.974	1.048	0.97	1.134	1.104	0.130959
O08749	283	K	Dihydrolipoyl dehydrogenase, mitochondrial OS=Mus musculus OX=10090 GN=Dld PE=1 SV=2	Dld	1	0.0119398	76.255	2	LNTK(1)VTGATK(1)K	-0.57288	2			1.06581		0.934188		1.02876	1.00343	1.03044	0.979995	0.985371	0.972013			1.034		0.948		0.917
O08749	346	K	Dihydrolipoyl dehydrogenase, mitochondrial OS=Mus musculus OX=10090 GN=Dld PE=1 SV=2	Dld	1	2.4414e-21	184.37	3	FQTK(1)IPNIYAIGDVVAGPMLAHK	1.7999	19	1.06941	1.0744	0.864154	0.966975	1.10915	0.915902	1.02876	1.00343	1.03044	0.979995	0.985371	0.972013	1.04	1.071	0.839	0.987	1.126	0.942	1.036	0.70681
O08749	132	K	Dihydrolipoyl dehydrogenase, mitochondrial OS=Mus musculus OX=10090 GN=Dld PE=1 SV=2	Dld	1	3.52588e-54	308.98	3	MMEQK(1)HSAVK(1)ALTGGIAHLFK	2.0681	17	1.03122	1.00189	0.99768	1.01033	1.04803	0.910862	1.02876	1.00343	1.03044	0.979995	0.985371	0.972013	1.002	0.998	0.968	1.031	1.064	0.937	1.022	0.641122
O08749	445	K	Dihydrolipoyl dehydrogenase, mitochondrial OS=Mus musculus OX=10090 GN=Dld PE=1 SV=2	Dld	1	3.68362e-05	138.26	3	ILGHK(1)STDR	1.118	12	1.09108	1.10923	1.00727	0.703179	1.05766	1.03158	1.02876	1.00343	1.03044	0.979995	0.985371	0.972013	1.061	1.105	0.978	0.718	1.073	1.061	0.907	0.456134
O08749	159	K	Dihydrolipoyl dehydrogenase, mitochondrial OS=Mus musculus OX=10090 GN=Dld PE=1 SV=2	Dld	1	7.1265e-17	207.67	3	ITGK(1)NQVTATK(1)ADGSTQVIDTK	-1.4578	11	1.02534	1.04478	0.951997	0.972633	0.987148	1.0181	1.02876	1.00343	1.03044	0.979995	0.985371	0.972013	0.997	1.041	0.924	0.992	1.002	1.047	1.027	0.518995
O08749	166	K	Dihydrolipoyl dehydrogenase, mitochondrial OS=Mus musculus OX=10090 GN=Dld PE=1 SV=2	Dld	1	1.54386e-209	343.72	3	NQVTATK(1)ADGSTQVIDTK	3.7616	26	1.10294	1.1224	1.26171	0.61269	0.924161	0.976092	1.02876	1.00343	1.03044	0.979995	0.985371	0.972013	1.072	1.119	1.224	0.625	0.938	1.004	0.752	0.117323
O08749	127	K	Dihydrolipoyl dehydrogenase, mitochondrial OS=Mus musculus OX=10090 GN=Dld PE=1 SV=2	Dld	1	1.53235e-14	148.9	3	MMEQK(1)HSAVK(1)ALTGGIAHLFK	2.0681	28	1.16187	1.09929	1.12837	0.757163	0.881326	0.971989	1.02876	1.00343	1.03044	0.979995	0.985371	0.972013	1.129	1.096	1.095	0.773	0.894	1	0.803	0.0405758
O08749	334	K	Dihydrolipoyl dehydrogenase, mitochondrial OS=Mus musculus OX=10090 GN=Dld PE=1 SV=2	Dld	1	9.15091e-20	166.83	3	RPFTQNLGLEELGIELDPK(1)GR	0.70121	12	1.14883	1.03174	0.894081	0.947756	0.995997	0.981588	1.02876	1.00343	1.03044	0.979995	0.985371	0.972013	1.117	1.028	0.868	0.967	1.011	1.01	0.992	0.969062
O08749	66	K	Dihydrolipoyl dehydrogenase, mitochondrial OS=Mus musculus OX=10090 GN=Dld PE=1 SV=2	Dld	1	1.78822e-29	218.12	2	SAQLGFK(1)TVCIEK	2.9087	6	0.951812	0.965124	0.994599	0.990856	1.00255	1.09506	1.02876	1.00343	1.03044	0.979995	0.985371	0.972013	0.925	0.962	0.965	1.011	1.017	1.127	1.106	0.0574221
O08756	53	K	3-hydroxyacyl-CoA dehydrogenase type-2 OS=Mus musculus OX=10090 GN=Hsd17b10 PE=1 SV=4	Hsd17b10	1	2.71414e-05	97.949	2	K(1)LGESCIFAPANVTSEK	-1.2324	5	1.96307	0.860146	0.661205	0.52383		0.99175	1.00852	0.98361	0.94233	1.00302	1.03086	1.03166	1.946	0.874	0.702	0.522		0.961	0.632	0.44459
O08756	107	K	3-hydroxyacyl-CoA dehydrogenase type-2 OS=Mus musculus OX=10090 GN=Hsd17b10 PE=1 SV=4	Hsd17b10	1	1.49878e-05	115.41	2	NK(1)IHTLEDFQR	-1.84	9	1.02607	1.04275	0.845194	0.979254	0.966716	1.14001	1.00852	0.98361	0.94233	1.00302	1.03086	1.03166	1.017	1.06	0.897	0.976	0.938	1.105	1.015	0.841259
O08759	28	K	Ubiquitin-protein ligase E3A OS=Mus musculus OX=10090 GN=Ube3a PE=1 SV=2	Ube3a	1	0.00403865	65.933	2	AAAK(1)HLIER	-1.3769	5	1.26071	1.10571		0.987162	0.574163	1.07226	0.997363	0.946357	0.955511	1.06012	1.01202	1.02863	1.264	1.168		0.931	0.567	1.042	0.696	0.203496
O08784	327	K	Treacle protein OS=Mus musculus OX=10090 GN=Tcof1 PE=1 SV=1	Tcof1	1	4.7808e-05	91.993	2	GPILATPGK(1)TGPAATQAK	-5.3622	4	1.22395			1.04794	1.01443	0.713672	0.846168	1.0651		0.555298	1.20872	1.32471	1.446			1.887	0.839	0.539	0.753
O08784	153	K	Treacle protein OS=Mus musculus OX=10090 GN=Tcof1 PE=1 SV=1	Tcof1	1	0.00183928	81.799	2	TVVHLLSGK(1)SPK	-1.6132	6	1.07601	1.11641	0.719939	0.945735	0.964667	1.17724	0.846168	1.0651		0.555298	1.20872	1.32471	1.272	1.048		1.703	0.798	0.889	0.974	0.813799
O08788	262	K	Dynactin subunit 1 OS=Mus musculus OX=10090 GN=Dctn1 PE=1 SV=3	Dctn1	1	0.00132894	97.175	2	IQLEQVQEWK(1)SK	0.98871	3	1.11496	1.11795	0.767092				1.02226	1.00068	1.01744	0.983385	0.986895	0.989341	1.091	1.117	0.754
O08788	38	K	Dynactin subunit 1 OS=Mus musculus OX=10090 GN=Dctn1 PE=1 SV=3	Dctn1	1	0.00120984	72.492	2	VEVIGK(1)GHR	-0.2983	1				1			1.02226	1.00068	1.01744	0.983385	0.986895	0.989341				1.017
O08992	215	K	Syntenin-1 OS=Mus musculus OX=10090 GN=Sdcbp PE=1 SV=1	Sdcbp	1	0.00189438	56.938	2	DSSGHVGFIFK(1)SGK	4.2381	2	0.91778	1.08222					0.889557	0.971681	0.945151	1.06606	1.04931	1.07824	1.032	1.114
O08992	120	K	Syntenin-1 OS=Mus musculus OX=10090 GN=Sdcbp PE=1 SV=1	Sdcbp	1	0.00428113	54.584	2	EVILCK(1)DQDGK	4.1495	5	1.28985	1.2174	0.912987	0.721055	0.858706		0.889557	0.971681	0.945151	1.06606	1.04931	1.07824	1.45	1.253	0.966	0.676	0.818		0.611	0.0644609
O08997	38	K	Copper transport protein ATOX1 OS=Mus musculus OX=10090 GN=Atox1 PE=1 SV=1	Atox1	1	0.000883882	128.97	2	LGGVEFNIDLPNK(1)K	-0.97539	6	1.21953	1.20198	1.06679	0.765233	0.67127	1.0752	1.02231	1.05951	1.04927	0.970914	0.926144	0.971853	1.193	1.134	1.017	0.788	0.725	1.106	0.783	0.132216
O09061	76	K	Proteasome subunit beta type-1 OS=Mus musculus OX=10090 GN=Psmb1 PE=1 SV=1	Psmb1	1	1.76809e-06	62.304	3	LTDK(1)TVIGCSGFHGDCLTLTK	1.1367	4	1.07608		1.30681		0.802361	0.814747	1.03458	1.06628	0.951368	0.985335	0.990538	0.971894	1.04		1.374		0.81	0.838	0.683	0.117535
O09061	103	K	Proteasome subunit beta type-1 OS=Mus musculus OX=10090 GN=Psmb1 PE=1 SV=1	Psmb1	1	0.0043014	98.009	2	MYK(1)HSNNK	0.7063	2	0.899987	1.10001					1.03458	1.06628	0.951368	0.985335	0.990538	0.971894	0.87	1.032
P70236	172	K	Dual specificity mitogen-activated protein kinase kinase 6 OS=Mus musculus OX=10090 GN=Map2k6 PE=1 SV=1	Map2k6	1	0.000378111	69.641	3	ALEHLHSK(1)LSVIHR	-0.59715	4	0.946583	1.34171			0.90527	0.806435	0.974005	1.01259	1.01522	0.991458	1.02368	0.983052	0.972	1.325			0.884	0.82	0.742	0.213182
O09117	57	K	Synaptophysin-like protein 1 OS=Mus musculus OX=10090 GN=Sypl1 PE=1 SV=2	Sypl1	1	0.00250681	51.872	2	GK(1)TEIQVNCPK	-0.11983	1		1					1.10481	1.1142	0.610314		1.17067			0.898
O09131	57	K	Glutathione S-transferase omega-1 OS=Mus musculus OX=10090 GN=Gsto1 PE=1 SV=2	Gsto1	0.956704	3.80846e-05	40.372	3	HEVININLK(0.957)NK(0.043)PEWFFEK	3.1219	1			1				1.01528	0.98442	0.999459	0.991309	0.994502	1.01503			1.001
O09167	60	K	60S ribosomal protein L21 OS=Mus musculus OX=10090 GN=Rpl21 PE=1 SV=3	Rpl21	1	0.00341738	81.642	2	CYHGK(1)TGR	1.3123	6	1.21426	1.39417	1.526	0.594853	0.619063	0.65165	1.03622	0.993727	1.00761	0.985372	1.01264	0.964441	1.172	1.403	1.514	0.604	0.611	0.676	0.462	0.000795895
O09167	97	K	60S ribosomal protein L21 OS=Mus musculus OX=10090 GN=Rpl21 PE=1 SV=3	Rpl21	1	0.00814258	78.816	2	IEHIK(1)HSK	1.3306	6	1.14811	1.28751	1.47955	0.773082	0.539154	0.772594	1.03622	0.993727	1.00761	0.985372	1.01264	0.964441	1.108	1.296	1.468	0.785	0.532	0.801	0.547	0.0170815
O09167	21	K	60S ribosomal protein L21 OS=Mus musculus OX=10090 GN=Rpl21 PE=1 SV=3	Rpl21	1	0.00162966	70.195	2	K(1)HGVVPLATYMR	-2.1837	4	1.16604	1.08103	0.907876		0.845051		1.03622	0.993727	1.00761	0.985372	1.01264	0.964441	1.125	1.088	0.901		0.835		0.804
O09172	255	K	Glutamate--cysteine ligase regulatory subunit OS=Mus musculus OX=10090 GN=Gclm PE=1 SV=1	Gclm	1	0.00908275	74.486	2	YSVIVK(1)SR	-3.0209	2			1.05915			0.940846	0.997323	0.995893	1.00494	1.00812	0.974204	1.01952			1.054			0.923	0.876
O35098	254	K	Dihydropyrimidinase-related protein 4 OS=Mus musculus OX=10090 GN=Dpysl4 PE=1 SV=1	Dpysl4	1	0.000672431	117.21	2	QANCPLYVTK(1)VMSK	-2.3128	3	0.820979	1.04764	1.13138				1.04079	1.01016	1.01721	0.979687	0.977444	0.974709	0.789	1.037	1.112
O35129	244	K	Prohibitin-2 OS=Mus musculus OX=10090 GN=Phb2 PE=1 SV=1	Phb2	1	0.000129252	134.2	2	MLGEALSK(1)NPGYIK	0.83613	6	0.913907	0.982055	0.948534	0.999021	1.01978	1.13671	1.04701	1.02652	1.03799	0.972829	0.96037	0.955289	0.873	0.957	0.914	1.027	1.062	1.19	1.195	0.0270609
O35143	103	K	ATPase inhibitor, mitochondrial OS=Mus musculus OX=10090 GN=Atp5if1 PE=1 SV=2	Atp5if1	1	3.95384e-05	129.56	2	IQQLK(1)NNH	-2.1864	11	1.11182	1.09768	1.26007	0.890607	0.697002	0.942822	0.921231	1.13165	1.04086	0.715721	1.13493	1.05561	1.207	0.97	1.211	1.244	0.614	0.893	0.812	0.323458
O35143	72	K	ATPase inhibitor, mitochondrial OS=Mus musculus OX=10090 GN=Atp5if1 PE=1 SV=2	Atp5if1	1	7.74669e-11	216.53	3	K(1)HHEDEIDHHSK	2.9463	12	1.47411	1.68114	0.554749	0.670879	1.20599	0.413135	0.921231	1.13165	1.04086	0.715721	1.13493	1.05561	1.6	1.486	0.533	0.937	1.063	0.391	0.661	0.453385
O35215	110	K	D-dopachrome decarboxylase OS=Mus musculus OX=10090 GN=Ddt PE=1 SV=3	Ddt	1	0.000586096	87.942	2	FFPLEAWQIGK(1)K	-2.4773	6	0.894857	0.857571	0.74697	1.19994	1.14323	1.15743	1.01582	1.0145	1.01462	0.976562	0.987752	0.990744	0.881	0.845	0.736	1.229	1.157	1.168	1.444	0.00300724
O35226	40	K	26S proteasome non-ATPase regulatory subunit 4 OS=Mus musculus OX=10090 GN=Psmd4 PE=1 SV=1	Psmd4	1	7.45474e-05	57.279	3	LQAQQDAVNIVCHSK(1)TR	-0.083809	3	1.3759	1.21008		0.414018			1.00609	1.02711	0.989784	1.01637	0.977087	0.983554	1.368	1.178		0.407			0.32
O35226	98	K	26S proteasome non-ATPase regulatory subunit 4 OS=Mus musculus OX=10090 GN=Psmd4 PE=1 SV=1	Psmd4	1	0.000286272	93.561	2	VAHLALK(1)HR	-0.49747	7	1.05908	1.14687	1.45597	0.584177	0.788963	0.964943	1.00609	1.02711	0.989784	1.01637	0.977087	0.983554	1.053	1.117	1.471	0.575	0.807	0.981	0.649	0.0759765
O35286	491	K	Pre-mRNA-splicing factor ATP-dependent RNA helicase DHX15 OS=Mus musculus OX=10090 GN=Dhx15 PE=1 SV=2	Dhx15	1	4.53468e-05	96.27	2	AYK(1)TEMQDNTYPEILR	-1.5028	4	0.913668	1.15047	1.08186			0.854009	0.979078	1.00689	0.992754	1.0155	1.00115	1.00462	0.933	1.143	1.09			0.85	0.805
P42669	143	K	Transcriptional activator protein Pur-alpha OS=Mus musculus OX=10090 GN=Pura PE=1 SV=1	Pura	1	0.00207055	88.921	2	ALK(1)SEFLVR	1.6133	6	1.10078	1.11871	1.24301	0.788984	0.830349	0.918174	1.05833	0.990077	0.99471	1.00363	1.00702	0.946237	1.04	1.13	1.25	0.786	0.825	0.97	0.755	0.0270137
O35295	279	K	Transcriptional activator protein Pur-beta OS=Mus musculus OX=10090 GN=Purb PE=1 SV=3	Purb	1	1.21675e-05	106.93	2	AWGK(1)FGGAFCR	-0.99244	6	1.13006	1.12249	1.17234	0.789424	0.848611	0.937068	1.07048	1.00555	1.01711	0.960567	0.978436	0.967851	1.056	1.116	1.153	0.822	0.867	0.968	0.799	0.0143474
O35295	82	K	Transcriptional activator protein Pur-beta OS=Mus musculus OX=10090 GN=Purb PE=1 SV=3	Purb	1	0.00286052	58.476	2	IAEVGAGGSK(1)SR	1.3737	2			0.98639		1.01361		1.07048	1.00555	1.01711	0.960567	0.978436	0.967851			0.97		1.036		1.068
O35381	91	K	Acidic leucine-rich nuclear phosphoprotein 32 family member A OS=Mus musculus OX=10090 GN=Anp32a PE=1 SV=1	Anp32a	1	0.000250674	134.2	2	CPNLK(1)HLNLSGNK	-2.2118	6	1.15344	1.24655	0.824223			0.775784	1.03742	1.02295	1.06442	0.979731	0.933649	0.961832	1.112	1.219	0.774			0.807	0.78
O35435	185	K	Dihydroorotate dehydrogenase (quinone), mitochondrial OS=Mus musculus OX=10090 GN=Dhodh PE=1 SV=2	Dhodh	1	7.02608e-05	91.457	2	NK(1)TSVDAAADYVEGVR	3.8733	3	1.24034			0.69204		1.06762	1.01016	0.985549	0.982609	0.969733	0.983445	1.0685	1.228			0.714		0.999	0.697
O35459	64	K	Delta(3,5)-Delta(2,4)-dienoyl-CoA isomerase, mitochondrial OS=Mus musculus OX=10090 GN=Ech1 PE=1 SV=1	Ech1	1	2.53202e-26	93.61	4	RAPEEVSDHNYESIQVTSAQK(1)HVLHVQLNRPEK	-1.5923	4	0.962388			0.976724		1.06089	0.960562	0.99843	1.01838	0.977104	1.0062	1.03933	1.002			1		1.021	1.008
O35459	76	K	Delta(3,5)-Delta(2,4)-dienoyl-CoA isomerase, mitochondrial OS=Mus musculus OX=10090 GN=Ech1 PE=1 SV=1	Ech1	1	0.000682525	92.428	4	HVLHVQLNRPEK(1)R	-3.1115	10	0.911147	0.9874	1.1051	1.09338	0.956984	0.945997	0.960562	0.99843	1.01838	0.977104	1.0062	1.03933	0.949	0.989	1.085	1.119	0.951	0.91	0.986	0.832565
O35526	55	K	Syntaxin-1A OS=Mus musculus OX=10090 GN=Stx1a PE=1 SV=3	Stx1a	1	4.25007e-07	118.91	2	IAENVEEVK(1)R	0.46902	6	1.19446	1.231	1.02187	0.96314	0.92673	0.662796	1.06787	1.0346	1.04171	0.950218	0.943991	0.961602	1.119	1.19	0.981	1.014	0.982	0.689	0.816	0.190355
O35526	57	K	Syntaxin-1A OS=Mus musculus OX=10090 GN=Stx1a PE=1 SV=3	Stx1a	1	3.71306e-29	177.41	2	K(1)HSAILASPNPDEK	-1.1325	7	1.0773	1.13848	1.11423	0.851516	0.761243	1.05724	1.06787	1.0346	1.04171	0.950218	0.943991	0.961602	1.009	1.1	1.07	0.896	0.806	1.099	0.881	0.228179
O35526	83	K	Syntaxin-1A OS=Mus musculus OX=10090 GN=Stx1a PE=1 SV=3	Stx1a	1	0.00143475	115.79	2	TKEELEELMSDIK(1)K	-0.40795	4	1.0738	1.10975		0.935173	0.88128		1.06787	1.0346	1.04171	0.950218	0.943991	0.961602	1.006	1.073		0.984	0.934		0.923	0.191968
O35551	42	K	Rab GTPase-binding effector protein 1 OS=Mus musculus OX=10090 GN=Rabep1 PE=1 SV=2	Rabep1	1	0.000113271	136.06	2	AQQQLEQEFNQK(1)R	-2.6944	1	1						1.01084	0.987234	1.03784	0.969039	0.993466	1.00158	0.989
O35593	239	K	26S proteasome non-ATPase regulatory subunit 14 OS=Mus musculus OX=10090 GN=Psmd14 PE=1 SV=2	Psmd14	1	3.89969e-10	76.049	3	SWMEGLTLQDYSEHCK(1)HNESVVK	-0.14129	5	1.22427	1.12743	1.25998	0.554021		0.834303	1.02986	0.955382	0.99451	0.988828	1.02241	1.00901	1.189	1.18	1.267	0.56		0.827	0.572	0.0300929
O35633	19	K	Vesicular inhibitory amino acid transporter OS=Mus musculus OX=10090 GN=Slc32a1 PE=1 SV=3	Slc32a1	1	4.08939e-14	191.95	2	LTNVATSVSNK(1)SQAK	-5.0779	5	1.19191	1.32815	0.858947	0.643271		0.97772	1.02807	1.01921	0.979382	0.968269	0.984121	1.02094	1.159	1.303	0.877	0.664		0.958	0.729	0.215022
Q9DBG3	383	K	AP-2 complex subunit beta OS=Mus musculus OX=10090 GN=Ap2b1 PE=1 SV=1	Ap2b1	1	0.0149569	64.906	2	CAIK(1)VEQSAER	-1.1302	1	1						1.03838	1.01582	1.00531	0.981817	0.976559	0.982115	0.963
Q9DBG3	131	K	AP-2 complex subunit beta OS=Mus musculus OX=10090 GN=Ap2b1 PE=1 SV=1	Ap2b1	1	0.0369812	51.872	2	CLK(1)DEDPYVR	0.12875	2		0.921775	1.07822				1.03838	1.01582	1.00531	0.981817	0.976559	0.982115		0.907	1.073
O35643	318	K	AP-1 complex subunit beta-1 OS=Mus musculus OX=10090 GN=Ap1b1 PE=1 SV=2	Ap1b1	1	1.64943e-10	191.24	3	RPEILK(1)HEMK	-0.40733	14	1.05087	1.08779	0.988847	0.927019	0.902438	1.04304	0.998649	1.0132	0.986431	0.999009	1.00094	1.00177	1.052	1.074	1.002	0.928	0.902	1.041	0.918	0.145769
O35678	245	K	Monoglyceride lipase OS=Mus musculus OX=10090 GN=Mgll PE=1 SV=1	Mgll	1	0.000930244	59.997	2	LCDSK(1)GAYLLMESSR	4.9582	1		1					1.00293	0.998437	0.981853	1.00107	0.998095	1.01762		1.002
O35678	188	K	Monoglyceride lipase OS=Mus musculus OX=10090 GN=Mgll PE=1 SV=1	Mgll	1	4.935e-07	120.75	2	NK(1)SEVDLYNSDPLVCR	-2.7632	3	2.09533		0.748232	0.156435			1.00293	0.998437	0.981853	1.00107	0.998095	1.01762	2.089		0.762	0.156			0.109
O35737	98	K	Heterogeneous nuclear ribonucleoprotein H OS=Mus musculus OX=10090 GN=Hnrnph1 PE=1 SV=3	Hnrnph1	1	4.88153e-08	47.968	3	SNNVEMDWVLK(1)HTGPNSPDTANDGFVR	-1.2678	1	1						1.00211	0.999112	0.992465	0.972822	1.00444	1.02905	0.998
O35737	185	K	Heterogeneous nuclear ribonucleoprotein H OS=Mus musculus OX=10090 GN=Hnrnph1 PE=1 SV=3	Hnrnph1	1	0.00585629	72.042	2	YIEIFK(1)SSR	-0.084694	2	1.21127			0.78873			1.00211	0.999112	0.992465	0.972822	1.00444	1.02905	1.209			0.811			0.671
O35855	73	K	Branched-chain-amino-acid aminotransferase, mitochondrial OS=Mus musculus OX=10090 GN=Bcat2 PE=1 SV=2	Bcat2	1	6.71821e-15	137.89	3	TFTDHMLMVEWNNK(1)AGWGPPR	-2.5457	6	1.18798	1.08433	0.940495	0.882854	1.01012	0.894211	1.08542	1.0406	1.00551	0.94028	0.926158	1.00202	1.094	1.042	0.935	0.939	1.091	0.892	0.951	0.537608
O35864	53	K	COP9 signalosome complex subunit 5 OS=Mus musculus OX=10090 GN=Cops5 PE=1 SV=3	Cops5	1	0.00357486	52.591	2	DHHYFK(1)YCK	-0.3009	1			1				1.01719	1.01619	1.01828	1.01436	0.966795	0.967185			0.982
O35864	47	K	COP9 signalosome complex subunit 5 OS=Mus musculus OX=10090 GN=Cops5 PE=1 SV=3	Cops5	1	0.00432306	64.064	3	PWTK(1)DHHYFK	-1.9734	2			1.15698			0.84302	1.01719	1.01619	1.01828	1.01436	0.966795	0.967185			1.136			0.872	0.768
O35874	31	K	Neutral amino acid transporter A OS=Mus musculus OX=10090 GN=Slc1a4 PE=1 SV=1	Slc1a4	1	3.92418e-07	101.48	2	TPETAMGK(1)SQR	-1.2838	6	1.27753	1.32118	1.0119	0.814404	0.790616	0.784376	0.987753	1.00972	1.02187	1.01748	0.976097	0.987088	1.293	1.308	0.99	0.8	0.81	0.795	0.67	0.0125435
O35927	630	K	Catenin delta-2 OS=Mus musculus OX=10090 GN=Ctnnd2 PE=1 SV=1	Ctnnd2	1	3.56866e-09	145.75	2	IALK(1)NCGGIPALVR	-2.2371	6	1.01895	1.12426	1.1365	0.894315	0.725092	1.10088	1.03411	1.01434	1.00728	0.974526	0.985945	0.9838	0.985	1.108	1.128	0.918	0.735	1.119	0.861	0.273938
O35927	371	K	Catenin delta-2 OS=Mus musculus OX=10090 GN=Ctnnd2 PE=1 SV=1	Ctnnd2	1	3.15067e-06	41.186	3	LVHASEQYSK(1)HSQELYATATLQR	-3.0441	1		1					1.03411	1.01434	1.00728	0.974526	0.985945	0.9838		0.986
O54774	580	K	AP-3 complex subunit delta-1 OS=Mus musculus OX=10090 GN=Ap3d1 PE=1 SV=1	Ap3d1	1	3.12784e-10	142.71	2	ASCILQLVK(1)HVQK	-1.8198	6	1.03299	1.14856	1.11384	0.798324	0.87931	1.02698	1.0237	1.0118	1.00741	0.976186	0.98394	0.996971	1.009	1.135	1.106	0.818	0.894	1.03	0.844	0.0848624
O54774	352	K	AP-3 complex subunit delta-1 OS=Mus musculus OX=10090 GN=Ap3d1 PE=1 SV=1	Ap3d1	1	4.88205e-06	104	2	DLILQCLDDK(1)DESIR	-1.2132	6	0.944641	1.03262	1.04121	1.12654	0.877618	0.977376	1.0237	1.0118	1.00741	0.976186	0.98394	0.996971	0.923	1.021	1.034	1.154	0.892	0.98	1.016	0.89651
O54774	165	K	AP-3 complex subunit delta-1 OS=Mus musculus OX=10090 GN=Ap3d1 PE=1 SV=1	Ap3d1	1	0.0388313	46.835	2	K(1)AVLIMYK	-9.8232	1			1				1.0237	1.0118	1.00741	0.976186	0.98394	0.996971			0.993
O54774	216	K	AP-3 complex subunit delta-1 OS=Mus musculus OX=10090 GN=Ap3d1 PE=1 SV=1	Ap3d1	1	0.000245805	84.309	3	RNPK(1)NYLSLAPLFFK	-2.1717	7	0.997122	1.0002	1.07321	0.826423	0.944003	1.15904	1.0237	1.0118	1.00741	0.976186	0.98394	0.996971	0.974	0.989	1.065	0.847	0.959	1.163	0.981	0.78937
O54774	336	K	AP-3 complex subunit delta-1 OS=Mus musculus OX=10090 GN=Ap3d1 PE=1 SV=1	Ap3d1	1	0.00308883	83.438	3	THPK(1)SVQSHK	-1.9834	4		1.15416	0.884372	0.961467			1.0237	1.0118	1.00741	0.976186	0.98394	0.996971		1.141	0.878	0.985			0.976
O54781	111	K	SRSF protein kinase 2 OS=Mus musculus OX=10090 GN=Srpk2 PE=1 SV=2	Srpk2	1	0.000769307	48.363	3	VVK(1)SAQHYTETALDEIK	2.5476	2		1.26404				0.735957	1.00073	1.02351	0.993393	1.01135	0.991038	0.979977		1.235				0.751	0.608
O54829	431	K	Regulator of G-protein signaling 7 OS=Mus musculus OX=10090 GN=Rgs7 PE=1 SV=2	Rgs7	1	0.0054369	69.716	2	LMK(1)SDSYPR	0.37074	6		1.13957	0.984331	0.893543	1.00661	0.975938	1.02167	0.989218	0.973949	0.989861	0.997543	1.02776		1.152	1.011	0.903	1.009	0.95	0.882	0.146846
O54833	260	K	Casein kinase II subunit alpha' OS=Mus musculus OX=10090 GN=Csnk2a2 PE=1 SV=1	Csnk2a2	1	0.0174322	61.577	2	VLGTDELYGYLK(1)K	0.65592	1			1				0.976886	1.0115	1.00131	1.00882	1.00668	0.9948			0.999
O54983	285	K	Ketimine reductase mu-crystallin OS=Mus musculus OX=10090 GN=Crym PE=1 SV=1	Crym	1	0.000211951	72.922	2	PAHCEK(1)TTVFK	1.29	7	0.312111	2.18775	0.315365	1.34242	0.842351		1.07509	1.05274	1.02894	0.945768	0.939004	0.958459	0.29	2.078	0.306	1.419	0.897		1.299	0.481359
O54983	54	K	Ketimine reductase mu-crystallin OS=Mus musculus OX=10090 GN=Crym PE=1 SV=1	Crym	1	0.000305213	101.41	2	TVVPVAK(1)HR	-0.8466	8	1.18052	1.23175	1.15418	0.814975	0.702642	0.915932	1.07509	1.05274	1.02894	0.945768	0.939004	0.958459	1.098	1.17	1.122	0.862	0.748	0.956	0.757	0.0182804
O54984	45	K	ATPase GET3 OS=Mus musculus OX=10090 GN=Get3 PE=1 SV=2	Get3	1	0.0406041	40.502	2	WIFVGGK(1)GGVGK	-0.68117	1				1			1.00667	0.999438	0.997174	0.998898	0.982583	1.01524				1.001
O54988	1017	K	STE20-like serine/threonine-protein kinase OS=Mus musculus OX=10090 GN=Slk PE=1 SV=2	Slk	1	0.000503504	87.942	3	HLQEK(1)HQLLK	-0.92679	10	1.15097	1.2597	1.05841	0.727593	0.810608	0.992717	1.00265	0.990659	1.00158	0.998677	1.01496	0.991481	1.148	1.272	1.057	0.729	0.799	1.001	0.727	0.040156
O54991	1223	K	Contactin-associated protein 1 OS=Mus musculus OX=10090 GN=Cntnap1 PE=1 SV=2	Cntnap1	1	0.00122056	85.821	2	FNNVAPLK(1)THFR	0.043969	6	1.22824	1.23255	0.850357	0.84408	0.821177	1.02359	1.02356	1.01189	1.02707	0.953685	0.995524	0.988274	1.2	1.218	0.828	0.885	0.825	1.036	0.846	0.335068
O55023	28	K	Inositol monophosphatase 1 OS=Mus musculus OX=10090 GN=Impa1 PE=1 SV=1	Impa1	1	0.000222946	122.51	2	EALK(1)NEMDVMIK	-1.0197	6	1.01131	1.07516	1.0578	0.874881	0.957222	1.02363	1.00767	0.995258	0.98391	0.994509	1.02897	0.98968	1.004	1.08	1.075	0.88	0.93	1.034	0.9	0.113617
O55028	192	K	[3-methyl-2-oxobutanoate dehydrogenase [lipoamide]] kinase, mitochondrial OS=Mus musculus OX=10090 GN=Bckdk PE=1 SV=1	Bckdk	1	6.54002e-07	144.47	2	YFLDK(1)TLTSR	-0.072586	6	0.984767	0.968176	0.994774	0.962532	0.977608	1.11214	0.943122	0.898698	0.976833	0.971361	1.07288	1.13711	1.044	1.077	1.018	0.991	0.911	0.978	0.917	0.0483467
O55042	43	K	Alpha-synuclein OS=Mus musculus OX=10090 GN=Snca PE=1 SV=2	Snca	1	0.000738727	71.066	2	EGVLYVGSK(1)TK	-1.8877	6	1.1844	1.2659	0.970655	0.834776	0.828835	0.915437	1.01284	0.99594	1.02464	0.9814	0.979423	1.00576	1.169	1.271	0.947	0.851	0.846	0.91	0.77	0.0482209
O55042	45	K	Alpha-synuclein OS=Mus musculus OX=10090 GN=Snca PE=1 SV=2	Snca	1	0.000483567	103.23	2	TK(1)EGVVHGVTTVAEK	-2.7375	6	1.39296	1.29763	1.15929	0.790492	0.562711	0.796915	1.01284	0.99594	1.02464	0.9814	0.979423	1.00576	1.375	1.303	1.131	0.805	0.575	0.792	0.57	0.0100818
O55042	6	K	Alpha-synuclein OS=Mus musculus OX=10090 GN=Snca PE=1 SV=2	Snca	1	0.00765931	47.334	2	MDVFMK(1)GLSK	-3.088	3	0.787624	0.998166	1.21421				1.01284	0.99594	1.02464	0.9814	0.979423	1.00576	0.778	1.002	1.185
O55042	34	K	Alpha-synuclein OS=Mus musculus OX=10090 GN=Snca PE=1 SV=2	Snca	1	0.0135847	46.068	2	TK(1)EGVLYVGSK	-2.3677	1	1						1.01284	0.99594	1.02464	0.9814	0.979423	1.00576	0.987
O55042	60	K	Alpha-synuclein OS=Mus musculus OX=10090 GN=Snca PE=1 SV=2	Snca	1	0.000115412	108.41	3	TK(1)EQVTNVGGAVVTGVTAVAQK	0.50885	1	1						1.01284	0.99594	1.02464	0.9814	0.979423	1.00576	0.987
O55106	738	K	Striatin OS=Mus musculus OX=10090 GN=Strn PE=1 SV=2	Strn	1	7.02953e-05	59.77	3	LWNLESK(1)TCIQEFTAHR	-2.3797	2	1.02905				0.970949		0.981963	0.988068	0.973074	1.03032	1.01325	1.01333	1.048				0.958		0.914
O55125	80	K	Protein NipSnap homolog 1 OS=Mus musculus OX=10090 GN=Nipsnap1 PE=1 SV=1	Nipsnap1	1	1.10612e-53	224.61	3	IQFHNVK(1)PECLDAYNSLTEAVLPK	4.096	6	1.1214	1.13541	1.07473	0.95576	0.804387	0.908313	1.01899	1.00564	0.994076	0.989624	0.980505	1.01117	1.1	1.129	1.081	0.966	0.82	0.898	0.811	0.0124813
O55125	143	K	Protein NipSnap homolog 1 OS=Mus musculus OX=10090 GN=Nipsnap1 PE=1 SV=1	Nipsnap1	1	1.40031e-11	151.66	2	LK(1)NNK(1)EYLEFR	1.1205	6	0.925273	1.05129	0.96781	0.898404	1.01106	1.14617	1.01899	1.00564	0.994076	0.989624	0.980505	1.01117	0.908	1.045	0.974	0.908	1.031	1.134	1.05	0.576519
O55125	146	K	Protein NipSnap homolog 1 OS=Mus musculus OX=10090 GN=Nipsnap1 PE=1 SV=1	Nipsnap1	1	1.40031e-11	151.66	2	NNK(1)EYLEFR	-1.0407	7	0.827424	0.94011	0.865462	1.43791	0.904134	1.02496	1.01899	1.00564	0.994076	0.989624	0.980505	1.01117	0.812	0.935	0.871	1.453	0.922	1.014	1.294	0.171816
O55125	193	K	Protein NipSnap homolog 1 OS=Mus musculus OX=10090 GN=Nipsnap1 PE=1 SV=1	Nipsnap1	1	1.25942e-40	200.82	2	LK(1)PGTMIEWGNNWAR	-0.64268	8	1.06738	1.01318	1.052	0.919348	0.940525	1.00758	1.01899	1.00564	0.994076	0.989624	0.980505	1.01117	1.047	1.007	1.058	0.929	0.959	0.996	0.927	0.0385572
O55126	94	K	Protein NipSnap homolog 2 OS=Mus musculus OX=10090 GN=Nipsnap2 PE=1 SV=1	Nipsnap2	1	0.00063718	91.245	2	ICQEVLPK(1)IHEGK	-2.8331	8	1.04081		0.803624		0.985555	1.17001	1.01958	1.00325	0.987903	0.992261	0.998593	0.998414	1.021		0.813		0.987	1.172	1.177	0.364788
O55126	99	K	Protein NipSnap homolog 2 OS=Mus musculus OX=10090 GN=Nipsnap2 PE=1 SV=1	Nipsnap2	1	2.04111e-35	162.41	4	IHEGK(1)QYPCTLVGTWNTWYGEQDQAVHLWR	2.3871	5		1.15882	1.0215	0.6974	1.12646	0.995819	1.01958	1.00325	0.987903	0.992261	0.998593	0.998414		1.155	1.034	0.703	1.128	0.997	0.861	0.438285
O55126	276	K	Protein NipSnap homolog 2 OS=Mus musculus OX=10090 GN=Nipsnap2 PE=1 SV=1	Nipsnap2	1	7.00288e-05	118.91	2	IMIPLK(1)TSPLQ	-3.7531	11	0.874209	0.856157	0.855133	1.2268	1.02261	1.16509	1.01958	1.00325	0.987903	0.992261	0.998593	0.998414	0.857	0.853	0.866	1.236	1.024	1.167	1.33	0.00719975
O55126	77	K	Protein NipSnap homolog 2 OS=Mus musculus OX=10090 GN=Nipsnap2 PE=1 SV=1	Nipsnap2	1	1.766e-07	158.02	3	LQFHNVK(1)PECLDAYNK	0.84275	6	1.05367	0.995713	0.921159	0.952178	1.02011	1.05717	1.01958	1.00325	0.987903	0.992261	0.998593	0.998414	1.033	0.992	0.932	0.96	1.022	1.059	1.028	0.535276
O55126	86	K	Protein NipSnap homolog 2 OS=Mus musculus OX=10090 GN=Nipsnap2 PE=1 SV=1	Nipsnap2	0.999742	3.19512e-10	75.006	3	LQFHNVKPECLDAYNK(1)ICQEVLPK	0.61267	8	1.12225	1.09696	0.985648	0.930626		0.86451	1.01958	1.00325	0.987903	0.992261	0.998593	0.998414	1.101	1.093	0.998	0.938		0.866	0.848	0.0468678
O55131	207	K	Septin-7 OS=Mus musculus OX=10090 GN=Septin7 PE=1 SV=1	Septin7	1	0.00221805	64.266	2	ADTLTPEECQQFK(1)K	-1.2116	5	1.08481		0.797879	0.691007	1.03024	1.39607	1.01252	1.02397	1.02523	0.976727	0.9781	0.983446	1.071		0.778	0.707	1.053	1.42	1.147	0.727387
O55131	180	K	Septin-7 OS=Mus musculus OX=10090 GN=Septin7 PE=1 SV=1	Septin7	1	7.19015e-21	118.91	2	PLDIEFMK(1)R	-1.332	11	0.982661	0.978953	0.943658	1.00665	0.985876	1.10221	1.01252	1.02397	1.02523	0.976727	0.9781	0.983446	0.971	0.956	0.92	1.031	1.008	1.121	1.11	0.0455145
O55131	386	K	Septin-7 OS=Mus musculus OX=10090 GN=Septin7 PE=1 SV=1	Septin7	1	0.0072653	84.368	2	RHEQMK(1)K	-0.14289	1					1		1.01252	1.02397	1.02523	0.976727	0.9781	0.983446					1.022
O55131	297	K	Septin-7 OS=Mus musculus OX=10090 GN=Septin7 PE=1 SV=1	Septin7	1	8.06191e-09	72.627	3	THMQDLK(1)DVTNNVHYENYR	1.2617	4	1.29134	1.33638			0.533013	0.839264	1.01252	1.02397	1.02523	0.976727	0.9781	0.983446	1.275	1.305			0.545	0.853	0.542	0.104683
O55142	15	K	60S ribosomal protein L35a OS=Mus musculus OX=10090 GN=Rpl35a PE=1 SV=2	Rpl35a	1	0.0362355	56.091	2	AIFAGYK(1)R	1.3887	1			1				0.988185	1.01782	1.05046	1.00836	0.974806	0.960375			0.952
O55142	29	K	60S ribosomal protein L35a OS=Mus musculus OX=10090 GN=Rpl35a PE=1 SV=2	Rpl35a	1	0.000802015	78.864	2	EHTALLK(1)IEGVYAR	0.18399	1			1				0.988185	1.01782	1.05046	1.00836	0.974806	0.960375			0.952
O55142	73	K	60S ribosomal protein L35a OS=Mus musculus OX=10090 GN=Rpl35a PE=1 SV=2	Rpl35a	1	0.0163099	77.072	2	VIWGK(1)VTR	2.0774	1		1					0.988185	1.01782	1.05046	1.00836	0.974806	0.960375		0.982
O55143	464	K	Sarcoplasmic/endoplasmic reticulum calcium ATPase 2 OS=Mus musculus OX=10090 GN=Atp2a2 PE=1 SV=2	Atp2a2	1	0.0178155	56.014	2	GLSK(1)IER	-0.92898	3	0.991219			0.915724		1.09306	1.00665	0.99729	0.995098	0.98868	1.00772	1.00456	0.985			0.926		1.088	1.022
O55143	169	K	Sarcoplasmic/endoplasmic reticulum calcium ATPase 2 OS=Mus musculus OX=10090 GN=Atp2a2 PE=1 SV=2	Atp2a2	1	0.0656926	40.386	2	LTSIK(1)STTLR	-2.1116	1			1				1.00665	0.99729	0.995098	0.98868	1.00772	1.00456			1.005
O55143	189	K	Sarcoplasmic/endoplasmic reticulum calcium ATPase 2 OS=Mus musculus OX=10090 GN=Atp2a2 PE=1 SV=2	Atp2a2	1	4.96063e-15	97.551	3	VDQSILTGESVSVIK(1)HTDPVPDPR	1.0144	2	1.13864	0.86136					1.00665	0.99729	0.995098	0.98868	1.00772	1.00456	1.131	0.864
O55143	533	K	Sarcoplasmic/endoplasmic reticulum calcium ATPase 2 OS=Mus musculus OX=10090 GN=Atp2a2 PE=1 SV=2	Atp2a2	1	0.0172546	52.863	2	VGSTK(1)VPMTPGVK	-0.74218	2		1.16331		0.836693			1.00665	0.99729	0.995098	0.98868	1.00772	1.00456		1.166		0.846			0.726
O55203	136	K	LIM domain-binding protein 2 OS=Mus musculus OX=10090 GN=Ldb2 PE=1 SV=2	Ldb2	1	0.0169997	41.824	2	PMFTK(1)VCTEGR	1.4055	1		1
O70133	1026	K	ATP-dependent RNA helicase A OS=Mus musculus OX=10090 GN=Dhx9 PE=1 SV=2	Dhx9	1	3.21167e-05	69.224	3	NALIHK(1)SSVNCPFSSQDMK	0.96498	5	1.33652	1.24649		0.747769	0.732013	0.937206	1.03303	1.00803	1.03352	0.965258	0.974307	0.985861	1.294	1.237		0.775	0.751	0.951	0.652	0.0210323
O70133	14	K	ATP-dependent RNA helicase A OS=Mus musculus OX=10090 GN=Dhx9 PE=1 SV=2	Dhx9	1	0.023058	52.591	2	NFLYAWCGK(1)R	-6.4157	1					1		1.03303	1.00803	1.03352	0.965258	0.974307	0.985861					1.026
O70161	255	K	Phosphatidylinositol 4-phosphate 5-kinase type-1 gamma OS=Mus musculus OX=10090 GN=Pip5k1c PE=1 SV=2	Pip5k1c	1	0.0129416	41.796	2	FDLK(1)GSTYK	0.13863	1					1		1.05767	1.02272	1.02583	0.983645	0.954347	0.955793					1.048
O70161	134	K	Phosphatidylinositol 4-phosphate 5-kinase type-1 gamma OS=Mus musculus OX=10090 GN=Pip5k1c PE=1 SV=2	Pip5k1c	1	7.47025e-07	146.88	2	FK(1)TYAPVAFR	-0.13169	6	0.984111	1.00576	1.00102	0.986971	0.95936	1.06278	1.05767	1.02272	1.02583	0.983645	0.954347	0.955793	0.93	0.983	0.976	1.003	1.005	1.112	1.08	0.117692
O70161	231	K	Phosphatidylinositol 4-phosphate 5-kinase type-1 gamma OS=Mus musculus OX=10090 GN=Pip5k1c PE=1 SV=2	Pip5k1c	1	5.98153e-05	86.838	2	FYGLYCVQSGGK(1)NIR	0.49604	8	1.18567	1.24742	1.52717	0.576913	0.631979	0.830846	1.05767	1.02272	1.02583	0.983645	0.954347	0.955793	1.121	1.22	1.489	0.587	0.662	0.869	0.553	0.0139371
O70172	140	K	Phosphatidylinositol 5-phosphate 4-kinase type-2 alpha OS=Mus musculus OX=10090 GN=Pip4k2a PE=1 SV=1	Pip4k2a	1	0.0236733	79.809	2	FHTSYDK(1)R	-2.2703	2					0.990481	1.00952	1.03798	1.00227	1.03741	0.984885	0.964365	0.973096					1.027	1.037
Q80XI4	96	K	Phosphatidylinositol 5-phosphate 4-kinase type-2 beta OS=Mus musculus OX=10090 GN=Pip4k2b PE=1 SV=1	Pip4k2b	1	0.0113287	48.785	2	FK(1)EYCPMVFR	3.5588	3	1.15766			0.87918		0.963157	0.980756	0.993707	1.00281	1.00552	1.0049	1.01231	1.18			0.874		0.951	0.773
Q80XI4	78	K	Phosphatidylinositol 5-phosphate 4-kinase type-2 beta OS=Mus musculus OX=10090 GN=Pip4k2b PE=1 SV=1	Pip4k2b	1	0.00500619	78.932	2	IK(1)VDNHLFNK	-1.1336	4			0.835317		1.05347	1.11121	0.980756	0.993707	1.00281	1.00552	1.0049	1.01231			0.833		1.048	1.098	1.288
O70172	21	K	Phosphatidylinositol 5-phosphate 4-kinase type-2 alpha OS=Mus musculus OX=10090 GN=Pip4k2a PE=1 SV=1	Pip4k2a	1	0.000742276	104.76	2	K(1)HFVAQK	1.7536	5	1.18478	1.32531	1.10229	0.724223	0.663393		1.03798	1.00227	1.03741	0.984885	0.964365	0.973096	1.141	1.322	1.063	0.735	0.688		0.605	0.0103914
Q80XI4	218	K	Phosphatidylinositol 5-phosphate 4-kinase type-2 beta OS=Mus musculus OX=10090 GN=Pip4k2b PE=1 SV=1	Pip4k2b	0.999824	0.0367392	50.116	2	KYDLK(1)GSTVAR	-1.6661	1		1					0.980756	0.993707	1.00281	1.00552	1.0049	1.01231		1.006
O70172	145	K	Phosphatidylinositol 5-phosphate 4-kinase type-2 alpha OS=Mus musculus OX=10090 GN=Pip4k2a PE=1 SV=1	Pip4k2a	1	1.77962e-13	146.48	3	YVIK(1)TITSEDVAEMHNILK	-0.41973	6	1.01011	0.864298	0.966557	0.914018	1.08097	1.16405	1.03798	1.00227	1.03741	0.984885	0.964365	0.973096	0.973	0.862	0.932	0.928	1.121	1.196	1.173	0.138751
O70194	426	K	Eukaryotic translation initiation factor 3 subunit D OS=Mus musculus OX=10090 GN=Eif3d PE=1 SV=2	Eif3d	1	0.00154231	65.879	2	GAVIATELK(1)NNSYK	-3.4784	2	1.0853			0.914701			0.992687	1.02442	1.00364	0.988469	0.995876	0.994899	1.093			0.925			0.846
O70251	60	K	Elongation factor 1-beta OS=Mus musculus OX=10090 GN=Eef1b PE=1 SV=5	Eef1b	1	1.3465e-13	155.57	2	WYNHIK(1)SYEK	-1.0185	6	1.17709	1.23694	0.963236	0.880938	0.838605	0.903191	1.0456	1.00607	0.991636	1.00222	0.967023	0.987442	1.126	1.229	0.971	0.879	0.867	0.915	0.8	0.0363857
O70318	479	K	Band 4.1-like protein 2 OS=Mus musculus OX=10090 GN=Epb41l2 PE=1 SV=2	Epb41l2	1	0.000219827	79.889	3	LWK(1)VCVEHHTFYR	1.7095	5		1.41557	1.14951	0.855867	0.736225	0.842831	1.03129	1.02479	1.0185	0.989144	0.974781	0.961498		1.381	1.129	0.865	0.755	0.877	0.663	0.0246889
O70318	229	K	Band 4.1-like protein 2 OS=Mus musculus OX=10090 GN=Epb41l2 PE=1 SV=2	Epb41l2	1	0.000163558	67.887	2	VTLLDGTEYSCDLEK(1)R	-0.25902	1	1						1.03129	1.02479	1.0185	0.989144	0.974781	0.961498	0.97
O70435	43	K	Proteasome subunit alpha type-3 OS=Mus musculus OX=10090 GN=Psma3 PE=1 SV=3	Psma3	1	0.0315008	47.361	2	CK(1)DGVVFGVEK	4.3199	1			1				0.997073	0.989868	1.00597	1.01521	0.980091	1.01178			0.994
O70435	206	K	Proteasome subunit alpha type-3 OS=Mus musculus OX=10090 GN=Psma3 PE=1 SV=3	Psma3	1	0.000823602	81.799	2	IIYIVHDEVK(1)DK	-2.3499	6	0.972799	1.00618	0.882947	1.02789	1.01848	1.09171	0.997073	0.989868	1.00597	1.01521	0.980091	1.01178	0.976	1.016	0.878	1.012	1.039	1.079	1.091	0.135785
O70435	110	K	Proteasome subunit alpha type-3 OS=Mus musculus OX=10090 GN=Psma3 PE=1 SV=3	Psma3	1	0.000322275	91.993	2	SNFGYNIPLK(1)HLADR	-0.68605	5	1.27662	1.27895		0.774462	0.812815	0.857145	0.997073	0.989868	1.00597	1.01521	0.980091	1.01178	1.28	1.292		0.763	0.829	0.847	0.632	0.00155056
O70443	92	K	Guanine nucleotide-binding protein G(z) subunit alpha OS=Mus musculus OX=10090 GN=Gnaz PE=1 SV=4	Gnaz	1	0.000458018	102.57	2	ALAALK(1)IDFHNPDR	-0.65171	6	1.12307	1.14518	1.1795	0.839847	0.80282	0.909584	1.02102	1.02306	1.01082	0.985327	0.97214	0.987631	1.1	1.119	1.167	0.852	0.826	0.921	0.768	0.00197161
O70443	46	K	Guanine nucleotide-binding protein G(z) subunit alpha OS=Mus musculus OX=10090 GN=Gnaz PE=1 SV=4	Gnaz	1	7.98771e-10	153.52	2	LLLLGTSNSGK(1)STIVK	-0.29524	6	1.0773	1.11705	1.18532	0.739629	0.912817	0.967891	1.02102	1.02306	1.01082	0.985327	0.97214	0.987631	1.055	1.092	1.173	0.751	0.939	0.98	0.804	0.0644203
P63101	122	K	14-3-3 protein zeta/delta OS=Mus musculus OX=10090 GN=Ywhaz PE=1 SV=1	Ywhaz	1	0.00510975	109.36	2	MK(1)GDYYR	-2.1955	10	1.20033	1.21767	1.09086	0.881103	0.798628	0.81141	1.02063	1.00363	1.02735	0.984512	0.977071	0.986811	1.176	1.213	1.062	0.895	0.817	0.822	0.734	0.00346441
O70481	1380	K	E3 ubiquitin-protein ligase UBR1 OS=Mus musculus OX=10090 GN=Ubr1 PE=1 SV=2	Ubr1	1	0.00681494	47.334	3	TTCPQVLIHK(1)HLAR	-0.8436	2		1.14868	0.851325				1.03739	0.96152	0.971806	0.996221	1.03823	0.994836		1.195	0.876
O70503	221	K	Very-long-chain 3-oxoacyl-CoA reductase OS=Mus musculus OX=10090 GN=Hsd17b12 PE=1 SV=1	Hsd17b12	1	0.000466886	54.556	3	AFVDFFSQCLHEEYK(1)SK	-1.817	1			1				0.95385	0.991926	0.998502	0.989373	1.01887	1.04748			1.002
O70503	257	K	Very-long-chain 3-oxoacyl-CoA reductase OS=Mus musculus OX=10090 GN=Hsd17b12 PE=1 SV=1	Hsd17b12	0.999824	6.83505e-07	82.725	3	IQKPTLDKPSAETFVK(1)SAIK	-1.9311	1			1				0.95385	0.991926	0.998502	0.989373	1.01887	1.04748			1.002
O88704	250	K	Potassium/sodium hyperpolarization-activated cyclic nucleotide-gated channel 1 OS=Mus musculus OX=10090 GN=Hcn1 PE=1 SV=1	Hcn1	1	0.00988067	69.915	2	FTK(1)ILSLLR	-3.938	5		1.11055	1.18017	0.935944	0.915734	0.857601	1.01434	0.962298	1.0046	0.979814	1.02192	1.01703		1.154	1.175	0.955	0.896	0.843	0.771	0.0114845
O70546	799	K	Lysine-specific demethylase 6A OS=Mus musculus OX=10090 GN=Kdm6a PE=1 SV=2	Kdm6a	1	8.08976e-08	63.421	4	ANNNVGPGTCDK(1)VNNIHPTVHTK	1.0578	6	1.04848	1.1337	0.81782
O70566	231	K	Protein diaphanous homolog 2 OS=Mus musculus OX=10090 GN=Diaph2 PE=1 SV=2	Diaph2	1	0.0047368	60.892	2	NQYK(1)VIQCLK	-2.7797	4	1.22456	0.996633	0.741477	1.03733			0.906709	0.930907	0.966837	1.02801	1.08588	1.08165	1.351	1.071	0.767	1.009			0.949
O70589	756	K	Peripheral plasma membrane protein CASK OS=Mus musculus OX=10090 GN=Cask PE=1 SV=2	Cask	1	1.051e-05	154.81	2	HIK(1)NTLITK	-0.14907	6	1.023	1.06643	1.05417	0.935929	0.839272	1.08121	1.02121	1.01385	1.01246	0.989547	0.976468	0.986462	1.002	1.052	1.041	0.946	0.859	1.096	0.937	0.390851
O70589	762	K	Peripheral plasma membrane protein CASK OS=Mus musculus OX=10090 GN=Cask PE=1 SV=2	Cask	1	0.0111335	44.598	2	NTLITK(1)HPDR	-3.7606	1	1						1.02121	1.01385	1.01246	0.989547	0.976468	0.986462	0.979
O88342	256	K	WD repeat-containing protein 1 OS=Mus musculus OX=10090 GN=Wdr1 PE=1 SV=3	Wdr1	1	2.44226e-08	53.967	3	AHDGGIYAISWSPDSTHLLSASGDK(1)TSK	-1.1161	5	1.08912	1.11151	1.1022		0.75275	0.94442	1.00796	0.997865	1.00195	0.992053	0.997964	1.0022	1.081	1.114	1.1		0.754	0.942	0.772	0.0507725
O88342	115	K	WD repeat-containing protein 1 OS=Mus musculus OX=10090 GN=Wdr1 PE=1 SV=3	Wdr1	1	0.00184932	63.397	2	DIAWTEDSK(1)R	0.24852	6	1.11474	1.06393	0.952385	0.886099	0.961295	1.02155	1.00796	0.997865	1.00195	0.992053	0.997964	1.0022	1.106	1.066	0.951	0.893	0.963	1.019	0.921	0.238783
O88342	321	K	WD repeat-containing protein 1 OS=Mus musculus OX=10090 GN=Wdr1 PE=1 SV=3	Wdr1	1	7.70213e-05	110.52	2	GHSK(1)SIQCLTVHR	-1.5591	11	1.17368	1.19097	1.19777	0.791193	0.762733	0.88365	1.00796	0.997865	1.00195	0.992053	0.997964	1.0022	1.164	1.194	1.195	0.798	0.764	0.882	0.688	0.000976234
O88342	569	K	WD repeat-containing protein 1 OS=Mus musculus OX=10090 GN=Wdr1 PE=1 SV=3	Wdr1	1	0.00653731	90.308	2	VK(1)IQDAHR	0.99909	5	1.05287		1.0462	0.974193	1.06311	0.863631	1.00796	0.997865	1.00195	0.992053	0.997964	1.0022	1.045		1.044	0.982	1.065	0.862	0.928	0.398448
O88343	335	K	Electrogenic sodium bicarbonate cotransporter 1 OS=Mus musculus OX=10090 GN=Slc4a4 PE=1 SV=2	Slc4a4	1	2.57212e-05	162.8	2	AK(1)SYHEIGR	-0.49013	6	1.08287	1.06819	1.02805	0.825221	0.990806	1.00486	1.06782	1.04614	1.05115	0.925237	0.951929	0.957727	1.014	1.021	0.978	0.892	1.041	1.049	0.99	0.824388
O88343	203	K	Electrogenic sodium bicarbonate cotransporter 1 OS=Mus musculus OX=10090 GN=Slc4a4 PE=1 SV=2	Slc4a4	1	0.0015278	76.605	2	DK(1)VTYTLLR	0.73523	5	1.0609	1.1117	1.1685		0.78394	0.874955	1.06782	1.04614	1.05115	0.925237	0.951929	0.957727	0.994	1.063	1.112		0.824	0.914	0.823	0.0417626
O88343	934	K	Electrogenic sodium bicarbonate cotransporter 1 OS=Mus musculus OX=10090 GN=Slc4a4 PE=1 SV=2	Slc4a4	1	2.52724e-05	85.813	3	LLLMPLK(1)HQPDFIYLR	-1.6711	9	1.03359	1.1033	1.0942	0.823795	1.00704	0.93807	1.06782	1.04614	1.05115	0.925237	0.951929	0.957727	0.968	1.055	1.041	0.89	1.058	0.979	0.955	0.449121
O88343	229	K	Electrogenic sodium bicarbonate cotransporter 1 OS=Mus musculus OX=10090 GN=Slc4a4 PE=1 SV=2	Slc4a4	1	0.0477113	40.224	2	SLADIGK(1)TVSSASR	-3.0896	1	1						1.06782	1.04614	1.05115	0.925237	0.951929	0.957727	0.936
O88441	237	K	Metaxin-2 OS=Mus musculus OX=10090 GN=Mtx2 PE=1 SV=1	Mtx2	1	0.000522385	88.24	2	VK(1)NYSNLLAFCR	2.1118	5	1.12719		1.25068	0.839954	0.812107	0.970066	1.00201	1.0347	1.01602	0.994034	0.971449	0.981783	1.125		1.231	0.845	0.836	0.988	0.755	0.0353879
O88447	383	K	Kinesin light chain 1 OS=Mus musculus OX=10090 GN=Klc1 PE=1 SV=3	Klc1	1	0.00155576	85.821	2	TK(1)NNLASCYLK	1.2233	4	1.26252	1.17266	0.775542			0.789271	1.01509	1.00358	1.0306	0.989311	0.971396	0.990015	1.244	1.168	0.753			0.797	0.755
O88455	385	K	7-dehydrocholesterol reductase OS=Mus musculus OX=10090 GN=Dhcr7 PE=1 SV=1	Dhcr7	1	4.29897e-05	67.838	3	AIECSYTSADGLK(1)HHSK	-0.62907	1						1	0.835009	0.935885	0.93595	1.09509	1.07168	1.12639						0.888
O88456	180	K	Calpain small subunit 1 OS=Mus musculus OX=10090 GN=Capns1 PE=1 SV=1	Capns1	1	0.052068	58.687	2	WQAIYK(1)R	-1.7684	5	1.08845	1.18466	0.778054	0.865153		1.08368	1.01254	1.06728	0.996697	1.0149	0.960599	0.947986	1.075	1.11	0.781	0.852		1.143	1.009	0.958565
O88456	173	K	Calpain small subunit 1 OS=Mus musculus OX=10090 GN=Capns1 PE=1 SV=1	Capns1	1	0.0362355	46.835	2	YLWNNIK(1)K	1.4461	3	1.06857			0.86516		1.06627	1.01254	1.06728	0.996697	1.0149	0.960599	0.947986	1.055			0.852		1.125	0.937
O88485	269	K	Cytoplasmic dynein 1 intermediate chain 1 OS=Mus musculus OX=10090 GN=Dync1i1 PE=1 SV=2	Dync1i1	1	0.000522254	96.946	2	QFYDEHWSK(1)HR	-1.4194	6	1.01819	1.0657	0.916103				1.04465	1.03822	1.03784	0.972335	0.954623	0.952328	0.975	1.026	0.883
O88532	516	K	Zinc finger RNA-binding protein OS=Mus musculus OX=10090 GN=Zfr PE=1 SV=2	Zfr	1	0.00154818	61.577	2	LQSTGNK(1)TEDLK	0.61181	2			1.10478		0.895217		1.02016	1.03145	1.03323	0.943757	0.986837	0.984566			1.069		0.907		0.848
O88543	281	K	COP9 signalosome complex subunit 3 OS=Mus musculus OX=10090 GN=Cops3 PE=1 SV=3	Cops3	1	1.57914e-05	124.06	2	NLVSK(1)HSETFTR	-1.3521	5	1.05783	1.20985	0.883166	0.874664		0.974492	1.00357	0.977833	0.964764	1.0082	1.01894	1.02669	1.054	1.237	0.915	0.868		0.949	0.85	0.276032
O88544	227	K	COP9 signalosome complex subunit 4 OS=Mus musculus OX=10090 GN=Cops4 PE=1 SV=1	Cops4	1	2.95849e-19	152.59	3	LEALK(1)HALHCTILASAGQQR	2.5656	8	1.10915	1.24485	1.16874	0.840766	0.748735	0.887769	1.03571	0.992183	0.987626	0.980482	0.982713	1.02128	1.071	1.255	1.183	0.858	0.762	0.869	0.709	0.00532798
O88569	112	K	Heterogeneous nuclear ribonucleoproteins A2/B1 OS=Mus musculus OX=10090 GN=Hnrnpa2b1 PE=1 SV=2	Hnrnpa2b1	1	0.00168157	137.39	2	EESGKPGAHVTVK(1)K	-2.5196	5	1.00354	1.08078		0.965094	0.901274	1.04931	1.01844	0.989546	0.997043	0.9868	1.00158	1.00659	0.985	1.092		0.978	0.9	1.042	0.937	0.401219
O88643	391	K	Serine/threonine-protein kinase PAK 1 OS=Mus musculus OX=10090 GN=Pak1 PE=1 SV=1	Pak1	1	0.00213516	52.201	2	DIK(1)SDNILLGMDGSVK	0.69985	2	1.03346					0.966544	1.04399	1.00543	1.00978	0.982175	0.967454	0.991172	0.99					0.975	0.985
O88643	114	K	Serine/threonine-protein kinase PAK 1 OS=Mus musculus OX=10090 GN=Pak1 PE=1 SV=1	Pak1	1	0.000278736	89.382	2	LLQTSNITK(1)SEQK	0.91978	5	1.39222	1.37683	0.949839	0.764896	0.516212		1.04399	1.00543	1.00978	0.982175	0.967454	0.991172	1.334	1.369	0.941	0.779	0.534		0.54	0.0602249
O88685	248	K	26S proteasome regulatory subunit 6A OS=Mus musculus OX=10090 GN=Psmc3 PE=1 SV=2	Psmc3	1	0.00503493	74.849	2	ACAAQTK(1)ATFLK	-0.40641	2		1.29175			0.70825		0.931557	0.97627	0.973082	1.0361	1.04904	1.03395		1.323			0.675		0.51
O88685	128	K	26S proteasome regulatory subunit 6A OS=Mus musculus OX=10090 GN=Psmc3 PE=1 SV=2	Psmc3	1	0.00988067	56.378	2	CAVIK(1)TSTR	-0.75418	3	0.932222	1.10837	0.959411				0.931557	0.97627	0.973082	1.0361	1.04904	1.03395	1.001	1.135	0.986
O88685	59	K	26S proteasome regulatory subunit 6A OS=Mus musculus OX=10090 GN=Psmc3 PE=1 SV=2	Psmc3	1	0.0157596	67.464	2	IMK(1)SEVLR	-0.38873	1			1				0.931557	0.97627	0.973082	1.0361	1.04904	1.03395			1.028
O88693	117	K	Ceramide glucosyltransferase OS=Mus musculus OX=10090 GN=Ugcg PE=1 SV=1	Ugcg	1	0.0619098	54.056	2	LFIGGK(1)K	0.76793	4	1.04582	1.11332	0.834683			1.00617
O88696	210	K	ATP-dependent Clp protease proteolytic subunit, mitochondrial OS=Mus musculus OX=10090 GN=Clpp PE=1 SV=1	Clpp	1	0.000437282	91.939	2	HTK(1)QSLQVIESAMER	2.0942	6	0.954968	0.92669	1.10538	1.01296			1.00076	0.977042	0.989916	1.01054	0.998498	1.02324	0.954	0.948	1.117	1.002			0.996
O88696	207	K	ATP-dependent Clp protease proteolytic subunit, mitochondrial OS=Mus musculus OX=10090 GN=Clpp PE=1 SV=1	Clpp	1	0.0032476	99.174	2	QLYNIYAK(1)HTK	3.8616	4	1.04442	1.05232	0.903252				1.00076	0.977042	0.989916	1.01054	0.998498	1.02324	1.044	1.077	0.912
O88704	514	K	Potassium/sodium hyperpolarization-activated cyclic nucleotide-gated channel 1 OS=Mus musculus OX=10090 GN=Hcn1 PE=1 SV=1	Hcn1	1	7.98051e-05	66.485	3	MYFIQHGVAGVITK(1)SSK	0.34839	1		1					1.01434	0.962298	1.0046	0.979814	1.02192	1.01703		1.039
O88712	348	K	C-terminal-binding protein 1 OS=Mus musculus OX=10090 GN=Ctbp1 PE=1 SV=2	Ctbp1	1	0.000951672	108.93	2	IPDSLK(1)NCVNK	-0.98973	5		1.21123	0.936033	0.878369	0.936456	1.03791	1.04696	1.00724	1.0137	0.984994	0.965915	0.981193		1.203	0.923	0.892	0.97	1.058	0.916	0.536251
O88737	234	K	Protein bassoon OS=Mus musculus OX=10090 GN=Bsn PE=1 SV=4	Bsn	1	0.000352947	63.421	3	SK(1)SQQQLHSPALSPAHSPAK	-0.61173	3			1.27361		0.736856	0.989531	1.00635	0.976111	0.994101	1.00032	1.01024	1.01287			1.281		0.729	0.977	0.666
O88737	761	K	Protein bassoon OS=Mus musculus OX=10090 GN=Bsn PE=1 SV=4	Bsn	1	0.000131916	43.764	3	VGSSLRPSLEAQAVAPSAEWSK(1)PPR	-3.0776	1			1				1.00635	0.976111	0.994101	1.00032	1.01024	1.01287			1.006
O88738	4203	K	Baculoviral IAP repeat-containing protein 6 OS=Mus musculus OX=10090 GN=Birc6 PE=1 SV=2	Birc6	1	0.0392742	44.767	2	K(1)HAQCLLR	0.28926	1	1						0.944781	1.01215	0.971922	1.02215	1.06839	0.980602	1.058
O88741	203	K	Ganglioside-induced differentiation-associated protein 1 OS=Mus musculus OX=10090 GN=Gdap1 PE=1 SV=1	Gdap1	1	0.0009534	92.445	2	LLDHDNVK(1)YLK	-0.63147	6	1.05141	1.0244	0.908075	0.924374	1.05427	1.03747	1.02712	0.993452	1.03859	0.996301	0.96421	0.980323	1.024	1.031	0.874	0.928	1.093	1.058	1.051	0.531484
O88811	343	K	Signal transducing adapter molecule 2 OS=Mus musculus OX=10090 GN=Stam2 PE=1 SV=1	Stam2	1	0.000592469	88.734	2	K(1)HSELSELNVK	-0.86615	1			1
O88844	233	K	Isocitrate dehydrogenase [NADP] cytoplasmic OS=Mus musculus OX=10090 GN=Idh1 PE=1 SV=2	Idh1	1	0.000541982	78.932	2	DIFQEIYDK(1)K	-3.828	6		1.18547	0.966278	0.886642	1.07958	0.882026	1.01095	0.999245	1.0192	0.986491	1.0026	0.981514		1.186	0.948	0.899	1.077	0.899	0.898	0.425795
O88844	115	K	Isocitrate dehydrogenase [NADP] cytoplasmic OS=Mus musculus OX=10090 GN=Idh1 PE=1 SV=2	Idh1	1	0.00229037	100.84	2	EAIICK(1)NIPR	-2.1999	4	1.1233		0.930838		0.901284	1.04458	1.01095	0.999245	1.0192	0.986491	1.0026	0.981514	1.111		0.913		0.899	1.064	0.97	0.841633
O88844	224	K	Isocitrate dehydrogenase [NADP] cytoplasmic OS=Mus musculus OX=10090 GN=Idh1 PE=1 SV=2	Idh1	1	1.13856e-05	117.21	2	FK(1)DIFQEIYDK	5.0834	4	0.895412	1.04009	0.982787	1.08171			1.01095	0.999245	1.0192	0.986491	1.0026	0.981514	0.886	1.041	0.964	1.097			1.138
O88844	236	K	Isocitrate dehydrogenase [NADP] cytoplasmic OS=Mus musculus OX=10090 GN=Idh1 PE=1 SV=2	Idh1	1	0.0663414	46.033	2	YK(1)SQFEAQK	-0.21604	1					1		1.01095	0.999245	1.0192	0.986491	1.0026	0.981514					0.997
O88935	179	K	Synapsin-1 OS=Mus musculus OX=10090 GN=Syn1 PE=1 SV=2	Syn1	1	0.000234423	129.28	2	SLK(1)PDFVLIR	-1.7321	6	1.01657	1.06247	1.06762	0.928279	0.930833	0.994227	1.01395	1.00495	1.00629	0.988568	0.981	1.00524	1.003	1.057	1.061	0.939	0.949	0.989	0.922	0.0278307
O88935	336	K	Synapsin-1 OS=Mus musculus OX=10090 GN=Syn1 PE=1 SV=2	Syn1	1	2.98501e-35	224.9	3	TSVSGNWK(1)TNTGSAMLEQIAMSDR	2.8206	3	1.34361	0.813332	0.843056				1.01395	1.00495	1.00629	0.988568	0.981	1.00524	1.325	0.809	0.838
O88935	311	K	Synapsin-1 OS=Mus musculus OX=10090 GN=Syn1 PE=1 SV=2	Syn1	1	5.09791e-15	160.52	2	TYATAEPFIDAK(1)YDVR	0.27956	6	1.47596	1.05833	0.984847	0.788313	0.716822	0.975735	1.01395	1.00495	1.00629	0.988568	0.981	1.00524	1.456	1.053	0.979	0.797	0.731	0.971	0.716	0.0930806
O88935	281	K	Synapsin-1 OS=Mus musculus OX=10090 GN=Syn1 PE=1 SV=2	Syn1	1	1.45897e-19	165.7	3	VK(1)VDNQHDFQDIASVVALTK	-0.19775	12	1.1143	1.10913	1.07695	0.874998	0.936509	0.888117	1.01395	1.00495	1.00629	0.988568	0.981	1.00524	1.099	1.104	1.07	0.885	0.955	0.883	0.832	0.00258277
O88986	365	K	2-amino-3-ketobutyrate coenzyme A ligase, mitochondrial OS=Mus musculus OX=10090 GN=Gcat PE=1 SV=2	Gcat	1	0.0245201	46.068	2	LSSQMADDMLK(1)K	0.36878	2	0.7572					1.2428	1.00003	1.03757	1.04403	0.959268	0.974938	0.98416	0.757					1.263	1.668
O88998	240	K	Noelin OS=Mus musculus OX=10090 GN=Olfm1 PE=1 SV=1	Olfm1	1	0.01997	43.518	2	LTGISDPVTVK(1)TSGSR	-0.83898	1			1				0.975341	1.00139	0.998715	1.0023	1.01478	1.00748			1.001
O89053	132	K	Coronin-1A OS=Mus musculus OX=10090 GN=Coro1a PE=1 SV=5	Coro1a	1	6.03091e-07	142.71	2	EPVITLEGHTK(1)R	-3.3751	3				0.945355	1.0025	1.05214	1.04894	1.00749	1.01592	0.961551	0.974569	0.991535				0.983	1.029	1.061
O89053	339	K	Coronin-1A OS=Mus musculus OX=10090 GN=Coro1a PE=1 SV=5	Coro1a	1	0.0023711	79.809	2	FYK(1)LHER	0.13032	5	1.14606	1.10777	1.06097	0.867991		0.817214	1.04894	1.00749	1.01592	0.961551	0.974569	0.991535	1.093	1.1	1.044	0.903		0.824	0.8	0.0114633
O89053	20	K	Coronin-1A OS=Mus musculus OX=10090 GN=Coro1a PE=1 SV=5	Coro1a	1	5.94666e-05	73.891	3	HVFGQPAK(1)ADQCYEDVR	-0.24444	3	1.03945	1.0874	0.873151				1.04894	1.00749	1.01592	0.961551	0.974569	0.991535	0.991	1.079	0.859
O89084	619	K	cAMP-specific 3',5'-cyclic phosphodiesterase 4A OS=Mus musculus OX=10090 GN=Pde4a PE=1 SV=2	Pde4a	1	0.00271093	45.654	3	GMEISPMCDK(1)HTASVEK	-1.4365	1				1			1.04583	0.928616	0.944367	1.02207	1.02964	1.02947				0.978
O89112	52	K	Glutathione S-transferase LANCL1 OS=Mus musculus OX=10090 GN=Lancl1 PE=1 SV=1	Lancl1	1	0.0298629	72.038	2	GLK(1)SADPR	-1.042	1		1					1.03299	1.0057	0.999188	0.991822	0.976786	0.993519		0.994
O89116	176	K	Vesicle transport through interaction with t-SNAREs homolog 1A OS=Mus musculus OX=10090 GN=Vti1a PE=1 SV=1	Vti1a	1	0.000386782	71.066	2	DADANLGK(1)SSR	-3.51	6	1.15587	1.39287	1.08084	0.739953	0.717374	0.913098	1.07271	1.12809	0.909497	1.0163	1.02617	0.847228	1.078	1.235	1.188	0.728	0.699	1.078	0.716	0.0702614
P00405	171	K	Cytochrome c oxidase subunit 2 OS=Mus musculus OX=10090 GN=Mtco2 PE=1 SV=1	Mtco2	1	4.70103e-29	130	3	MLISSEDVLHSWAVPSLGLK(1)TDAIPGR	0.45043	6	1.3107	1.27829	0.817076	0.806581	0.952379	0.834971	1.00171	0.995849	0.982132	1.01426	0.988719	1.01733	1.308	1.284	0.832	0.795	0.963	0.821	0.753	0.169816
P00493	103	K	Hypoxanthine-guanine phosphoribosyltransferase OS=Mus musculus OX=10090 GN=Hprt1 PE=1 SV=3	Hprt1	1	5.54122e-14	171.2	2	LK(1)SYCNDQSTGDIK	-2.9899	6	1.04777	1.10004	1.06904	0.913132	0.830387	1.03962	0.984912	1.00811	1.01434	0.985172	0.988114	1.01936	1.064	1.091	1.054	0.927	0.84	1.02	0.868	0.0648506
P00848	64	K	ATP synthase subunit a OS=Mus musculus OX=10090 GN=Mtatp6 PE=1 SV=1	Mtatp6	1	1.80995e-23	217.12	2	QMMLIHTPK(1)GR	0.063369	25	1.33821	1.32152	1.11888	0.682659	0.749885	0.788854	1.02885	0.965082	0.973901	1.01701	1.00454	1.01062	1.301	1.369	1.149	0.671	0.746	0.781	0.576	0.00130838
P00920	111	K	Carbonic anhydrase 2 OS=Mus musculus OX=10090 GN=Ca2 PE=1 SV=4	Ca2	1	2.29364e-10	54.813	4	LIQFHFHWGSSDGQGSEHTVNK(1)K	0.54552	1			1				1.06577	1.03012	1.02187	0.948899	0.964828	0.968508			0.979
P00920	251	K	Carbonic anhydrase 2 OS=Mus musculus OX=10090 GN=Ca2 PE=1 SV=4	Ca2	1	0.00455884	81.32	2	PAQPLK(1)NR	-0.20189	4	1.15931	1.08701	1.01914		0.734536		1.06577	1.03012	1.02187	0.948899	0.964828	0.968508	1.088	1.055	0.997		0.761		0.727
P00920	167	K	Carbonic anhydrase 2 OS=Mus musculus OX=10090 GN=Ca2 PE=1 SV=4	Ca2	1	1.3237e-05	135.28	2	VLEALHSIK(1)TK	-0.34475	6	1.25239	1.1883	0.910166	0.789633	0.821074	1.03843	1.06577	1.03012	1.02187	0.948899	0.964828	0.968508	1.175	1.154	0.891	0.832	0.851	1.072	0.856	0.268242
P00920	126	K	Carbonic anhydrase 2 OS=Mus musculus OX=10090 GN=Ca2 PE=1 SV=4	Ca2	1	1.60283e-13	114.35	3	YAAELHLVHWNTK(1)YGDFGK	-0.85582	5	1.13056	1.21794		0.825377	0.931717	0.894401	1.06577	1.03012	1.02187	0.948899	0.964828	0.968508	1.061	1.182		0.87	0.966	0.923	0.82	0.0387649
P01831	61	K	Thy-1 membrane glycoprotein OS=Mus musculus OX=10090 GN=Thy1 PE=1 SV=1	Thy1	1	7.62441e-22	236.75	3	K(1)HVLSGTLGIPEHTYR	0.091085	13	1.77963	1.16949	0.739839	0.604881	0.88775	0.818404	1.03944	1.00577	1.01091	0.963729	0.981611	0.998542	1.712	1.163	0.732	0.628	0.904	0.82	0.652	0.229696
P01867	321	K	Ig gamma-2B chain C region OS=Mus musculus OX=10090 GN=Igh-3 PE=1 SV=3	Igh-3	1	0.0182549	64.064	2	HEGLK(1)NYYLK	0.30376	2				0.781566		1.21843
P01942	17	K	Hemoglobin subunit alpha OS=Mus musculus OX=10090 GN=Hba PE=1 SV=2	Hba	1	7.94665e-09	145.18	3	AAWGK(1)IGGHGAEYGAEALER	5.5979	6	1.04072	1.10052	1.18578	0.787368	0.944359	0.941255	1.07458	1.0595	1.07918	0.930793	0.9354	0.920547	0.968	1.039	1.099	0.846	1.01	1.022	0.927	0.33246
P01942	41	K	Hemoglobin subunit alpha OS=Mus musculus OX=10090 GN=Hba PE=1 SV=2	Hba	1	5.3613e-25	188.98	3	MFASFPTTK(1)TYFPHFDVSHGSAQVK	-0.14729	13	1.16423	1.17415	1.05305	0.74616	0.875381	0.987025	1.07458	1.0595	1.07918	0.930793	0.9354	0.920547	1.083	1.108	0.976	0.802	0.936	1.072	0.887	0.247551
P01942	57	K	Hemoglobin subunit alpha OS=Mus musculus OX=10090 GN=Hba PE=1 SV=2	Hba	1	2.90977e-11	150.93	3	TYFPHFDVSHGSAQVK(1)GHGK	-1.6157	6	1.23757	1.34476	0.995837	0.732799	0.800637	0.888401	1.07458	1.0595	1.07918	0.930793	0.9354	0.920547	1.152	1.269	0.923	0.787	0.856	0.965	0.78	0.0939286
P01942	8	K	Hemoglobin subunit alpha OS=Mus musculus OX=10090 GN=Hba PE=1 SV=2	Hba	1	0.00268252	87.895	2	VLSGEDK(1)SNIK	-4.1621	3			1.14734	0.866323		0.98634	1.07458	1.0595	1.07918	0.930793	0.9354	0.920547			1.063	0.931		1.071	0.942
P03930	54	K	ATP synthase protein 8 OS=Mus musculus OX=10090 GN=Mtatp8 PE=1 SV=1	Mtatp8	1	0.000676752	107.08	2	TPWELK(1)WTK	-0.21776	6	1.09709	1.17874	1.14988	0.805444	0.868808	0.900038	1.03344	0.995934	0.969139	0.990467	1.01052	1.00049	1.062	1.184	1.186	0.813	0.86	0.9	0.75	0.00358184
P03930	57	K	ATP synthase protein 8 OS=Mus musculus OX=10090 GN=Mtatp8 PE=1 SV=1	Mtatp8	1	9.69341e-15	220.25	2	WTK(1)IYLPHSLPQQ	-2.0915	6	1.12544	1.14036	1.0724	0.875675	0.838685	0.947435	1.03344	0.995934	0.969139	0.990467	1.01052	1.00049	1.089	1.145	1.107	0.884	0.83	0.947	0.796	0.00498537
P03930	48	K	ATP synthase protein 8 OS=Mus musculus OX=10090 GN=Mtatp8 PE=1 SV=1	Mtatp8	1	0.0129677	83.358	2	VK(1)TPWELK	3.5223	8	0.953675	1.00083	1.03214	1.00378	0.943361	1.06622	1.03344	0.995934	0.969139	0.990467	1.01052	1.00049	0.923	1.005	1.065	1.013	0.934	1.066	1.007	0.908857
P03995	408	K	Glial fibrillary acidic protein OS=Mus musculus OX=10090 GN=Gfap PE=1 SV=4	Gfap	1	0.00360003	65.933	2	NIVVK(1)TVEMR	1.8421	4	1.28862		1.05149	0.818492		0.841395	1.06394	1.04464	1.06358	0.948927	0.93984	0.939071	1.211		0.989	0.863		0.896	0.8	0.167573
P03995	276	K	Glial fibrillary acidic protein OS=Mus musculus OX=10090 GN=Gfap PE=1 SV=4	Gfap	1	7.80044e-14	178.94	2	QAK(1)HEANDYR	1.2164	1		1					1.06394	1.04464	1.06358	0.948927	0.93984	0.939071		0.957
P03995	402	K	Glial fibrillary acidic protein OS=Mus musculus OX=10090 GN=Gfap PE=1 SV=4	Gfap	1	0.0094268	74.486	2	SVSEGHLK(1)R	0.29887	2		1.19332				0.806676	1.06394	1.04464	1.06358	0.948927	0.93984	0.939071		1.142				0.859	0.752
P04370	190	K	Myelin basic protein OS=Mus musculus OX=10090 GN=Mbp PE=1 SV=2	Mbp	1	0.00191109	101.48	3	RGSGK(1)DSHTR	0.91143	3			1.14485		0.513016	1.34213	1.15022	1.15649	1.18329	0.802804	0.835239	0.871956			0.968		0.614	1.539	1.112
P04370	145	K	Myelin basic protein OS=Mus musculus OX=10090 GN=Mbp PE=1 SV=2	Mbp	1	3.81006e-09	135.21	2	SK(1)YLATASTMDHAR	-3.0265	6	1.16016	1.23083	1.00901	0.827383	0.869116	0.903501	1.15022	1.15649	1.18329	0.802804	0.835239	0.871956	1.009	1.064	0.853	1.031	1.041	1.036	1.062	0.386856
P04370	222	K	Myelin basic protein OS=Mus musculus OX=10090 GN=Mbp PE=1 SV=2	Mbp	1	2.05221e-54	272.05	3	TQDENPVVHFFK(1)NIVTPR	-2.0295	14	1.15819	1.07495	0.885877	0.97422	0.952577	0.95419	1.15022	1.15649	1.18329	0.802804	0.835239	0.871956	1.007	0.929	0.749	1.214	1.14	1.094	1.284	0.0513677
P04370	205	K	Myelin basic protein OS=Mus musculus OX=10090 GN=Mbp PE=1 SV=2	Mbp	1	9.83817e-10	190.37	2	TTHYGSLPQK(1)SQHGR	-3.1943	13	1.16523	1.16493	1.05102	0.826846	0.865451	0.926519	1.15022	1.15649	1.18329	0.802804	0.835239	0.871956	1.013	1.007	0.888	1.03	1.036	1.063	1.076	0.163785
P05063	230	K	Fructose-bisphosphate aldolase C OS=Mus musculus OX=10090 GN=Aldoc PE=1 SV=4	Aldoc	1	1.9566e-24	123.14	4	ALSDHHVYLEGTLLK(1)PNMVTPGHACPIK	2.7363	13	1.08226	1.11686	1.0453	0.868792	0.942817	0.943965	1.00159	0.996828	1.01157	0.981142	1.00989	0.998981	1.081	1.12	1.033	0.885	0.934	0.945	0.855	0.00710341
P05063	153	K	Fructose-bisphosphate aldolase C OS=Mus musculus OX=10090 GN=Aldoc PE=1 SV=4	Aldoc	1	0.00145169	129.56	2	CVLK(1)ISDR	-2.3919	6	1.34393	1.348	1.03206	0.728776	0.739145	0.808085	1.00159	0.996828	1.01157	0.981142	1.00989	0.998981	1.342	1.352	1.02	0.743	0.732	0.809	0.615	0.00806863
P05064	147	K	Fructose-bisphosphate aldolase A OS=Mus musculus OX=10090 GN=Aldoa PE=1 SV=2	Aldoa	1	0.00135189	86.205	2	DGADFAK(1)WR	1.4553	7		1.16237	0.994683	0.862387	0.932964	1.0476	1.00989	1.00106	1.01837	0.990086	0.989968	0.99062		1.161	0.977	0.871	0.942	1.058	0.895	0.339585
P05063	330	K	Fructose-bisphosphate aldolase C OS=Mus musculus OX=10090 GN=Aldoc PE=1 SV=4	Aldoc	1	3.51188e-05	126.21	2	DNAGAATEEFIK(1)R	-0.077308	4	0.985643	1.24919	1.00192	0.763239			1.00159	0.996828	1.01157	0.981142	1.00989	0.998981	0.984	1.253	0.99	0.778			0.723
P05063	42	K	Fructose-bisphosphate aldolase C OS=Mus musculus OX=10090 GN=Aldoc PE=1 SV=4	Aldoc	1	0.000392524	99.589	2	GILAADESVGSMAK(1)R	-1.3908	5	1.17113	1.15585	0.796697	1.03226	0.844072		1.00159	0.996828	1.01157	0.981142	1.00989	0.998981	1.169	1.16	0.788	1.052	0.836		0.909	0.678366
P05063	108	K	Fructose-bisphosphate aldolase C OS=Mus musculus OX=10090 GN=Aldoc PE=1 SV=4	Aldoc	1	0.00275288	63.397	2	GILVGIK(1)VDK	-0.0053092	6	1.05761	1.04535	1.01959	0.950338	0.91113	1.01599	1.00159	0.996828	1.01157	0.981142	1.00989	0.998981	1.056	1.049	1.008	0.969	0.902	1.017	0.928	0.114386
P05063	13	K	Fructose-bisphosphate aldolase C OS=Mus musculus OX=10090 GN=Aldoc PE=1 SV=4	Aldoc	1	0.000705333	90.142	3	PHSYPALSAEQK(1)K	-5.2684	3	1.13623			0.817595		1.04618	1.00159	0.996828	1.01157	0.981142	1.00989	0.998981	1.134			0.833		1.047	0.829
P05064	200	K	Fructose-bisphosphate aldolase A OS=Mus musculus OX=10090 GN=Aldoa PE=1 SV=2	Aldoa	1	2.43633e-07	50.486	3	YASICQQNGIVPIVEPEILPDGDHDLK(1)R	-1.2922	1		1					1.00989	1.00106	1.01837	0.990086	0.989968	0.99062		0.999
P05064	330	K	Fructose-bisphosphate aldolase A OS=Mus musculus OX=10090 GN=Aldoa PE=1 SV=2	Aldoa	1	0.000714444	112.8	2	AAQEEYIK(1)R	3.0628	5	1.36619	1.33559	1.28758		0.482056	0.528589	1.00989	1.00106	1.01837	0.990086	0.989968	0.99062	1.353	1.334	1.264		0.487	0.534	0.388	0.000211708
P05064	99	K	Fructose-bisphosphate aldolase A OS=Mus musculus OX=10090 GN=Aldoa PE=1 SV=2	Aldoa	1	0.00315606	72.042	2	PFPQVIK(1)SK	0.30286	7		1.16249	0.91885			0.918658	1.00989	1.00106	1.01837	0.990086	0.989968	0.99062		1.161	0.902			0.927	0.899
P05064	230	K	Fructose-bisphosphate aldolase A OS=Mus musculus OX=10090 GN=Aldoa PE=1 SV=2	Aldoa	1	1.11481e-32	193.42	4	ALSDHHVYLEGTLLK(1)PNMVTPGHACTQK	2.4183	18	1.064	1.07579	1.09946	0.828609	0.940073	0.992072	1.00989	1.00106	1.01837	0.990086	0.989968	0.99062	1.054	1.075	1.08	0.837	0.95	1.001	0.869	0.0556494
P05064	153	K	Fructose-bisphosphate aldolase A OS=Mus musculus OX=10090 GN=Aldoa PE=1 SV=2	Aldoa	1	9.82581e-20	96.26	3	CVLK(1)IGEHTPSALAIMENANVLAR	-1.1077	4	1.34041	1.16622	0.968535		0.524835		1.00989	1.00106	1.01837	0.990086	0.989968	0.99062	1.327	1.165	0.951		0.53		0.462
P05064	42	K	Fructose-bisphosphate aldolase A OS=Mus musculus OX=10090 GN=Aldoa PE=1 SV=2	Aldoa	1	5.4841e-06	138	2	GILAADESTGSIAK(1)R	-2.512	6	0.97222	1.17807	0.792539	0.919143	0.994274	1.14375	1.00989	1.00106	1.01837	0.990086	0.989968	0.99062	0.963	1.177	0.778	0.928	1.004	1.155	1.058	0.650071
P05064	13	K	Fructose-bisphosphate aldolase A OS=Mus musculus OX=10090 GN=Aldoa PE=1 SV=2	Aldoa	1	0.000258162	122.51	2	PHPYPALTPEQK(1)K	-2.6125	10	1.14697	1.1583	0.6619	1.19583	0.6784	1.1586	1.00989	1.00106	1.01837	0.990086	0.989968	0.99062	1.136	1.157	0.65	1.208	0.685	1.17	1.041	0.882145
P05132	48	K	cAMP-dependent protein kinase catalytic subunit alpha OS=Mus musculus OX=10090 GN=Prkaca PE=1 SV=3	Prkaca	1	0.00149584	81.335	2	IK(1)TLGTGSFGR	-1.6669	6	1.18166	1.20151	1.01237	0.861811	0.830534	0.912107	0.962293	0.997784	0.994966	0.999809	1.02649	1.01866	1.228	1.204	1.017	0.862	0.809	0.895	0.744	0.011741
P05132	280	K	cAMP-dependent protein kinase catalytic subunit alpha OS=Mus musculus OX=10090 GN=Prkaca PE=1 SV=3	Prkaca	1	0.00169003	49.16	2	NLLQVDLTK(1)R	-1.551	2			1.0763		0.923704		0.962293	0.997784	0.994966	0.999809	1.02649	1.01866			1.082		0.9		0.832
P05201	166	K	Aspartate aminotransferase, cytoplasmic OS=Mus musculus OX=10090 GN=Got1 PE=1 SV=3	Got1	1	0.000238327	76.85	2	PYCYWDAEK(1)R	1.5394	7	1.18293	1.28137	1.03188	0.854485	0.81207	0.837261	1.0095	1.00242	1.02137	0.981293	0.983821	1.00159	1.172	1.278	1.01	0.871	0.825	0.836	0.732	0.0120791
P05201	325	K	Aspartate aminotransferase, cytoplasmic OS=Mus musculus OX=10090 GN=Got1 PE=1 SV=3	Got1	1	0.00118436	88.181	2	GNVK(1)TMADR	-2.1621	5	1.09925	1.17753		0.918175	0.782595	1.02244	1.0095	1.00242	1.02137	0.981293	0.983821	1.00159	1.089	1.175		0.936	0.795	1.021	0.81	0.118003
P05201	396	K	Aspartate aminotransferase, cytoplasmic OS=Mus musculus OX=10090 GN=Got1 PE=1 SV=3	Got1	1	2.43804e-65	265.16	3	INMCGLTTK(1)NLDYVATSIHEAVTK	0.46989	11	1.10675	1.02949	0.934781	1.02117	0.979485	0.928321	1.0095	1.00242	1.02137	0.981293	0.983821	1.00159	1.096	1.027	0.915	1.041	0.996	0.927	0.976	0.73183
P05201	378	K	Aspartate aminotransferase, cytoplasmic OS=Mus musculus OX=10090 GN=Got1 PE=1 SV=3	Got1	1	3.84613e-08	102.26	3	QVEYLVNEK(1)HIYLLPSGR	-1.3867	10	1.64278	1.58359	1.34124	0.424041	0.444494	0.563857	1.0095	1.00242	1.02137	0.981293	0.983821	1.00159	1.627	1.58	1.313	0.432	0.452	0.563	0.32	0.000418735
P05202	90	K	Aspartate aminotransferase, mitochondrial OS=Mus musculus OX=10090 GN=Got2 PE=1 SV=1	Got2	1	1.32487e-59	208.03	2	K(1)AEAQIAAK(1)NLDK	-2.0221	56	1.00742	1.04437	0.887995	1.00389	1.01559	1.04074	1.00103	0.984123	0.990066	1.00069	1.0158	1.0083	1.006	1.061	0.897	1.003	1	1.032	1.024	0.634118
P05202	122	K	Aspartate aminotransferase, mitochondrial OS=Mus musculus OX=10090 GN=Got2 PE=1 SV=1	Got2	1	8.06272e-42	194.55	2	ASAELALGENNEVLK(1)SGR	1.1893	6	1.13349	1.01724	0.979842	0.945637	0.903312	1.02049	1.00103	0.984123	0.990066	1.00069	1.0158	1.0083	1.132	1.034	0.99	0.945	0.889	1.012	0.902	0.130628
P05202	73	K	Aspartate aminotransferase, mitochondrial OS=Mus musculus OX=10090 GN=Got2 PE=1 SV=1	Got2	1	0.0035805	66.953	2	DDNGK(1)PYVLPSVR	0.055561	3	1.0142	1.00717	0.978634				1.00103	0.984123	0.990066	1.00069	1.0158	1.0083	1.013	1.023	0.988
P05202	82	K	Aspartate aminotransferase, mitochondrial OS=Mus musculus OX=10090 GN=Got2 PE=1 SV=1	Got2	1	1.94808e-22	202.24	2	K(1)AEAQIAAK(1)NLDK	-2.0221	10	0.985654	1.15952	0.871417	0.954135	0.988504	1.04077	1.00103	0.984123	0.990066	1.00069	1.0158	1.0083	0.985	1.178	0.88	0.953	0.973	1.032	0.972	0.818354
P05202	159	K	Aspartate aminotransferase, mitochondrial OS=Mus musculus OX=10090 GN=Got2 PE=1 SV=1	Got2	1	3.32332e-10	181.44	3	DVFLPK(1)PSWGNHTPIFR	1.2703	29	1.07058	1.04857	1.00163	0.908822	0.980284	0.990114	1.00103	0.984123	0.990066	1.00069	1.0158	1.0083	1.069	1.065	1.012	0.908	0.965	0.982	0.908	0.030291
P05202	404	K	Aspartate aminotransferase, mitochondrial OS=Mus musculus OX=10090 GN=Got2 PE=1 SV=1	Got2	1	2.90977e-07	140.05	2	LTK(1)EFSVYMTK(1)DGR	-0.1988	16	1.03803	1.05611	0.886828	0.984181	0.977339	1.05751	1.00103	0.984123	0.990066	1.00069	1.0158	1.0083	1.037	1.073	0.896	0.984	0.962	1.049	0.996	0.983591
P05202	387	K	Aspartate aminotransferase, mitochondrial OS=Mus musculus OX=10090 GN=Got2 PE=1 SV=1	Got2	1	1.51434e-52	216.82	4	EGSSHNWQHITDQIGMFCFTGLK(1)PEQVER	-1.0697	13	1.20957	1.09717	0.963947	0.782633	0.97982	0.966863	1.00103	0.984123	0.990066	1.00069	1.0158	1.0083	1.208	1.115	0.974	0.782	0.965	0.959	0.821	0.100934
P05202	234	K	Aspartate aminotransferase, mitochondrial OS=Mus musculus OX=10090 GN=Got2 PE=1 SV=1	Got2	1	0.00203261	92.747	2	PEQWK(1)EIASVVK(1)K	-0.39589	6	0.172722	4.33053	0.215145	0.14635		0.135253	1.00103	0.984123	0.990066	1.00069	1.0158	1.0083	0.173	4.4	0.217	0.146		0.134	0.088	0.384926
P05202	279	K	Aspartate aminotransferase, mitochondrial OS=Mus musculus OX=10090 GN=Got2 PE=1 SV=1	Got2	1	2.20352e-54	216.4	3	HFIEQGINVCLCQSYAK(1)NMGLYGER	-1.9842	11	1.07184	1.10997	1.02059	1.00373	0.818308	0.975557	1.00103	0.984123	0.990066	1.00069	1.0158	1.0083	1.071	1.128	1.031	1.003	0.806	0.968	0.86	0.0997285
P05202	59	K	Aspartate aminotransferase, mitochondrial OS=Mus musculus OX=10090 GN=Got2 PE=1 SV=1	Got2	1	0.000766646	106.93	2	K(1)MNLGVGAYR	5.5692	4	0.981086	1.19301		0.821926		1.00398	1.00103	0.984123	0.990066	1.00069	1.0158	1.0083	0.98	1.212		0.821		0.996	0.829	0.323291
P05202	338	K	Aspartate aminotransferase, mitochondrial OS=Mus musculus OX=10090 GN=Got2 PE=1 SV=1	Got2	1	0.0211799	79.059	2	K(1)QWLQEVK(1)GMADR	1.979	2		0.470109		1.52989			1.00103	0.984123	0.990066	1.00069	1.0158	1.0083		0.478		1.529			3.199
P05202	345	K	Aspartate aminotransferase, mitochondrial OS=Mus musculus OX=10090 GN=Got2 PE=1 SV=1	Got2	1	1.46626e-21	212.93	2	QWLQEVK(1)GMADR	2.0658	30	1.02907	1.07112	1.06167	0.963234	0.947777	0.927136	1.00103	0.984123	0.990066	1.00069	1.0158	1.0083	1.028	1.088	1.072	0.963	0.933	0.92	0.883	0.00464611
P05202	396	K	Aspartate aminotransferase, mitochondrial OS=Mus musculus OX=10090 GN=Got2 PE=1 SV=1	Got2	1	0.00239535	93.649	2	LTK(1)EFSVYMTK(1)DGR	-0.1988	8	1.25119	1.35398	1.29526	1.48818	0.3198	0.291589	1.00103	0.984123	0.990066	1.00069	1.0158	1.0083	1.25	1.376	1.308	1.487	0.315	0.289	0.532	0.153613
P05202	227	K	Aspartate aminotransferase, mitochondrial OS=Mus musculus OX=10090 GN=Got2 PE=1 SV=1	Got2	1	0.00203261	92.747	2	PEQWK(1)EIASVVK(1)K	-0.39589	5	0.989282	1.16555	1.23226	0.838233		0.774674	1.00103	0.984123	0.990066	1.00069	1.0158	1.0083	0.988	1.184	1.245	0.838		0.768	0.705	0.0370302
P05202	309	K	Aspartate aminotransferase, mitochondrial OS=Mus musculus OX=10090 GN=Got2 PE=1 SV=1	Got2	1	5.29665e-27	215.84	2	VESQLK(1)ILIR	-1.4219	12	0.916612	0.985738	0.989748	1.03774	0.985783	1.08438	1.00103	0.984123	0.990066	1.00069	1.0158	1.0083	0.916	1.002	1	1.037	0.97	1.075	1.056	0.265165
P05202	363	K	Aspartate aminotransferase, mitochondrial OS=Mus musculus OX=10090 GN=Got2 PE=1 SV=1	Got2	1	1.316e-05	170.95	2	TQLVSNLK(1)K	0.095	6	1.01777	1.00153	0.900574	1.02231	1.05093	1.0069	1.00103	0.984123	0.990066	1.00069	1.0158	1.0083	1.017	1.018	0.91	1.022	1.035	0.999	1.038	0.378105
P05202	296	K	Aspartate aminotransferase, mitochondrial OS=Mus musculus OX=10090 GN=Got2 PE=1 SV=1	Got2	1	6.09879e-29	202.72	2	VGAFTVVCK(1)DAEEAK(1)R	-0.84396	39	1.02295	1.06481	0.765195	1.01919	1.03673	1.09113	1.00103	0.984123	0.990066	1.00069	1.0158	1.0083	1.022	1.082	0.773	1.018	1.021	1.082	1.085	0.436083
P05202	302	K	Aspartate aminotransferase, mitochondrial OS=Mus musculus OX=10090 GN=Got2 PE=1 SV=1	Got2	1	1.07885e-28	174.72	2	VGAFTVVCK(1)DAEEAK(1)R	-0.84396	15	0.674208	1.34904	1.1259	1.18919	0.817939	0.843724	1.00103	0.984123	0.990066	1.00069	1.0158	1.0083	0.674	1.371	1.137	1.188	0.805	0.837	0.889	0.731031
P05202	185	K	Aspartate aminotransferase, mitochondrial OS=Mus musculus OX=10090 GN=Got2 PE=1 SV=1	Got2	1	7.98278e-08	112.67	3	YYDPK(1)TCGFDFSGALEDISK	-1.1182	7	1.12845	1.05472	0.982968	0.899232	1.01405	0.920575	1.00103	0.984123	0.990066	1.00069	1.0158	1.0083	1.127	1.072	0.993	0.899	0.998	0.913	0.88	0.0607953
P68369	401	K	Tubulin alpha-1A chain OS=Mus musculus OX=10090 GN=Tuba1a PE=1 SV=1	Tuba1a	1	0.000181668	125.5	2	FDLMYAK(1)R	0.6115	16	1.12237	1.15755	1.18722	0.811935	0.828655	0.892268
P68369	112	K	Tubulin alpha-1A chain OS=Mus musculus OX=10090 GN=Tuba1a PE=1 SV=1	Tuba1a	1	6.84436e-05	69.327	3	GHYTIGK(1)EIIDLVLDR	-2.0234	3	1.03392	1.08885		0.877227
P68369	311	K	Tubulin alpha-1A chain OS=Mus musculus OX=10090 GN=Tuba1a PE=1 SV=1	Tuba1a	1	4.93448e-10	143.39	2	HGK(1)YMACCLLYR	-2.6261	15	1.11495	1.08991	0.953365	0.876702	1.013	0.952072
P68369	394	K	Tubulin alpha-1A chain OS=Mus musculus OX=10090 GN=Tuba1a PE=1 SV=1	Tuba1a	1	7.33146e-17	157.77	2	LDHK(1)FDLMYAK	-0.64058	26	1.15001	1.14337	1.16931	0.761594	0.88103	0.894677
P68369	163	K	Tubulin alpha-1A chain OS=Mus musculus OX=10090 GN=Tuba1a PE=1 SV=1	Tuba1a	1	0.0209886	77.072	2	LSVDYGK(1)K	-1.2637	6	1.3027	1.34771	1.03005	0.814796	0.749758	0.754986
P68369	60	K	Tubulin alpha-1A chain OS=Mus musculus OX=10090 GN=Tuba1a PE=1 SV=1	Tuba1a	1	6.39424e-65	283.78	3	TIGGGDDSFNTFFSETGAGK(1)HVPR	-1.0965	7	1.09751	1.16253	1.13377	0.770295	0.896277	0.939623
P05480	202	K	Neuronal proto-oncogene tyrosine-protein kinase Src OS=Mus musculus OX=10090 GN=Src PE=1 SV=5	Src	1	0.0274231	62.88	2	GLNVK(1)HYK	2.4245	3	1.05903			1.03504	0.905925		1.07966	1.02376	1.019	0.966236	0.95226	0.959078	0.981			1.071	0.951		1.031
P05480	234	K	Neuronal proto-oncogene tyrosine-protein kinase Src OS=Mus musculus OX=10090 GN=Src PE=1 SV=5	Src	1	1.54575e-19	89.489	3	TQFNSLQQLVAYYSK(1)HADGLCHR	-0.62568	14	1.41385	1.30957	1.14089	0.93566	0.114492	1.08555	1.07966	1.02376	1.019	0.966236	0.95226	0.959078	1.31	1.279	1.12	0.968	0.12	1.132	0.599	0.288763
P06151	155	K	L-lactate dehydrogenase A chain OS=Mus musculus OX=10090 GN=Ldha PE=1 SV=3	Ldha	1	0.00292494	78.178	2	ISGFPK(1)NR	-2.5162	5	1.02644	1.1072	0.961341	0.895852		1.00917	1.0289	0.997309	1.01083	0.991105	0.984049	0.987808	0.998	1.11	0.951	0.904		1.022	0.944	0.500788
P06745	89	K	Glucose-6-phosphate isomerase OS=Mus musculus OX=10090 GN=Gpi PE=1 SV=4	Gpi	1	1.33268e-50	281.19	2	DNMFSGSK(1)INYTENR	-1.4687	14	1.1171	1.12355	1.07152	0.863844	0.868629	0.955355	1.01253	0.996728	1.01759	0.988115	0.993764	0.99128	1.103	1.127	1.053	0.874	0.874	0.964	0.826	0.00747407
P06745	241	K	Glucose-6-phosphate isomerase OS=Mus musculus OX=10090 GN=Gpi PE=1 SV=4	Gpi	1	1.07344e-07	93.026	3	DPSAVAK(1)HFVALSTNTAK	-0.60432	6		1.13637	1.14663	0.801923	0.877379	1.03769	1.01253	0.996728	1.01759	0.988115	0.993764	0.99128		1.14	1.127	0.812	0.883	1.047	0.806	0.106377
P06745	73	K	Glucose-6-phosphate isomerase OS=Mus musculus OX=10090 GN=Gpi PE=1 SV=4	Gpi	1	2.46011e-09	137.39	2	EVMQMLVELAK(1)SR	1.5103	4			0.478857	1.24687	1.1101	1.16417	1.01253	0.996728	1.01759	0.988115	0.993764	0.99128			0.471	1.262	1.117	1.174	2.515
P06745	423	K	Glucose-6-phosphate isomerase OS=Mus musculus OX=10090 GN=Gpi PE=1 SV=4	Gpi	1	2.02814e-08	118.26	3	GLHHK(1)ILLANFLAQTEALMK	-2.5421	2		0.77293				1.22707	1.01253	0.996728	1.01759	0.988115	0.993764	0.99128		0.775				1.238	1.597
P06745	130	K	Glucose-6-phosphate isomerase OS=Mus musculus OX=10090 GN=Gpi PE=1 SV=4	Gpi	1	0.000516462	100.75	2	MK(1)SFCQR	-1.3522	6	1.14933	1.18888	1.04541	0.856183	0.805977	0.954212	1.01253	0.996728	1.01759	0.988115	0.993764	0.99128	1.135	1.193	1.027	0.866	0.811	0.963	0.787	0.0226851
P06745	142	K	Glucose-6-phosphate isomerase OS=Mus musculus OX=10090 GN=Gpi PE=1 SV=4	Gpi	1	1.93389e-09	183.13	2	SGDWK(1)GYTGK	0.22986	6	1.0744	1.11047	0.875205	0.958101	0.94253	1.0393	1.01253	0.996728	1.01759	0.988115	0.993764	0.99128	1.061	1.114	0.86	0.97	0.948	1.048	0.977	0.844566
P06801	362	K	NADP-dependent malic enzyme OS=Mus musculus OX=10090 GN=Me1 PE=1 SV=2	Me1	1	9.72716e-05	59.997	3	EVFAHEHEEMK(1)NLEAIVQK	1.6113	2			1.247			0.752997	0.986391	1.0142	0.988175	1.01317	1.00465	0.993416			1.262			0.758	0.601
P06801	337	K	NADP-dependent malic enzyme OS=Mus musculus OX=10090 GN=Me1 PE=1 SV=2	Me1	1	1.11478e-06	164.31	2	IWLVDSK(1)GLIVK	-2.0073	6	0.937164	0.946599	0.978832	0.896582	1.17546	1.06536	0.986391	1.0142	0.988175	1.01317	1.00465	0.993416	0.95	0.933	0.991	0.885	1.17	1.072	1.088	0.40739
P06801	492	K	NADP-dependent malic enzyme OS=Mus musculus OX=10090 GN=Me1 PE=1 SV=2	Me1	1	1.0863e-18	136.39	3	VFLTTAEVISQQVSDK(1)HLQEGR	-1.0354	12	1.14036	1.09177	1.15317	0.810452	0.839078	0.965179	0.986391	1.0142	0.988175	1.01317	1.00465	0.993416	1.156	1.076	1.167	0.8	0.835	0.972	0.767	0.014101
P07356	313	K	Annexin A2 OS=Mus musculus OX=10090 GN=Anxa2 PE=1 SV=2	Anxa2	1	0.0610721	50.314	2	YGK(1)SLYYYIQQDTK	-0.041673	1	1						0.843911	0.978944	0.962938	1.09431	1.05296	1.06693	1.185
P07724	558	K	Albumin OS=Mus musculus OX=10090 GN=Alb PE=1 SV=3	Alb	0.994965	0.00146148	84.102	3	KQTALAELVK(0.995)HK(0.005)PK	3.515	7		1.03161	0.8457		1.02467	1.09802	0.85657	0.83787	0.836352	1.14472	1.16525	1.15924		1.231	1.011		0.879	0.947	0.814	0.196245
P07724	413	K	Albumin OS=Mus musculus OX=10090 GN=Alb PE=1 SV=3	Alb	1	0.000451095	99.276	2	NLVK(1)TNCDLYEK	-0.60793	6	1.03284	1.03503	0.836143	0.877413	1.06248	1.1561	0.85657	0.83787	0.836352	1.14472	1.16525	1.15924	1.206	1.235	1	0.766	0.912	0.997	0.777	0.0682998
P07901	112	K	Heat shock protein HSP 90-alpha OS=Mus musculus OX=10090 GN=Hsp90aa1 PE=1 SV=4	Hsp90aa1	1	6.52785e-07	159.82	2	ADLINNLGTIAK(1)SGTK	-1.2555	6	1.18495	1.18126	1.10976	0.805344	0.821063	0.897619	1.0483	1.02513	1.02818	0.962668	0.958052	0.977671	1.13	1.152	1.079	0.837	0.857	0.918	0.777	0.00172285
P07901	540	K	Heat shock protein HSP 90-alpha OS=Mus musculus OX=10090 GN=Hsp90aa1 PE=1 SV=4	Hsp90aa1	1	0.00016737	96.946	2	EFEGK(1)TLVSVTK	2.3215	4		1.07071	1.01409	0.928285		0.986918	1.0483	1.02513	1.02818	0.962668	0.958052	0.977671		1.044	0.986	0.964		1.009	0.972	0.519516
P07901	490	K	Heat shock protein HSP 90-alpha OS=Mus musculus OX=10090 GN=Hsp90aa1 PE=1 SV=4	Hsp90aa1	1	0.000184189	103.23	2	ENQK(1)HIYFITGETK	-1.632	20	1.14639	1.2576	0.806978	0.894141	0.826688	1.06821	1.0483	1.02513	1.02818	0.962668	0.958052	0.977671	1.094	1.227	0.785	0.929	0.863	1.093	0.929	0.704827
P07901	185	K	Heat shock protein HSP 90-alpha OS=Mus musculus OX=10090 GN=Hsp90aa1 PE=1 SV=4	Hsp90aa1	1	0.000497097	112.8	2	GTK(1)VILHLK	0.45209	6	1.20492	1.22346	0.979918	0.759787	0.845552	0.986369	1.0483	1.02513	1.02818	0.962668	0.958052	0.977671	1.149	1.193	0.953	0.789	0.883	1.009	0.814	0.106219
P07901	514	K	Heat shock protein HSP 90-alpha OS=Mus musculus OX=10090 GN=Hsp90aa1 PE=1 SV=4	Hsp90aa1	1	8.77677e-15	144.55	3	K(1)HGLEVIYMIEPIDEYCVQQLK	2.235	9	1.21216	1.05936	0.995079	0.938089	0.912462	0.882851	1.0483	1.02513	1.02818	0.962668	0.958052	0.977671	1.156	1.033	0.968	0.974	0.952	0.903	0.896	0.129773
P07901	633	K	Heat shock protein HSP 90-alpha OS=Mus musculus OX=10090 GN=Hsp90aa1 PE=1 SV=4	Hsp90aa1	1	1.66498e-10	133.13	3	K(1)HLEINPDHSIIETLR	1.761	9	1.18944	1.20675	1.22213	0.758503	0.792374	0.830805	1.0483	1.02513	1.02818	0.962668	0.958052	0.977671	1.135	1.177	1.189	0.788	0.827	0.85	0.704	0.000180674
P07901	209	K	Heat shock protein HSP 90-alpha OS=Mus musculus OX=10090 GN=Hsp90aa1 PE=1 SV=4	Hsp90aa1	1	0.000123192	101.43	3	K(1)HSQFIGYPITLFVEK	-2.9271	8	1.21491	1.24655	1.19479	0.744506	0.732093	0.867156	1.0483	1.02513	1.02818	0.962668	0.958052	0.977671	1.159	1.216	1.162	0.773	0.764	0.887	0.685	0.00165817
P07901	293	K	Heat shock protein HSP 90-alpha OS=Mus musculus OX=10090 GN=Hsp90aa1 PE=1 SV=4	Hsp90aa1	1	0.00217308	61.577	2	YIDQEELNK(1)TK	1.2878	2		1.11024				0.889759	1.0483	1.02513	1.02818	0.962668	0.958052	0.977671		1.083				0.91	0.84
P07903	97	K	DNA excision repair protein ERCC-1 OS=Mus musculus OX=10090 GN=Ercc1 PE=2 SV=2	Ercc1	1	0.00265318	95.656	2	TGAK(1)SNSIIVSPR	-1.8687	4	0.975286	0.90245		0.875886		1.24638
P08003	384	K	Protein disulfide-isomerase A4 OS=Mus musculus OX=10090 GN=Pdia4 PE=1 SV=3	Pdia4	1	0.000137344	52.837	3	DYVVK(1)HALPLVGHR	-1.1422	2	1.398				0.602001		1.0118	0.999817	1.01821	0.997586	0.993549	0.979041	1.382				0.606		0.438
P08113	161	K	Endoplasmin OS=Mus musculus OX=10090 GN=Hsp90b1 PE=1 SV=2	Hsp90b1	1	0.00148777	87.942	2	EELVK(1)NLGTIAK	0.56228	5	1.00827	1.09801	1.02949	0.92999		0.934239	0.993434	0.989591	1.00189	1.00256	1.00227	1.01025	1.015	1.11	1.028	0.928		0.925	0.882	0.0403145
P08113	168	K	Endoplasmin OS=Mus musculus OX=10090 GN=Hsp90b1 PE=1 SV=2	Hsp90b1	1	2.5817e-05	137.58	2	NLGTIAK(1)SGTSEFLNK	0.040087	6	1.26326	1.22412	1.2537	0.700902	0.740486	0.817532	0.993434	0.989591	1.00189	1.00256	1.00227	1.01025	1.272	1.237	1.251	0.699	0.739	0.809	0.598	0.00028412
P08113	142	K	Endoplasmin OS=Mus musculus OX=10090 GN=Hsp90b1 PE=1 SV=2	Hsp90b1	1	0.000323406	46.206	2	EK(1)NLLHVTDTGVGMTR	2.942	1						1	0.993434	0.989591	1.00189	1.00256	1.00227	1.01025						0.99
P08113	95	K	Endoplasmin OS=Mus musculus OX=10090 GN=Hsp90b1 PE=1 SV=2	Hsp90b1	1	6.23705e-05	121.67	2	LIINSLYK(1)NK	2.4405	6	1.12339	1.08703	1.14346	0.84386	0.87526	0.926993	0.993434	0.989591	1.00189	1.00256	1.00227	1.01025	1.131	1.098	1.141	0.842	0.873	0.918	0.781	0.000860948
P08113	97	K	Endoplasmin OS=Mus musculus OX=10090 GN=Hsp90b1 PE=1 SV=2	Hsp90b1	1	0.039528	60.709	2	NK(1)EIFLR	-0.47327	2		1.23769			0.762306		0.993434	0.989591	1.00189	1.00256	1.00227	1.01025		1.251			0.761		0.608
P08226	173	K	Apolipoprotein E OS=Mus musculus OX=10090 GN=Apoe PE=1 SV=2	Apoe	1	0.0529196	51.43	2	LAVYK(1)AGAR	-5.449	1						1	1.03252	0.9932	1.0217	0.977985	0.991606	0.98299						1.017
P08228	137	K	Superoxide dismutase [Cu-Zn] OS=Mus musculus OX=10090 GN=Sod1 PE=1 SV=2	Sod1	1	1.25616e-50	289.44	2	GGNEESTK(1)TGNAGSR	-0.22357	4		1.21169	0.962445	0.727668	1.0982		1.07638	1.03334	1.09567	0.938735	0.963491	0.892381		1.173	0.878	0.775	1.14		0.934	0.780792
P08228	71	K	Superoxide dismutase [Cu-Zn] OS=Mus musculus OX=10090 GN=Sod1 PE=1 SV=2	Sod1	1	2.82975e-09	159.93	2	K(1)HGGPADEER	0.79337	12	1.23888	1.35898	1.44346	0.90501	0.350755	0.702905	1.07638	1.03334	1.09567	0.938735	0.963491	0.892381	1.151	1.315	1.317	0.964	0.364	0.788	0.559	0.0933016
P08249	241	K	Malate dehydrogenase, mitochondrial OS=Mus musculus OX=10090 GN=Mdh2 PE=1 SV=3	Mdh2	1	7.44326e-07	80.128	2	AK(1)AGAGSATLSMAYAGAR	-2.5182	4	0.962172	1.47324	0.793288		0.771298		0.984099	0.99819	0.991202	1.00194	0.997844	1.02672	0.978	1.476	0.8		0.773		0.713
P08249	185	K	Malate dehydrogenase, mitochondrial OS=Mus musculus OX=10090 GN=Mdh2 PE=1 SV=3	Mdh2	1	3.66431e-53	244.37	2	ANTFVAELK(1)GLDPAR	3.3723	9	1.00972	0.919001	0.789524	1.08062	1.13147	1.06966	0.984099	0.99819	0.991202	1.00194	0.997844	1.02672	1.026	0.921	0.797	1.079	1.134	1.042	1.186	0.0853606
P08249	78	K	Malate dehydrogenase, mitochondrial OS=Mus musculus OX=10090 GN=Mdh2 PE=1 SV=3	Mdh2	1	3.76377e-14	169.52	3	ANVK(1)GYLGPEQLPDCLK(1)GCDVVVIPAGVPR	4.8503	13	2.07695	0.935965	0.959933	0.542247	0.820339	0.664568	0.984099	0.99819	0.991202	1.00194	0.997844	1.02672	2.111	0.938	0.968	0.541	0.822	0.647	0.5	0.0960963
P08249	91	K	Malate dehydrogenase, mitochondrial OS=Mus musculus OX=10090 GN=Mdh2 PE=1 SV=3	Mdh2	1	1.48018e-08	52.195	3	ANVK(1)GYLGPEQLPDCLK(1)GCDVVVIPAGVPR	4.8503	3	1.33376		0.738832		0.927408		0.984099	0.99819	0.991202	1.00194	0.997844	1.02672	1.355		0.745		0.929		0.885
P08249	296	K	Malate dehydrogenase, mitochondrial OS=Mus musculus OX=10090 GN=Mdh2 PE=1 SV=3	Mdh2	1	9.06973e-05	79.795	3	ETECTYFSTPLLLGK(1)K(1)GLEK	-0.33907	4	0.785236			1.10065		1.11412	0.984099	0.99819	0.991202	1.00194	0.997844	1.02672	0.798			1.099		1.085	1.368
P08249	297	K	Malate dehydrogenase, mitochondrial OS=Mus musculus OX=10090 GN=Mdh2 PE=1 SV=3	Mdh2	1	2.7308e-16	199.59	2	K(1)GLEK(1)NLGIGK	1.3764	9	1.0008	1.01744	0.850688	1.04125	1.00216	1.08766	0.984099	0.99819	0.991202	1.00194	0.997844	1.02672	1.017	1.019	0.858	1.039	1.004	1.059	1.072	0.28803
P08249	301	K	Malate dehydrogenase, mitochondrial OS=Mus musculus OX=10090 GN=Mdh2 PE=1 SV=3	Mdh2	1	2.7308e-16	199.59	2	K(1)GLEK(1)NLGIGK	1.3764	30	1.01004	1.02059	0.888618	1.00729	0.986339	1.08713	0.984099	0.99819	0.991202	1.00194	0.997844	1.02672	1.026	1.022	0.897	1.005	0.988	1.059	1.036	0.489018
P08249	335	K	Malate dehydrogenase, mitochondrial OS=Mus musculus OX=10090 GN=Mdh2 PE=1 SV=3	Mdh2	1	2.21829e-26	225.68	2	K(1)GEDFVK(1)NMK	-0.26058	19	1.08585	1.11259	0.918658	0.943291	0.912684	1.02693	0.984099	0.99819	0.991202	1.00194	0.997844	1.02672	1.103	1.115	0.927	0.941	0.915	1	0.908	0.225271
P08249	307	K	Malate dehydrogenase, mitochondrial OS=Mus musculus OX=10090 GN=Mdh2 PE=1 SV=3	Mdh2	1	5.85028e-05	110.14	2	NLGIGK(1)ITPFEEK	-0.68979	8		0.767071	2.02379	0.709622	0.512673	0.986846	0.984099	0.99819	0.991202	1.00194	0.997844	1.02672		0.768	2.042	0.708	0.514	0.961	0.518	0.275776
P08249	329	K	Malate dehydrogenase, mitochondrial OS=Mus musculus OX=10090 GN=Mdh2 PE=1 SV=3	Mdh2	1	7.487e-13	156.57	2	K(1)GEDFVK(1)NMK	-0.26058	10	1.24383	1.33893	1.22947	1.17515	0.477039	0.535585	0.984099	0.99819	0.991202	1.00194	0.997844	1.02672	1.264	1.341	1.24	1.173	0.478	0.522	0.565	0.0836322
P08249	157	K	Malate dehydrogenase, mitochondrial OS=Mus musculus OX=10090 GN=Mdh2 PE=1 SV=3	Mdh2	1	4.9671e-08	137.88	3	K(1)HGVYNPNK(1)IFGVTTLDIVR	0.91164	18	1.00674	0.815429	0.910865	1.19614	1.15939	0.911442	0.984099	0.99819	0.991202	1.00194	0.997844	1.02672	1.023	0.817	0.919	1.194	1.162	0.888	1.176	0.241486
P08249	165	K	Malate dehydrogenase, mitochondrial OS=Mus musculus OX=10090 GN=Mdh2 PE=1 SV=3	Mdh2	1	0.000226179	57.62	3	K(1)HGVYNPNK(1)IFGVTTLDIVR	0.91164	3	1.29532		0.941228		0.763456		0.984099	0.99819	0.991202	1.00194	0.997844	1.02672	1.316		0.95		0.765		0.675
P08249	324	K	Malate dehydrogenase, mitochondrial OS=Mus musculus OX=10090 GN=Mdh2 PE=1 SV=3	Mdh2	1	0.00174247	112.95	2	MIAEAIPELK(1)ASIK(1)K	1.4062	6	0.935123	0.856533	0.895126	1.06032	1.13464	1.11826	0.984099	0.99819	0.991202	1.00194	0.997844	1.02672	0.95	0.858	0.903	1.058	1.137	1.089	1.211	0.00598556
P08249	328	K	Malate dehydrogenase, mitochondrial OS=Mus musculus OX=10090 GN=Mdh2 PE=1 SV=3	Mdh2	1	0.00174247	112.95	2	MIAEAIPELK(1)ASIK(1)K	1.4062	6	0.935123	0.856533	0.895126	1.06032	1.13464	1.11826	0.984099	0.99819	0.991202	1.00194	0.997844	1.02672	0.95	0.858	0.903	1.058	1.137	1.089	1.211	0.00598556
P08249	215	K	Malate dehydrogenase, mitochondrial OS=Mus musculus OX=10090 GN=Mdh2 PE=1 SV=3	Mdh2	1	2.00437e-136	341.59	3	TIIPLISQCTPK(1)VDFPQDQLATLTGR	0.14187	6	1.19327	1.1559	1.07135	0.900267	0.817296	0.861915	0.984099	0.99819	0.991202	1.00194	0.997844	1.02672	1.213	1.158	1.081	0.899	0.819	0.839	0.741	0.00234177
P08249	45	K	Malate dehydrogenase, mitochondrial OS=Mus musculus OX=10090 GN=Mdh2 PE=1 SV=3	Mdh2	1	4.50794e-08	62.304	3	VAVLGASGGIGQPLSLLLK(1)NSPLVSR	5.8942	1	1						0.984099	0.99819	0.991202	1.00194	0.997844	1.02672	1.016
P08249	203	K	Malate dehydrogenase, mitochondrial OS=Mus musculus OX=10090 GN=Mdh2 PE=1 SV=3	Mdh2	1	5.43262e-36	195.55	3	VNVPVIGGHAGK(1)TIIPLISQCTPK	-0.4145	12	1.0238	1.0225	0.987331	0.952267	0.931741	1.08236	0.984099	0.99819	0.991202	1.00194	0.997844	1.02672	1.04	1.024	0.996	0.95	0.934	1.054	0.96	0.351548
P08551	316	K	Neurofilament light polypeptide OS=Mus musculus OX=10090 GN=Nefl PE=1 SV=5	Nefl	1	8.62115e-07	132.39	2	AK(1)TLEIEACR	-1.3956	6	1.06769	1.09525	0.879039	0.941364	0.948696	1.06796	1.0252	1.02367	1.02275	0.980052	0.958226	0.990103	1.041	1.07	0.859	0.961	0.99	1.079	1.02	0.776819
P08551	294	K	Neurofilament light polypeptide OS=Mus musculus OX=10090 GN=Nefl PE=1 SV=5	Nefl	1	3.06718e-30	211.52	2	FTVLTESAAK(1)NTDAVR	1.7126	6	1.1123	1.12709	0.90017	0.94092	0.969199	0.950324	1.0252	1.02367	1.02275	0.980052	0.958226	0.990103	1.085	1.101	0.88	0.96	1.011	0.96	0.956	0.617441
P08551	272	K	Neurofilament light polypeptide OS=Mus musculus OX=10090 GN=Nefl PE=1 SV=5	Nefl	1	4.63589e-29	225.1	2	LAAK(1)NMQNAEEWFK	-0.60476	9	1.19497	1.18549	1.18567	0.813367	0.776053	0.844453	1.0252	1.02367	1.02275	0.980052	0.958226	0.990103	1.166	1.158	1.159	0.83	0.81	0.853	0.716	2.45182e-05
P08551	282	K	Neurofilament light polypeptide OS=Mus musculus OX=10090 GN=Nefl PE=1 SV=5	Nefl	1	5.6674e-10	159.12	2	NMQNAEEWFK(1)SR	0.89895	6	1.21513	1.20296	1.20257	0.746306	0.770732	0.862313	1.0252	1.02367	1.02275	0.980052	0.958226	0.990103	1.185	1.175	1.176	0.761	0.804	0.871	0.689	0.000678736
P08551	128	K	Neurofilament light polypeptide OS=Mus musculus OX=10090 GN=Nefl PE=1 SV=5	Nefl	1	0.0223114	62.88	2	QK(1)HSEPSR	1.1364	1						1	1.0252	1.02367	1.02275	0.980052	0.958226	0.990103						1.01
P08551	363	K	Neurofilament light polypeptide OS=Mus musculus OX=10090 GN=Nefl PE=1 SV=5	Nefl	1	0.00131955	133.98	2	STK(1)SEMAR	0.49394	7	0.922976	1.08159	1.04068	0.874245	0.991293	1.08922	1.0252	1.02367	1.02275	0.980052	0.958226	0.990103	0.9	1.057	1.018	0.892	1.035	1.1	1.017	0.850811
P08551	116	K	Neurofilament light polypeptide OS=Mus musculus OX=10090 GN=Nefl PE=1 SV=5	Nefl	1	3.51797e-06	73.262	3	VHELEQQNK(1)VLEAELLVLR	-0.45368	2	1.05612			0.943883			1.0252	1.02367	1.02275	0.980052	0.958226	0.990103	1.03			0.963			0.935
P08553	261	K	Neurofilament medium polypeptide OS=Mus musculus OX=10090 GN=Nefm PE=1 SV=4	Nefm	1	0.000371498	115.05	2	DYLK(1)TDISTALK	-1.3235	11	1.13909	1.11549	1.19853	0.818575	0.833757	0.894558	1.03561	1.00534	1.00383	0.988075	0.985111	0.982029	1.1	1.11	1.194	0.828	0.846	0.911	0.759	0.00209514
P08553	807	K	Neurofilament medium polypeptide OS=Mus musculus OX=10090 GN=Nefm PE=1 SV=4	Nefm	1	0.00354423	57.293	2	YITK(1)SVTVTQK	-0.44016	5	1.11927	1.19725	0.914492	0.84119		0.92779	1.03561	1.00534	1.00383	0.988075	0.985111	0.982029	1.081	1.191	0.911	0.851		0.945	0.846	0.231741
P09405	87	K	Nucleolin OS=Mus musculus OX=10090 GN=Ncl PE=1 SV=2	Ncl	1	0.0176366	60.589	2	AAVTPGK(1)K	-0.83214	5	1.07778		1.07113	0.635009	1.09033	1.12575	1.02282	0.998974	1.01275	1.00657	0.992401	0.966487	1.054		1.058	0.631	1.099	1.165	0.914	0.652776
P09405	9	K	Nucleolin OS=Mus musculus OX=10090 GN=Ncl PE=1 SV=2	Ncl	1	0.00131998	92.428	2	AGK(1)THGEAK(1)K	0.53716	6	0.376234	0.605587	1.74345		0.856155	1.41857	1.02282	0.998974	1.01275	1.00657	0.992401	0.966487	0.368	0.606	1.722		0.863	1.468	1.297	0.531103
P09405	15	K	Nucleolin OS=Mus musculus OX=10090 GN=Ncl PE=1 SV=2	Ncl	1	0.0214895	67.548	2	AGK(1)THGEAK(1)K	0.53716	1			1				1.02282	0.998974	1.01275	1.00657	0.992401	0.966487			0.987
P09405	429	K	Nucleolin OS=Mus musculus OX=10090 GN=Ncl PE=1 SV=2	Ncl	1	0.000543068	72.038	2	LVSQDGK(1)SK	-0.60711	4	0.876808	1.08762		0.979268	1.0563		1.02282	0.998974	1.01275	1.00657	0.992401	0.966487	0.857	1.089		0.973	1.064		1.047	0.724304
P09405	431	K	Nucleolin OS=Mus musculus OX=10090 GN=Ncl PE=1 SV=2	Ncl	1	0.0122493	53.028	2	SK(1)GIAYIEFK	0.98864	5		0.979147	1.20675	0.781725	0.918783	1.11359	1.02282	0.998974	1.01275	1.00657	0.992401	0.966487		0.98	1.192	0.777	0.926	1.152	0.876	0.455648
P09405	102	K	Nucleolin OS=Mus musculus OX=10090 GN=Ncl PE=1 SV=2	Ncl	1	0.00840281	61.042	2	NITPAK(1)VIPTPGK(1)K	0.43492	3		1.01789		0.972968		1.00915	1.02282	0.998974	1.01275	1.00657	0.992401	0.966487		1.019		0.967		1.044	0.987
P09405	109	K	Nucleolin OS=Mus musculus OX=10090 GN=Ncl PE=1 SV=2	Ncl	1	0.00840281	61.042	2	NITPAK(1)VIPTPGK(1)K	0.43492	3		1.01789		0.972968		1.00915	1.02282	0.998974	1.01275	1.00657	0.992401	0.966487		1.019		0.967		1.044	0.987
P09405	478	K	Nucleolin OS=Mus musculus OX=10090 GN=Ncl PE=1 SV=2	Ncl	1	1.19027e-07	152.23	2	TGK(1)TSTWSGESK	-0.014106	6	0.958873	1.07391	0.952928	0.96727	0.913698	1.13332	1.02282	0.998974	1.01275	1.00657	0.992401	0.966487	0.937	1.075	0.941	0.961	0.921	1.173	1.035	0.745158
P09411	156	K	Phosphoglycerate kinase 1 OS=Mus musculus OX=10090 GN=Pgk1 PE=1 SV=4	Pgk1	1	2.16136e-11	159.83	3	ASLSK(1)LGDVYVNDAFGTAHR	0.75547	6	1.05904	1.07217	1.01411	0.898718	0.936065	1.01989	1.02408	1.00965	1.01129	0.985693	0.98219	0.987101	1.034	1.062	1.003	0.912	0.953	1.033	0.935	0.164097
P09411	56	K	Phosphoglycerate kinase 1 OS=Mus musculus OX=10090 GN=Pgk1 PE=1 SV=4	Pgk1	1	6.77236e-06	58.508	3	FCLDNGAK(1)SVVLMSHLGR	0.16524	4	1.07368	1.1156		0.904143	0.906578		1.02408	1.00965	1.01129	0.985693	0.98219	0.987101	1.048	1.105		0.917	0.923		0.855	0.0277708
P09411	353	K	Phosphoglycerate kinase 1 OS=Mus musculus OX=10090 GN=Pgk1 PE=1 SV=4	Pgk1	1	0.000152615	119.94	2	GTK(1)SLMDEVVK	-0.39714	7	1.0622	1.07441	1.02119	0.908872	0.921544	1.01177	1.02408	1.00965	1.01129	0.985693	0.98219	0.987101	1.037	1.064	1.01	0.922	0.938	1.025	0.927	0.102092
P09411	91	K	Phosphoglycerate kinase 1 OS=Mus musculus OX=10090 GN=Pgk1 PE=1 SV=4	Pgk1	1	0.003941	72.922	2	SLLGK(1)DVLFLK	-1.1613	4	1.00804	0.948577			0.905253	1.13813	1.02408	1.00965	1.01129	0.985693	0.98219	0.987101	0.984	0.94			0.922	1.153	1.078	0.604048
P09411	220	K	Phosphoglycerate kinase 1 OS=Mus musculus OX=10090 GN=Pgk1 PE=1 SV=4	Pgk1	1	0.000215534	126.32	2	VADK(1)IQLINNMLDK	1.6026	6	1.10044	0.999144	0.893141	1.01503	0.956373	1.03586	1.02408	1.00965	1.01129	0.985693	0.98219	0.987101	1.075	0.99	0.883	1.03	0.974	1.049	1.036	0.571183
P09411	30	K	Phosphoglycerate kinase 1 OS=Mus musculus OX=10090 GN=Pgk1 PE=1 SV=4	Pgk1	1	7.30694e-16	171.14	2	VDFNVPMK(1)NNQITNNQR	-0.0083144	18	1.10583	0.976952	1.08927	0.809847	1.03681	0.981293	1.02408	1.00965	1.01129	0.985693	0.98219	0.987101	1.08	0.968	1.077	0.822	1.056	0.994	0.919	0.348556
P09411	388	K	Phosphoglycerate kinase 1 OS=Mus musculus OX=10090 GN=Pgk1 PE=1 SV=4	Pgk1	1	2.41899e-43	215.78	3	WNTEDK(1)VSHVSTGGGASLELLEGK	-1.0003	6	1.061	1.03907	0.964331	0.98186	0.980338	0.973406	1.02408	1.00965	1.01129	0.985693	0.98219	0.987101	1.036	1.029	0.954	0.996	0.998	0.986	0.987	0.668289
P09528	125	K	Ferritin heavy chain OS=Mus musculus OX=10090 GN=Fth1 PE=1 SV=2	Fth1	1	4.6731e-08	64.401	3	LATDK(1)NDPHLCDFIETYYLSEQVK	2.854	2	1.10204	0.897957					1.06102	1.02781	1.03904	0.948826	0.966855	0.956446	1.039	0.874
P09528	173	K	Ferritin heavy chain OS=Mus musculus OX=10090 GN=Fth1 PE=1 SV=2	Fth1	1	4.37954e-25	168.74	3	MGAPEAGMAEYLFDK(1)HTLGHGDES	-2.7896	6	1.28449	1.33187	1.08724	0.748377	0.791234	0.756792	1.06102	1.02781	1.03904	0.948826	0.966855	0.956446	1.211	1.296	1.046	0.789	0.818	0.791	0.675	0.00375433
P09671	122	K	Superoxide dismutase [Mn], mitochondrial OS=Mus musculus OX=10090 GN=Sod2 PE=1 SV=3	Sod2	1	0.000239782	137.84	2	GGGEPK(1)GELLEAIK(1)R	0.26246	9	0.942208	0.992352	1.01716	0.948184	0.991683	1.10841	1.02864	1.00768	1.06413	0.956663	0.962056	0.980837	0.916	0.985	0.956	0.991	1.031	1.13	1.103	0.0928779
P09671	114	K	Superoxide dismutase [Mn], mitochondrial OS=Mus musculus OX=10090 GN=Sod2 PE=1 SV=3	Sod2	1	0.00353849	77.431	2	GGGEPK(1)GELLEAIK(1)R	0.26246	5	0.499014		1.3013	0.456462	1.35961	1.38362	1.02864	1.00768	1.06413	0.956663	0.962056	0.980837	0.485		1.223	0.477	1.413	1.411	1.288	0.702051
P09671	68	K	Superoxide dismutase [Mn], mitochondrial OS=Mus musculus OX=10090 GN=Sod2 PE=1 SV=3	Sod2	1	3.31192e-59	198.04	4	HHAAYVNNLNATEEK(1)YHEALAK(1)GDVTTQVALQPALK	-1.2165	16	1.21386	1.25037	0.580213	0.638056	1.04591	1.27159	1.02864	1.00768	1.06413	0.956663	0.962056	0.980837	1.18	1.241	0.545	0.667	1.087	1.296	1.028	0.877827
P09671	75	K	Superoxide dismutase [Mn], mitochondrial OS=Mus musculus OX=10090 GN=Sod2 PE=1 SV=3	Sod2	1	1.69085e-29	114.5	3	YHEALAK(1)GDVTTQVALQPALK	1.6838	9	1.33667	1.37692	0.194872		0.925958	1.16558	1.02864	1.00768	1.06413	0.956663	0.962056	0.980837	1.299	1.366	0.183		0.962	1.188	1.132	0.642234
P0C0S6	5	K	Histone H2A.Z OS=Mus musculus OX=10090 GN=H2az1 PE=1 SV=2	H2az1	1	1.99059e-27	187.49	2	AGGK(1)AGK(1)DSGK(1)AK(1)TK	-2.6503	33	1.0589	0.973992	1.02435	0.900273	1.00353	1.03896
P0C0S6	8	K	Histone H2A.Z OS=Mus musculus OX=10090 GN=H2az1 PE=1 SV=2	H2az1	1	1.99059e-27	187.49	2	AGK(1)DSGK(1)AK(1)TK	-0.74696	43	1.0589	0.973992	1.02435	0.900273	1.00353	1.03896
P0C0S6	12	K	Histone H2A.Z OS=Mus musculus OX=10090 GN=H2az1 PE=1 SV=2	H2az1	1	1.99059e-27	187.49	2	AGK(1)DSGK(1)AK(1)TK	-0.74696	33	1.05175	0.962011	1.01416	0.92204	1.01368	1.03636
P0C0S6	14	K	Histone H2A.Z OS=Mus musculus OX=10090 GN=H2az1 PE=1 SV=2	H2az1	1	1.99059e-27	187.49	2	AGK(1)DSGK(1)AK(1)TK	-0.74696	12	0.993678	1.06394	0.950212	0.943095	1.06096	0.98812
P0C192	109	K	Leucine-rich repeat-containing protein 4B OS=Mus musculus OX=10090 GN=Lrrc4b PE=1 SV=1	Lrrc4b	1	0.00109059	110.22	2	TDTFK(1)HLR	0.6532	6	1.06879	1.20403	1.13943	0.836838	0.797969	0.952941	1.02098	1.03181	1.01663	1.01857	0.954566	0.957448	1.047	1.167	1.121	0.822	0.836	0.995	0.796	0.028115
P0C7L0	133	K	WAS/WASL-interacting protein family member 3 OS=Mus musculus OX=10090 GN=Wipf3 PE=1 SV=1	Wipf3	1	0.000312826	108.91	2	DVSGGK(1)SGQGPGSR	3.8864	7	1.15017	1.15456	1.04539	0.679946	0.977838	0.992099	0.897344	0.911136	0.932683	1.07227	1.09733	1.08924	1.282	1.267	1.121	0.634	0.891	0.911	0.664	0.0279876
P62984	6	K	Ubiquitin-60S ribosomal protein L40 OS=Mus musculus OX=10090 GN=Uba52 PE=1 SV=2	Uba52	1	9.99498e-10	183.57	2	MQIFVK(1)TLTGK	0.8808	12	1.10194	1.09185	1.11954	0.864762	0.846819	0.97509
P0DN34	40	K	NADH dehydrogenase [ubiquinone] 1 beta subcomplex subunit 1 OS=Mus musculus OX=10090 GN=Ndufb1 PE=1 SV=1	Ndufb1	1	0.00341738	102.46	2	NK(1)SMLFQR	3.3505	10	1.20537	1.23885	1.03253	0.816689	0.801732	0.904836	1.07321	1.06941	1.09232	0.95664	0.906541	0.901875	1.123	1.158	0.945	0.854	0.884	1.003	0.85	0.113616
P0DP28	22	K	Calmodulin-3 OS=Mus musculus OX=10090 GN=Calm3 PE=1 SV=1	Calm3	1	7.45011e-22	192.68	2	EAFSLFDK(1)DGDGTITTK	2.0908	11	1.59542	0.808815	1.12325	0.719093	0.84801	0.905419	1.03521	1.0153	1.00076	1.0138	0.981248	0.953673	1.541	0.797	1.122	0.709	0.864	0.949	0.729	0.240449
P0DP28	116	K	Calmodulin-3 OS=Mus musculus OX=10090 GN=Calm3 PE=1 SV=1	Calm3	1	6.03119e-05	105.78	4	HVMTNLGEK(1)LTDEEVDEMIR	15.549	13	1.32499	1.284	1.24848	0.649573	0.805986	0.686974	1.03521	1.0153	1.00076	1.0138	0.981248	0.953673	1.28	1.265	1.248	0.641	0.821	0.72	0.575	0.00148296
P0DP28	78	K	Calmodulin-3 OS=Mus musculus OX=10090 GN=Calm3 PE=1 SV=1	Calm3	1	0.00418547	61.194	2	MK(1)DTDSEEEIR	1.1653	2	1.18022	0.819777					1.03521	1.0153	1.00076	1.0138	0.981248	0.953673	1.14	0.807
P0DP28	95	K	Calmodulin-3 OS=Mus musculus OX=10090 GN=Calm3 PE=1 SV=1	Calm3	1	8.7757e-15	173.54	2	VFDK(1)DGNGYISAAELR	-0.402	9	1.10732	1.11704	1.22451	0.823686	0.826432	0.901017	1.03521	1.0153	1.00076	1.0138	0.981248	0.953673	1.07	1.1	1.224	0.812	0.842	0.945	0.766	0.0121365
P10126	5	K	Elongation factor 1-alpha 1 OS=Mus musculus OX=10090 GN=Eef1a1 PE=1 SV=3	Eef1a1	1	3.54135e-05	82.822	3	EK(1)THINIVVIGHVDSGK	0.76566	6	1.08839	1.11467	0.933272	0.89136		0.972313	1.00776	0.995508	0.993767	0.997625	1.00459	1.00075	1.08	1.12	0.939	0.893		0.972	0.891	0.234069
P10126	20	K	Elongation factor 1-alpha 1 OS=Mus musculus OX=10090 GN=Eef1a1 PE=1 SV=3	Eef1a1	1	9.42172e-21	131.15	3	THINIVVIGHVDSGK(1)STTTGHLIYK	0.30211	6	1.22394	1.50858	0.813094	0.932702	0.349693	1.17199	1.00776	0.995508	0.993767	0.997625	1.00459	1.00075	1.215	1.515	0.818	0.935	0.348	1.171	0.692	0.330591
P10126	395	K	Elongation factor 1-alpha 1 OS=Mus musculus OX=10090 GN=Eef1a1 PE=1 SV=3	Eef1a1	1	3.83141e-07	135.5	2	FLK(1)SGDAAIVDMVPGK	-4.8991	8	1.13387	1.06297	1.06273	0.881312	0.926737	0.932375	1.00776	0.995508	0.993767	0.997625	1.00459	1.00075	1.125	1.068	1.069	0.883	0.923	0.932	0.839	0.00184866
P10126	165	K	Elongation factor 1-alpha 1 OS=Mus musculus OX=10090 GN=Eef1a1 PE=1 SV=3	Eef1a1	1	0.000801018	81.799	2	MDSTEPPYSQK(1)R	-0.7548	6	1.03079	1.14205	0.941244	0.972482	0.768985	1.14445	1.00776	0.995508	0.993767	0.997625	1.00459	1.00075	1.023	1.147	0.947	0.975	0.765	1.144	0.925	0.534083
P10126	453	K	Elongation factor 1-alpha 1 OS=Mus musculus OX=10090 GN=Eef1a1 PE=1 SV=3	Eef1a1	1	0.0253032	85.813	2	VTK(1)SAQK	0.29372	1		1					1.00776	0.995508	0.993767	0.997625	1.00459	1.00075		1.005
P10518	184	K	Delta-aminolevulinic acid dehydratase OS=Mus musculus OX=10090 GN=Alad PE=1 SV=1	Alad	1	0.00302749	90.761	2	AALLK(1)HGLGNR	5.3645	4	1.04173	1.13161	0.823605	1.00305			1.04043	0.98947	0.989234	0.997633	0.996406	0.986828	1.001	1.144	0.833	1.005			1.012
P10605	268	K	Cathepsin B OS=Mus musculus OX=10090 GN=Ctsb PE=1 SV=2	Ctsb	1	1.23342e-05	65.421	3	SGVYK(1)HEAGDMMGGHAIR	-0.77539	6	1.24862	1.48033	1.0954	0.568902	0.681495	0.925248	0.978433	0.966767	0.967564	1.04499	1.03065	1.01159	1.276	1.531	1.132	0.544	0.661	0.915	0.538	0.022275
P10637	677	K	Microtubule-associated protein tau OS=Mus musculus OX=10090 GN=Mapt PE=1 SV=3	Mapt	1	1.85751e-05	119.43	2	AK(1)TDHGAEIVYK	-0.71977	7	1.20053	1.23886	1.13068	0.781746	0.756083	0.892095	1.0328	1.01392	1.0268	0.955958	0.99012	0.980396	1.162	1.222	1.101	0.818	0.764	0.91	0.715	0.00467788
P10637	590	K	Microtubule-associated protein tau OS=Mus musculus OX=10090 GN=Mapt PE=1 SV=3	Mapt	1	5.78408e-29	204.86	3	DNIK(1)HVPGGGSVQIVYKPVDLSK	0.45852	14	1.22463	1.19756	1.00293		0.738293	0.836577	1.0328	1.01392	1.0268	0.955958	0.99012	0.980396	1.186	1.181	0.977		0.746	0.853	0.717	0.0416362
P10637	559	K	Microtubule-associated protein tau OS=Mus musculus OX=10090 GN=Mapt PE=1 SV=3	Mapt	1	1.25779e-07	159.44	2	IGSTENLK(1)HQPGGGK	-3.5408	12	1.22706	1.20443	1.15177	0.763063	0.79895	0.854724	1.0328	1.01392	1.0268	0.955958	0.99012	0.980396	1.188	1.188	1.122	0.798	0.807	0.872	0.708	0.000513926
P10637	466	K	Microtubule-associated protein tau OS=Mus musculus OX=10090 GN=Mapt PE=1 SV=3	Mapt	1	0.00344657	66.664	2	IPAK(1)TTPSPK	-0.78763	5	0.791498	1.26553	1.43417	0.77593	0.732869		1.0328	1.01392	1.0268	0.955958	0.99012	0.980396	0.766	1.248	1.397	0.812	0.74		0.682	0.240519
P10637	546	K	Microtubule-associated protein tau OS=Mus musculus OX=10090 GN=Mapt PE=1 SV=3	Mapt	1	0.000105494	98.865	2	LQTAPVPMPDLK(1)NVR	-6.1793	7	1.24364	1.25384	1.25384	0.735598	0.726584	0.786505	1.0328	1.01392	1.0268	0.955958	0.99012	0.980396	1.204	1.237	1.221	0.769	0.734	0.802	0.629	6.51238e-05
P10637	632	K	Microtubule-associated protein tau OS=Mus musculus OX=10090 GN=Mapt PE=1 SV=3	Mapt	1	0.0162403	50.116	2	PGGGQVEVK(1)SEK	-0.99105	1		1					1.0328	1.01392	1.0268	0.955958	0.99012	0.980396		0.986
P10637	645	K	Microtubule-associated protein tau OS=Mus musculus OX=10090 GN=Mapt PE=1 SV=3	Mapt	1	0.000298742	44.16	3	VQSK(1)IGSLDNITHVPGGGNK	-1.3122	1			1				1.0328	1.01392	1.0268	0.955958	0.99012	0.980396			0.974
P10649	83	K	Glutathione S-transferase Mu 1 OS=Mus musculus OX=10090 GN=Gstm1 PE=1 SV=2	Gstm1	1	1.21962e-15	212.27	2	K(1)HHLDGETEEER	0.5342	11	0.867629	1.2648	0.825912	1.1012	1.04008	0.900386	1.05343	1.01199	1.04765	0.96529	0.95585	0.965785	0.824	1.25	0.788	1.141	1.088	0.932	1.104	0.498906
P10649	144	K	Glutathione S-transferase Mu 1 OS=Mus musculus OX=10090 GN=Gstm1 PE=1 SV=2	Gstm1	1	3.91141e-08	137.88	2	LYSEFLGK(1)R	3.7342	6	0.994652	1.02716	1.0128	0.98484	0.929546	1.051	1.05343	1.01199	1.04765	0.96529	0.95585	0.965785	0.944	1.015	0.967	1.02	0.972	1.088	1.053	0.263654
P10649	173	K	Glutathione S-transferase Mu 1 OS=Mus musculus OX=10090 GN=Gstm1 PE=1 SV=2	Gstm1	1	0.000674153	83.214	2	MFEPK(1)CLDAFPNLR	1.948	4		0.682383		1.39307	0.842064	1.08248	1.05343	1.01199	1.04765	0.96529	0.95585	0.965785		0.674		1.443	0.881	1.121	1.704
P10649	136	K	Glutathione S-transferase Mu 1 OS=Mus musculus OX=10090 GN=Gstm1 PE=1 SV=2	Gstm1	1	0.00389896	64.064	2	MK(1)LYSEFLGK	-0.22105	3				0.990863	0.830067	1.17907	1.05343	1.01199	1.04765	0.96529	0.95585	0.965785				1.026	0.868	1.221
P10649	31	K	Glutathione S-transferase Mu 1 OS=Mus musculus OX=10090 GN=Gstm1 PE=1 SV=2	Gstm1	1	3.0275e-20	166.65	2	MLLEYTDSSYDEK(1)R	1.4733	6	1.08024	1.11688	1.14381	0.882083	0.869711	0.907277	1.05343	1.01199	1.04765	0.96529	0.95585	0.965785	1.025	1.104	1.092	0.914	0.91	0.939	0.858	0.00368844
P10852	159	K	4F2 cell-surface antigen heavy chain OS=Mus musculus OX=10090 GN=Slc3a2 PE=1 SV=1	Slc3a2	1	9.85075e-05	154.28	2	GLVLGPIHK(1)NQK	-1.0539	6	1.16681	1.21572	1.0251	0.814327	0.889274	0.888761	1.0326	1.02563	1.02575	0.971541	0.967357	0.977119	1.13	1.185	0.999	0.838	0.919	0.91	0.805	0.0213578
P10852	148	K	4F2 cell-surface antigen heavy chain OS=Mus musculus OX=10090 GN=Slc3a2 PE=1 SV=1	Slc3a2	1	0.00463467	60.547	2	SHLEYLSTLK(1)VK	-2.8662	1					1		1.0326	1.02563	1.02575	0.971541	0.967357	0.977119					1.034
P10852	114	K	4F2 cell-surface antigen heavy chain OS=Mus musculus OX=10090 GN=Slc3a2 PE=1 SV=1	Slc3a2	1	0.000249734	93.561	3	WWHK(1)GALYR	0.48411	10	1.35051	1.20216	1.08528	0.715665	0.779529	0.86685	1.0326	1.02563	1.02575	0.971541	0.967357	0.977119	1.308	1.172	1.058	0.737	0.806	0.887	0.687	0.00996336
Q6ZWY9	21	K	Histone H2B type 1-C/E/G OS=Mus musculus OX=10090 GN=H2bc4 PE=1 SV=3	H2bc4	1	6.59717e-38	228.28	2	K(1)GSK(1)K(1)AVTK(1)AQK	2.336	110	0.555424	1.51401	0.522146	1.37362	0.578602	1.45619
Q6ZWY9	24	K	Histone H2B type 1-C/E/G OS=Mus musculus OX=10090 GN=H2bc4 PE=1 SV=3	H2bc4	1	8.36484e-11	183	2	K(1)AVTK(1)AQK(1)K	1.9856	32	1.07975	1.02433	1.03575	0.725352	1.06413	1.07068
Q6ZWY9	44	K	Histone H2B type 1-C/E/G OS=Mus musculus OX=10090 GN=H2bc4 PE=1 SV=3	H2bc4	1	0.000926062	111.61	2	ESYSVYVYK(1)VLK	3.533	8	1.12153	1.08531	1.02764	0.92302	0.842504
P10854	13	K	Histone H2B type 1-M OS=Mus musculus OX=10090 GN=H2bc14 PE=1 SV=2	H2bc14	1	1.05861e-20	179.98	2	SAPAPK(1)K(1)GSK(1)K(1)AVTK	-1.9477	67	0.0179497	1.0554	1.05568	1.26021	1.2805	1.33025
Q6ZWY9	86	K	Histone H2B type 1-C/E/G OS=Mus musculus OX=10090 GN=H2bc4 PE=1 SV=3	H2bc4	1	0.0592728	72.355	2	LAHYNK(1)R	3.9415	1	1
Q6ZWY9	109	K	Histone H2B type 1-C/E/G OS=Mus musculus OX=10090 GN=H2bc4 PE=1 SV=3	H2bc4	1	1.58962e-21	224.52	3	LLLPGELAK(1)HAVSEGTK	-0.63278	13	1.03718	1.01874	1.05349	0.908425	0.949022	1.03315
P10854	6	K	Histone H2B type 1-M OS=Mus musculus OX=10090 GN=H2bc14 PE=1 SV=2	H2bc14	1	1.77838e-05	127.93	2	PEPTK(1)SAPAPK(1)K	-3.369	9	0.984249	0.981073	0.969765	1.09057	0.89749	1.07685
P10854	12	K	Histone H2B type 1-M OS=Mus musculus OX=10090 GN=H2bc14 PE=1 SV=2	H2bc14	1	5.88721e-06	170.95	2	SAPAPK(1)K(1)GSK(1)K(1)AVTK	-1.9477	12	0.956291	0.969784	0.828965	1.04108	0.954819	1.24907
P10922	55	K	Histone H1.0 OS=Mus musculus OX=10090 GN=H1-0 PE=2 SV=4	H1-0	1	0.0169524	82.716	2	YIK(1)SHYK	0.36354	2	1.16726				0.832742		0.995738	0.99284	0.973867	1.0321	0.979514	1.02594	1.172				0.85		0.725
P11103	948	K	Poly [ADP-ribose] polymerase 1 OS=Mus musculus OX=10090 GN=Parp1 PE=1 SV=3	Parp1	1	0.0483968	67.464	2	HSVK(1)GLGK	1.6735	2	0.965955			1.03405			0.992764	0.981593	1.02101	1.017	1.00358	0.984052	0.973			1.017			1.045
P11404	82	K	Fatty acid-binding protein, heart OS=Mus musculus OX=10090 GN=Fabp3 PE=1 SV=5	Fabp3	1	0.00464555	78.932	2	VK(1)SLVTLDGGK	-5.2549	3	1.06044	1.21854				0.721014	1.01325	1.04561	1.0782	0.942413	0.96165	0.958878	1.047	1.165				0.752	0.68
P11499	559	K	Heat shock protein HSP 90-beta OS=Mus musculus OX=10090 GN=Hsp90ab1 PE=1 SV=3	Hsp90ab1	1	0.0479531	43.734	2	AK(1)FENLCK	1.3611	1			1				1.02292	1.02289	1.01675	0.974948	0.974853	0.987637			0.984
P11499	347	K	Heat shock protein HSP 90-beta OS=Mus musculus OX=10090 GN=Hsp90ab1 PE=1 SV=3	Hsp90ab1	1	0.00120248	85.716	2	APFDLFENK(1)K	-1.0973	4	1.10493	1.18549	1.07811	0.631475			1.02292	1.02289	1.01675	0.974948	0.974853	0.987637	1.08	1.159	1.06	0.648			0.589
P11499	72	K	Heat shock protein HSP 90-beta OS=Mus musculus OX=10090 GN=Hsp90ab1 PE=1 SV=3	Hsp90ab1	1	0.000380437	117.21	2	ELK(1)IDIIPNPQER	-0.48925	6	1.11218	1.25593	1.27171	0.792787	0.735936	0.831462	1.02292	1.02289	1.01675	0.974948	0.974853	0.987637	1.087	1.228	1.251	0.813	0.755	0.842	0.676	0.00200739
P11499	624	K	Heat shock protein HSP 90-beta OS=Mus musculus OX=10090 GN=Hsp90ab1 PE=1 SV=3	Hsp90ab1	1	2.54026e-22	142.32	3	K(1)HLEINPDHPIVETLR	2.8502	7	1.29407	1.2389	1.04215	0.769711	0.758614	0.896554	1.02292	1.02289	1.01675	0.974948	0.974853	0.987637	1.265	1.211	1.025	0.789	0.778	0.908	0.707	0.0129695
P11499	204	K	Heat shock protein HSP 90-beta OS=Mus musculus OX=10090 GN=Hsp90ab1 PE=1 SV=3	Hsp90ab1	1	0.00010427	105.78	3	K(1)HSQFIGYPITLYLEK	0.089196	9	1.35722	1.33161	1.33267	0.825895	0.104583	1.04803	1.02292	1.02289	1.01675	0.974948	0.974853	0.987637	1.327	1.302	1.311	0.847	0.107	1.061	0.511	0.222639
P11531	3381	K	Dystrophin OS=Mus musculus OX=10090 GN=Dmd PE=1 SV=3	Dmd	1	0.0568003	51.456	2	YFAK(1)HPR	-0.37825	1					1		1.00643	1.02707	1.02189	1.02641	0.950671	0.96753					1.052
P11798	461	K	Calcium/calmodulin-dependent protein kinase type II subunit alpha OS=Mus musculus OX=10090 GN=Camk2a PE=1 SV=2	Camk2a	1	9.6213e-08	127.94	3	RDGK(1)WQIVHFHR	1.4751	24	1.1838	1.23595	1.01973	0.818179	0.838477	0.903869	0.985191	0.980696	0.979724	1.01774	1.00639	1.03026	1.202	1.26	1.041	0.804	0.833	0.877	0.718	0.00630782
P11798	68	K	Calcium/calmodulin-dependent protein kinase type II subunit alpha OS=Mus musculus OX=10090 GN=Camk2a PE=1 SV=2	Camk2a	1	1.15394e-05	129.56	2	LLK(1)HPNIVR	0.42816	14	1.39387	1.23882	1.0934	0.701772	0.738854	0.833281	0.985191	0.980696	0.979724	1.01774	1.00639	1.03026	1.415	1.263	1.116	0.69	0.734	0.809	0.589	0.00310156
P11798	267	K	Calcium/calmodulin-dependent protein kinase type II subunit alpha OS=Mus musculus OX=10090 GN=Camk2a PE=1 SV=2	Camk2a	1	1.28755e-06	198.33	2	ITAAEALK(1)HPWISHR	1.7024	18	1.09387	0.931434	1.08148	0.894155	1.05555	0.94351	0.985191	0.980696	0.979724	1.01774	1.00639	1.03026	1.11	0.95	1.104	0.879	1.049	0.916	0.899	0.221099
P11798	300	K	Calcium/calmodulin-dependent protein kinase type II subunit alpha OS=Mus musculus OX=10090 GN=Camk2a PE=1 SV=2	Camk2a	1	0.000275111	130.71	2	LK(1)GAILTTMLATR	-0.82392	6	1.14531	1.0985	1.23982	0.875484	0.731829	0.909054	0.985191	0.980696	0.979724	1.01774	1.00639	1.03026	1.163	1.12	1.265	0.86	0.727	0.882	0.696	0.00663468
P11798	258	K	Calcium/calmodulin-dependent protein kinase type II subunit alpha OS=Mus musculus OX=10090 GN=Camk2a PE=1 SV=2	Camk2a	1	0.000780516	91.783	2	MLTINPSK(1)R	-0.8675	6	1.23816	1.08942	0.846684	0.849895	0.931915	1.04392	0.985191	0.980696	0.979724	1.01774	1.00639	1.03026	1.257	1.111	0.864	0.835	0.926	1.013	0.858	0.30876
P11798	317	K	Calcium/calmodulin-dependent protein kinase type II subunit alpha OS=Mus musculus OX=10090 GN=Camk2a PE=1 SV=2	Camk2a	1	2.46264e-09	195.8	2	NFSGGK(1)SGGNK(1)K	-1.2013	12	1.0267	1.03341	1.01225	0.986176	0.991077	0.950388	0.985191	0.980696	0.979724	1.01774	1.00639	1.03026	1.042	1.054	1.033	0.969	0.985	0.922	0.919	0.0149943
P11798	322	K	Calcium/calmodulin-dependent protein kinase type II subunit alpha OS=Mus musculus OX=10090 GN=Camk2a PE=1 SV=2	Camk2a	1	0.0495381	81.799	2	NFSGGK(1)SGGNK(1)K	-1.2013	1						1	0.985191	0.980696	0.979724	1.01774	1.00639	1.03026						0.971
P11798	291	K	Calcium/calmodulin-dependent protein kinase type II subunit alpha OS=Mus musculus OX=10090 GN=Camk2a PE=1 SV=2	Camk2a	1	0.0316025	58.916	2	QETVDCLK(1)K	-1.3949	1						1	0.985191	0.980696	0.979724	1.01774	1.00639	1.03026						0.971
P11881	230	K	Inositol 1,4,5-trisphosphate receptor type 1 OS=Mus musculus OX=10090 GN=Itpr1 PE=1 SV=2	Itpr1	1	0.0546371	53.517	2	WSDNK(1)DDILK	1.7459	1	1						1.01686	1.02323	1.00312	0.983955	0.982507	0.990329	0.983
P11983	541	K	T-complex protein 1 subunit alpha OS=Mus musculus OX=10090 GN=Tcp1 PE=1 SV=3	Tcp1	1	9.75571e-05	56.08	3	DDK(1)HGSYENAVHSGALDD	-1.0078	3	1.32638				0.884397	0.789224	1.04374	0.994106	1.01643	0.97849	0.982529	0.984706	1.271				0.9	0.801	0.669
P11983	317	K	T-complex protein 1 subunit alpha OS=Mus musculus OX=10090 GN=Tcp1 PE=1 SV=3	Tcp1	1	0.0362125	79.809	2	DLK(1)HVAK	-2.2983	6	1.00471	1.0632	0.951936	0.96744	1.01881	0.993903	1.04374	0.994106	1.01643	0.97849	0.982529	0.984706	0.963	1.069	0.937	0.989	1.037	1.009	1.022	0.610332
P11983	365	K	T-complex protein 1 subunit alpha OS=Mus musculus OX=10090 GN=Tcp1 PE=1 SV=3	Tcp1	1	0.000979994	84.309	2	ICDDELILIK(1)NTK	-2.1918	4	1.03659		1.27237	0.959341	0.731704		1.04374	0.994106	1.01643	0.97849	0.982529	0.984706	0.993		1.252	0.98	0.745		0.768	0.276381
P11983	400	K	T-complex protein 1 subunit alpha OS=Mus musculus OX=10090 GN=Tcp1 PE=1 SV=3	Tcp1	1	2.64277e-24	230.73	2	SLHDALCVVK(1)R	-0.12006	18	0.939126	0.94308	0.886005	0.912857	1.0896	1.22933	1.04374	0.994106	1.01643	0.97849	0.982529	0.984706	0.9	0.949	0.872	0.933	1.109	1.248	1.209	0.10548
P12023	510	K	Amyloid-beta precursor protein OS=Mus musculus OX=10090 GN=App PE=1 SV=3	App	1	3.14048e-07	147.19	3	QHTLK(1)HFEHVR	-0.6102	8	1.34814	1.502	1.41407	0.347533	0.388251		1.00611	1.02739	1.01638	0.969645	0.997553	0.982926	1.34	1.462	1.391	0.358	0.389		0.267	8.66877e-05
P12023	60	K	Amyloid-beta precursor protein OS=Mus musculus OX=10090 GN=App PE=1 SV=3	App	1	0.0487583	42.941	2	WESDPSGTK(1)TCIGTK	-2.7184	1		1					1.00611	1.02739	1.01638	0.969645	0.997553	0.982926		0.973
P12367	240	K	cAMP-dependent protein kinase type II-alpha regulatory subunit OS=Mus musculus OX=10090 GN=Prkar2a PE=1 SV=2	Prkar2a	1	0.0124304	58.687	2	IIVK(1)NNAK	-1.2791	3	0.994048	1.06812	0.937832				0.991106	0.996218	0.987688	0.994366	1.02087	1.00975	1.003	1.072	0.95
P12367	158	K	cAMP-dependent protein kinase type II-alpha regulatory subunit OS=Mus musculus OX=10090 GN=Prkar2a PE=1 SV=2	Prkar2a	1	2.78156e-20	88.252	3	IVK(1)TDEHVIDQGDDGDNFYVIER	1.0651	6	1.35679	1.36131	0.949785	0.696754	0.768125	0.867235	0.991106	0.996218	0.987688	0.994366	1.02087	1.00975	1.369	1.366	0.962	0.701	0.752	0.859	0.625	0.0249831
P12367	132	K	cAMP-dependent protein kinase type II-alpha regulatory subunit OS=Mus musculus OX=10090 GN=Prkar2a PE=1 SV=2	Prkar2a	1	8.12154e-15	186.27	2	LQEACK(1)DILLFK	-1.4359	6	1.08464	1.18534	1.16101	0.832883	0.771769	0.964359	0.991106	0.996218	0.987688	0.994366	1.02087	1.00975	1.094	1.19	1.175	0.838	0.756	0.955	0.737	0.0130083
P12367	119	K	cAMP-dependent protein kinase type II-alpha regulatory subunit OS=Mus musculus OX=10090 GN=Prkar2a PE=1 SV=2	Prkar2a	1	0.0049934	59.645	2	VVHPK(1)TDEQR	1.459	2			1.0399		0.960096		0.991106	0.996218	0.987688	0.994366	1.02087	1.00975			1.053		0.94		0.893
P12382	469	K	ATP-dependent 6-phosphofructokinase, liver type OS=Mus musculus OX=10090 GN=Pfkl PE=1 SV=4	Pfkl	1	0.0113071	84.368	2	GGSMLGTK(1)R	-5.5167	4		1.0099		1.03271	1.01924	0.938156	0.987719	0.980013	0.987054	1.01339	1.01112	1.02071		1.03		1.019	1.008	0.919	0.953
P12382	386	K	ATP-dependent 6-phosphofructokinase, liver type OS=Mus musculus OX=10090 GN=Pfkl PE=1 SV=4	Pfkl	1	0.000187605	142.36	2	IYK(1)LLAHQK	0.56354	6	1.1955	1.26644	0.930248	0.811489	0.873017	0.923307	0.987719	0.980013	0.987054	1.01339	1.01112	1.02071	1.21	1.292	0.942	0.801	0.863	0.905	0.746	0.0497621
P12382	616	K	ATP-dependent 6-phosphofructokinase, liver type OS=Mus musculus OX=10090 GN=Pfkl PE=1 SV=4	Pfkl	1	0.0029983	82.716	2	MK(1)TDIQR	-1.6148	6	1.14	1.21463	1.04852	0.805907	0.847002	0.943942	0.987719	0.980013	0.987054	1.01339	1.01112	1.02071	1.154	1.239	1.062	0.795	0.838	0.925	0.74	0.0087751
P12658	98	K	Calbindin OS=Mus musculus OX=10090 GN=Calb1 PE=1 SV=2	Calb1	1	0.00173565	58.476	2	CQQLK(1)SCEEFMK	-0.39864	1	1						1.03807	1.01321	1.02514	0.969041	0.982383	0.972149	0.963
P12658	124	K	Calbindin OS=Mus musculus OX=10090 GN=Calb1 PE=1 SV=2	Calb1	0.999999	2.19767e-08	61.867	3	KYDTDHSGFIETEELK(1)NFLK	-1.2881	4	1.25282	1.1706	1.25558	0.320996			1.03807	1.01321	1.02514	0.969041	0.982383	0.972149	1.207	1.155	1.225	0.331			0.277
P12658	223	K	Calbindin OS=Mus musculus OX=10090 GN=Calb1 PE=1 SV=2	Calb1	1	0.000184951	100.69	2	NK(1)QELDINNITTYK	2.3235	1						1	1.03807	1.01321	1.02514	0.969041	0.982383	0.972149						1.029
P12960	961	K	Contactin-1 OS=Mus musculus OX=10090 GN=Cntn1 PE=1 SV=1	Cntn1	1	1.14154e-06	188.88	3	LFSTHK(1)HSIEVPIPR	2.4465	23	1.16092	1.17489	0.886685	0.921581	0.826536	1.02939	1.02829	1.01757	1.02507	0.968835	0.977642	0.982594	1.129	1.155	0.865	0.951	0.845	1.048	0.903	0.432673
P12960	578	K	Contactin-1 OS=Mus musculus OX=10090 GN=Cntn1 PE=1 SV=1	Cntn1	1	1.00115e-05	169.97	2	NAQLK(1)HAGR	-0.32774	5	0.948461	1.12608	1.02702	1.08809	0.81035		1.02829	1.01757	1.02507	0.968835	0.977642	0.982594	0.922	1.107	1.002	1.123	0.829		0.966	0.764918
P12960	373	K	Contactin-1 OS=Mus musculus OX=10090 GN=Cntn1 PE=1 SV=1	Cntn1	1	0.0207428	43.613	2	NGYSYHK(1)GELR	2.4798	1						1	1.02829	1.01757	1.02507	0.968835	0.977642	0.982594						1.018
P12960	832	K	Contactin-1 OS=Mus musculus OX=10090 GN=Cntn1 PE=1 SV=1	Cntn1	1	2.66912e-05	93.649	3	VLSSSEISVHWK(1)HVLEK	0.23577	5	1.14178	1.14471	1.13519	0.78068	0.797646		1.02829	1.01757	1.02507	0.968835	0.977642	0.982594	1.11	1.125	1.107	0.806	0.816		0.728	3.40441e-05
P12960	644	K	Contactin-1 OS=Mus musculus OX=10090 GN=Cntn1 PE=1 SV=1	Cntn1	1	1.74014e-07	154.09	2	YTIQTK(1)TILSDDWK	-2.9988	6	1.28471	1.32918	1.26704	0.674029	0.728468	0.716568	1.02829	1.01757	1.02507	0.968835	0.977642	0.982594	1.249	1.306	1.236	0.696	0.745	0.729	0.572	2.8854e-05
P13020	582	K	Gelsolin OS=Mus musculus OX=10090 GN=Gsn PE=1 SV=3	Gsn	1	3.22386e-08	58.539	2	AVEVMPK(1)SGALNSNDAFVLK	-2.9777	3	1.01157		1.18737			0.801061	0.998576	0.960081	0.983765	1.0201	1.01984	1.01764	1.013		1.207			0.787	0.709
P13020	392	K	Gelsolin OS=Mus musculus OX=10090 GN=Gsn PE=1 SV=3	Gsn	1	0.000547613	105.22	2	QFFK(1)NWR	2.3337	6	1.37334	1.45437	1.50033	0.533122	0.531271	0.607558	0.998576	0.960081	0.983765	1.0201	1.01984	1.01764	1.375	1.515	1.525	0.523	0.521	0.597	0.372	5.95399e-05
P13595	539	K	Neural cell adhesion molecule 1 OS=Mus musculus OX=10090 GN=Ncam1 PE=1 SV=3	Ncam1	1	0.000318905	137.58	3	AEWK(1)SLGEESWHFK	0.83147	4		1.19698	1.2545		0.548517		1.0346	1.00323	1.01341	0.971377	0.986845	0.990543		1.193	1.238		0.556		0.457
P13595	152	K	Neural cell adhesion molecule 1 OS=Mus musculus OX=10090 GN=Ncam1 PE=1 SV=3	Ncam1	1	9.82465e-15	129.01	3	EGEDAVIVCDVVSSLPPTIIWK(1)HK	-1.1039	6	1.20524	1.51753	1.20483	0.766569	0.569476	0.736354	1.0346	1.00323	1.01341	0.971377	0.986845	0.990543	1.165	1.513	1.189	0.789	0.577	0.743	0.545	0.00883269
P13595	121	K	Neural cell adhesion molecule 1 OS=Mus musculus OX=10090 GN=Ncam1 PE=1 SV=3	Ncam1	1	7.96694e-05	147.19	2	LMFK(1)NAPTPQEFK	-2.566	6	1.05608	1.11027	1.16735	0.815137	0.884601	0.966562	1.0346	1.00323	1.01341	0.971377	0.986845	0.990543	1.021	1.107	1.152	0.839	0.896	0.976	0.827	0.027496
P13595	684	K	Neural cell adhesion molecule 1 OS=Mus musculus OX=10090 GN=Ncam1 PE=1 SV=3	Ncam1	1	5.00271e-05	126.82	2	SK(1)AAHFVFR	-0.45811	6	1.14993	1.26471	0.936649	0.846249	0.832888	0.969578	1.0346	1.00323	1.01341	0.971377	0.986845	0.990543	1.111	1.261	0.924	0.871	0.844	0.979	0.817	0.124545
P13707	313	K	Glycerol-3-phosphate dehydrogenase [NAD(+)], cytoplasmic OS=Mus musculus OX=10090 GN=Gpd1 PE=1 SV=3	Gpd1	1	1.14602e-06	137.39	2	ELHSILQHK(1)GLVDK	-3.1918	12	1.04263	1.09853	0.88096	0.931426	0.97058	1.07587	0.969337	0.960763	0.975672	1.02511	1.02776	1.04137	1.076	1.143	0.903	0.909	0.944	1.033	0.924	0.401879
P14094	13	K	Sodium/potassium-transporting ATPase subunit beta-1 OS=Mus musculus OX=10090 GN=Atp1b1 PE=1 SV=1	Atp1b1	1	0.0097846	81.335	2	AKEEGSWK(1)K	0.66381	2				0.931373	1.06863		1.02246	1.0093	1.00563	0.982004	0.985682	0.994919				0.948	1.084
P14094	289	K	Sodium/potassium-transporting ATPase subunit beta-1 OS=Mus musculus OX=10090 GN=Atp1b1 PE=1 SV=1	Atp1b1	1	2.62383e-09	165.09	2	AYGENIGYSEK(1)DR	-1.8201	6	1.16594	1.21396	0.932888	0.842906	0.877974	0.966327	1.02246	1.0093	1.00563	0.982004	0.985682	0.994919	1.14	1.203	0.928	0.858	0.891	0.971	0.832	0.108206
P14094	118	K	Sodium/potassium-transporting ATPase subunit beta-1 OS=Mus musculus OX=10090 GN=Atp1b1 PE=1 SV=1	Atp1b1	1	2.43016e-19	82.747	2	DSAQK(1)DDMIFEDCGNVPSEPK	-2.7963	10	1.64033	1.7585	0.888983	0.537604	0.581821	0.592761	1.02246	1.0093	1.00563	0.982004	0.985682	0.994919	1.604	1.742	0.884	0.547	0.59	0.596	0.41	0.0168124
P14094	173	K	Sodium/potassium-transporting ATPase subunit beta-1 OS=Mus musculus OX=10090 GN=Atp1b1 PE=1 SV=1	Atp1b1	1	0.000673314	76.605	2	EGK(1)PCIIIK	0.42059	6	1.11552	1.0922	0.932596	0.940909	0.892822	1.02595	1.02246	1.0093	1.00563	0.982004	0.985682	0.994919	1.091	1.082	0.927	0.958	0.906	1.031	0.934	0.35954
P14094	21	K	Sodium/potassium-transporting ATPase subunit beta-1 OS=Mus musculus OX=10090 GN=Atp1b1 PE=1 SV=1	Atp1b1	1	0.00500711	93.561	2	FIWNSEK(1)K	1.0749	7	1.22025	1.16038	0.932756	0.884404	0.845611	0.9566	1.02246	1.0093	1.00563	0.982004	0.985682	0.994919	1.193	1.15	0.928	0.901	0.858	0.961	0.832	0.102014
P14094	85	K	Sodium/potassium-transporting ATPase subunit beta-1 OS=Mus musculus OX=10090 GN=Atp1b1 PE=1 SV=1	Atp1b1	1	1.54264e-08	99.909	3	VAPPGLTQIPQIQK(1)TEISFRPNDPK	1.4948	10	1.13189	1.08454	1.01273	0.816817	1.0367	0.917329	1.02246	1.0093	1.00563	0.982004	0.985682	0.994919	1.107	1.075	1.007	0.832	1.052	0.922	0.88	0.147166
P14094	217	K	Sodium/potassium-transporting ATPase subunit beta-1 OS=Mus musculus OX=10090 GN=Atp1b1 PE=1 SV=1	Atp1b1	1	0.000563786	93.772	2	YNPNVLPVQCTGK(1)R	-3.6844	5	1.17653	1.22932	0.797244	0.962847	0.834057		1.02246	1.0093	1.00563	0.982004	0.985682	0.994919	1.151	1.218	0.793	0.98	0.846		0.866	0.529959
P14115	94	K	60S ribosomal protein L27a OS=Mus musculus OX=10090 GN=Rpl27a PE=1 SV=5	Rpl27a	1	0.00244522	88.734	2	NK(1)TGVAPIIDVVR	-3.073	4	1.20272		1.12904		0.735282	0.932962	0.980011	0.944077	0.982238	1.02134	1.03087	1.04146	1.227		1.149		0.713	0.896	0.677	0.0795715
P14115	55	K	60S ribosomal protein L27a OS=Mus musculus OX=10090 GN=Rpl27a PE=1 SV=5	Rpl27a	1	0.000308009	86.205	3	YHPGYFGK(1)VGMR	-1.1354	7	1.20169	0.979494		0.764024	0.929883	1.12491	0.980011	0.944077	0.982238	1.02134	1.03087	1.04146	1.226	1.038		0.748	0.902	1.08	0.804	0.229645
P14148	62	K	60S ribosomal protein L7 OS=Mus musculus OX=10090 GN=Rpl7 PE=1 SV=2	Rpl7	1	0.0223674	69.093	2	FALK(1)TLR	-1.5707	4	0.966976	1.05561	0.855331		1.12208		0.988483	0.971124	0.973135	1.0029	1.04307	1.0213	0.978	1.087	0.879		1.076		1.096
P14152	164	K	Malate dehydrogenase, cytoplasmic OS=Mus musculus OX=10090 GN=Mdh1 PE=1 SV=3	Mdh1	1	9.20749e-05	158.61	2	AK(1)SQIALK	-1.34	6	1.15171	1.17049	1.15587	0.820537	0.752842	0.94855	0.987308	0.984864	0.969774	1.02684	1.01941	1.01181	1.167	1.188	1.192	0.799	0.739	0.937	0.698	0.00652164
P14152	214	K	Malate dehydrogenase, cytoplasmic OS=Mus musculus OX=10090 GN=Mdh1 PE=1 SV=3	Mdh1	1	1.04007e-50	234.58	2	EVGVYEALK(1)DDSWLK	0.98374	6	0.992543	1.00197	0.868611	1.10803	1.06601	0.962841	0.987308	0.984864	0.969774	1.02684	1.01941	1.01181	1.005	1.017	0.896	1.079	1.046	0.952	1.054	0.389361
P14152	110	K	Malate dehydrogenase, cytoplasmic OS=Mus musculus OX=10090 GN=Mdh1 PE=1 SV=3	Mdh1	1	1.22876e-17	200.06	2	IFK(1)SQGTALEK	3.5395	6	1.16497	1.14357	1.01242	0.861624	0.925783	0.891627	0.987308	0.984864	0.969774	1.02684	1.01941	1.01181	1.18	1.161	1.044	0.839	0.908	0.881	0.776	0.00488779
P14152	179	K	Malate dehydrogenase, cytoplasmic OS=Mus musculus OX=10090 GN=Mdh1 PE=1 SV=3	Mdh1	1	2.22897e-52	207.23	4	LGVTADDVK(1)NVIIWGNHSSTQYPDVNHAK	-0.89547	7	1.36883	1.32687	1.19293	0.650888	0.744949	0.715527	0.987308	0.984864	0.969774	1.02684	1.01941	1.01181	1.386	1.347	1.23	0.634	0.731	0.707	0.523	0.0003182
P14152	205	K	Malate dehydrogenase, cytoplasmic OS=Mus musculus OX=10090 GN=Mdh1 PE=1 SV=3	Mdh1	1	0.000664407	93.772	2	LQGK(1)EVGVYEALK	0.31036	6	0.935818	0.971574	1.13411	0.903881	0.958113	1.09651	0.987308	0.984864	0.969774	1.02684	1.01941	1.01181	0.948	0.987	1.169	0.88	0.94	1.084	0.936	0.497695
P14152	142	K	Malate dehydrogenase, cytoplasmic OS=Mus musculus OX=10090 GN=Mdh1 PE=1 SV=3	Mdh1	1	3.87785e-05	53.782	3	VIVVGNPANTNCLTASK(1)SAPSIPK	-0.93846	1	1						0.987308	0.984864	0.969774	1.02684	1.01941	1.01181	1.013
P14211	164	K	Calreticulin OS=Mus musculus OX=10090 GN=Calr PE=1 SV=1	Calr	1	9.95605e-10	97.525	4	CK(1)DDEFTHLYTLIVRPDNTYEVK	2.122	1			1				1.00978	0.992481	1.01719	0.996056	0.984015	1.00047			0.983
P14211	153	K	Calreticulin OS=Mus musculus OX=10090 GN=Calr PE=1 SV=1	Calr	1	0.0311934	41.025	2	GK(1)NVLINK	-2.1356	1						1	1.00978	0.992481	1.01719	0.996056	0.984015	1.00047						1
P14211	43	K	Calreticulin OS=Mus musculus OX=10090 GN=Calr PE=1 SV=1	Calr	1	0.00588328	102.46	2	HK(1)SDFGK	-0.38989	4	0.936388	1.08806	0.917976	1.05757			1.00978	0.992481	1.01719	0.996056	0.984015	1.00047	0.927	1.096	0.902	1.062			1.089
P14602	127	K	Heat shock protein beta-1 OS=Mus musculus OX=10090 GN=Hspb1 PE=1 SV=3	Hspb1	1	0.00461746	52.837	2	EGVVEITGK(1)HEER	1.4875	3	1.41819	1.45116	0.130643				0.998083	0.99408	0.961182	0.998884	1.06781	0.97996	1.421	1.46	0.136
P14733	112	K	Lamin-B1 OS=Mus musculus OX=10090 GN=Lmnb1 PE=1 SV=3	Lmnb1	1	0.00067948	96.313	2	FK(1)AEHDQLLLNYAK	2.8085	6	1.24742	1.197	0.864659	0.737838	0.913433	1.03966	1.02563	1.01076	1.00338	0.995597	0.968367	0.996259	1.216	1.184	0.862	0.741	0.943	1.044	0.836	0.303532
P14733	533	K	Lamin-B1 OS=Mus musculus OX=10090 GN=Lmnb1 PE=1 SV=3	Lmnb1	1	6.90032e-64	244.71	2	VILK(1)NSQGEEVAQR	-2.7401	6	1.08101	1.10905	0.872843	0.91816	0.952009	1.06693	1.02563	1.01076	1.00338	0.995597	0.968367	0.996259	1.054	1.097	0.87	0.922	0.983	1.071	0.985	0.893875
P14824	483	K	Annexin A6 OS=Mus musculus OX=10090 GN=Anxa6 PE=1 SV=3	Anxa6	1	1.94261e-11	148.82	3	EDYHK(1)SLEDALSSDTSGHFR	3.2562	6	1.18422	0.910846	0.925136	1.07062	0.849024	1.06015	1.02062	1.00156	1.01769	0.985244	0.985044	0.989834	1.16	0.909	0.909	1.087	0.862	1.071	1.014	0.896594
P14824	265	K	Annexin A6 OS=Mus musculus OX=10090 GN=Anxa6 PE=1 SV=3	Anxa6	1	0.051512	53.878	2	AMK(1)GLGTR	1.4913	2				0.741411		1.25859	1.02062	1.00156	1.01769	0.985244	0.985044	0.989834				0.753		1.272
P14824	607	K	Annexin A6 OS=Mus musculus OX=10090 GN=Anxa6 PE=1 SV=3	Anxa6	1	0.00600357	95.138	2	NKPLFFADK(1)LYK	-2.0758	3		1.13192		0.848445		1.01963	1.02062	1.00156	1.01769	0.985244	0.985044	0.989834		1.13		0.861		1.03	0.837
P14824	63	K	Annexin A6 OS=Mus musculus OX=10090 GN=Anxa6 PE=1 SV=3	Anxa6	1	6.82669e-11	175.54	2	QEICQNYK(1)SLYGK	-1.7791	4	1.18361	1.16398	0.961511			0.690896	1.02062	1.00156	1.01769	0.985244	0.985044	0.989834	1.16	1.162	0.945			0.698	0.641
P14824	406	K	Annexin A6 OS=Mus musculus OX=10090 GN=Anxa6 PE=1 SV=3	Anxa6	1	1.76619e-35	241.61	2	QTFK(1)SHFGR	0.28433	6	1.34879	1.40288	1.25902	0.689645	0.57653	0.723137	1.02062	1.00156	1.01769	0.985244	0.985044	0.989834	1.322	1.401	1.237	0.7	0.585	0.731	0.509	0.00092053
P14824	306	K	Annexin A6 OS=Mus musculus OX=10090 GN=Anxa6 PE=1 SV=3	Anxa6	1	3.71099e-14	165.02	2	SLYSMIK(1)NDTSGEYK	0.51524	7	0.962417	1.02001	0.98306	0.989174	0.953804	1.09154	1.02062	1.00156	1.01769	0.985244	0.985044	0.989834	0.943	1.018	0.966	1.004	0.968	1.103	1.051	0.34319
P14824	579	K	Annexin A6 OS=Mus musculus OX=10090 GN=Anxa6 PE=1 SV=3	Anxa6	1	0.00260609	68.548	2	TNYDIEHVIK(1)K	1.5179	5	0.897536	1.2369	0.853425	0.973858		1.03828	1.02062	1.00156	1.01769	0.985244	0.985044	0.989834	0.879	1.235	0.839	0.988		1.049	1.035	0.777826
P14824	647	K	Annexin A6 OS=Mus musculus OX=10090 GN=Anxa6 PE=1 SV=3	Anxa6	1	8.69913e-06	54.261	3	YDK(1)SLHQAIEGDTSGDFMK	-1.3599	3			1.19688	0.917549	0.88557		1.02062	1.00156	1.01769	0.985244	0.985044	0.989834			1.176	0.931	0.899		0.778
P14869	57	K	60S acidic ribosomal protein P0 OS=Mus musculus OX=10090 GN=Rplp0 PE=1 SV=3	Rplp0	1	0.0367225	40.533	2	AVVLMGK(1)NTMMR	0.42459	1				1			1.06094	1.03923	1.0209	0.934481	0.966291	0.978154				1.07
P14873	2297	K	Microtubule-associated protein 1B OS=Mus musculus OX=10090 GN=Map1b PE=1 SV=2	Map1b	1	0.00143124	79.311	2	ATK(1)TTTTPEVK	-3.6214	4		1.25065		0.862385	0.819997	1.06697	1.03281	1.01495	1.01671	0.977071	0.982306	0.976147		1.232		0.883	0.835	1.093	0.761
P14873	506	K	Microtubule-associated protein 1B OS=Mus musculus OX=10090 GN=Map1b PE=1 SV=2	Map1b	1	0.0168647	72.042	2	LK(1)HLDFLK	2.3163	6	1.06245	1.27794	0.939571	0.834017		0.886022	1.03281	1.01495	1.01671	0.977071	0.982306	0.976147	1.029	1.259	0.924	0.854		0.908	0.823	0.214671
Q9QYR6	37	K	Microtubule-associated protein 1A OS=Mus musculus OX=10090 GN=Map1a PE=1 SV=2	Map1a	1	0.000976591	103.69	2	LSK(1)PCCYIFPGGR	-0.70684	6	1.13159	1.17334	1.12879	0.746369	0.911671	0.908238	1.01416	0.998487	1.00546	0.988272	0.991893	1.00173	1.116	1.175	1.123	0.755	0.919	0.907	0.756	0.0123774
P14873	2374	K	Microtubule-associated protein 1B OS=Mus musculus OX=10090 GN=Map1b PE=1 SV=2	Map1b	1	0.000629719	111.39	2	NVDVEFFK(1)R	-0.64951	5	1.14944	1.16791	1.23219		0.72323	0.727226	1.03281	1.01495	1.01671	0.977071	0.982306	0.976147	1.113	1.151	1.212		0.736	0.745	0.639	0.000817107
P14873	2329	K	Microtubule-associated protein 1B OS=Mus musculus OX=10090 GN=Map1b PE=1 SV=2	Map1b	1	0.00999389	52.837	2	SAK(1)TATAGPGTTK	-2.942	2	1.07773				0.922266		1.03281	1.01495	1.01671	0.977071	0.982306	0.976147	1.043				0.939		0.9
P14873	2339	K	Microtubule-associated protein 1B OS=Mus musculus OX=10090 GN=Map1b PE=1 SV=2	Map1b	1	0.0021332	64.266	2	TATAGPGTTK(1)TAK	-4.5082	3	1.13428	1.22801			0.63771		1.03281	1.01495	1.01671	0.977071	0.982306	0.976147	1.098	1.21			0.649		0.562
P14873	2192	K	Microtubule-associated protein 1B OS=Mus musculus OX=10090 GN=Map1b PE=1 SV=2	Map1b	1	0.000662758	47.27	3	TVTYK(1)HMDPPPAPMQDR	-2.4162	1		1					1.03281	1.01495	1.01671	0.977071	0.982306	0.976147		0.985
P15105	11	K	Glutamine synthetase OS=Mus musculus OX=10090 GN=Glul PE=1 SV=6	Glul	1	0.0193486	59.731	2	ATSASSHLNK(1)GIK	1.8489	1		1					1.0462	1.03243	1.04478	0.954539	0.962985	0.959063		0.969
P15105	291	K	Glutamine synthetase OS=Mus musculus OX=10090 GN=Glul PE=1 SV=6	Glul	1	0.0416731	64.906	2	AYDPK(1)GGLDNAR	1.1939	3	1.16349			0.877441		0.959068	1.0462	1.03243	1.04478	0.954539	0.962985	0.959063	1.112			0.919		1	0.863
P15105	107	K	Glutamine synthetase OS=Mus musculus OX=10090 GN=Glul PE=1 SV=6	Glul	1	0.0115829	105.81	2	K(1)PAETNLR	-0.69051	3				0.900146	1.00538	1.09447	1.0462	1.03243	1.04478	0.954539	0.962985	0.959063				0.943	1.044	1.141
P15105	103	K	Glutamine synthetase OS=Mus musculus OX=10090 GN=Glul PE=1 SV=6	Glul	1	0.00424476	72.365	2	LVLCEVFK(1)YNR	-2.9488	4		1.22246		0.957238	0.891436	0.928865	1.0462	1.03243	1.04478	0.954539	0.962985	0.959063		1.184		1.003	0.926	0.969	0.816
P15105	259	K	Glutamine synthetase OS=Mus musculus OX=10090 GN=Glul PE=1 SV=6	Glul	1	1.80695e-14	106.79	3	PIPGNWNGAGCHTNFSTK(1)AMR	2.9061	6	1.17079	1.22341	0.971395	0.864983	0.7948	0.97462	1.0462	1.03243	1.04478	0.954539	0.962985	0.959063	1.119	1.185	0.93	0.906	0.825	1.016	0.849	0.163175
P15105	372	K	Glutamine synthetase OS=Mus musculus OX=10090 GN=Glul PE=1 SV=6	Glul	1	7.07727e-05	154.09	2	TCLLNETGDEPFQYK(1)N	-0.60924	6	1.73331	1.38064	1.05893	0.633926	0.507425	0.68577	1.0462	1.03243	1.04478	0.954539	0.962985	0.959063	1.657	1.337	1.014	0.664	0.527	0.715	0.476	0.0124222
P15209	113	K	BDNF/NT-3 growth factors receptor OS=Mus musculus OX=10090 GN=Ntrk2 PE=1 SV=1	Ntrk2	1	0.000247681	94.806	2	AFLK(1)NSNLR	-1.4702	6	1.30339	1.40388	1.01505	0.689938	0.753689	0.834056	1.02112	1.03639	1.05195	0.983937	0.948016	0.958587	1.276	1.355	0.965	0.701	0.795	0.87	0.658	0.0278021
P15508	561	K	Spectrin beta chain, erythrocytic OS=Mus musculus OX=10090 GN=Sptb PE=1 SV=4	Sptb	1	0.000487699	103.87	3	HLLEVEDLLQK(1)HK	-1.1557	6	1.2041	1.1306	1.40565	0.68456	0.806692	0.768405	1.00728	1.01288	1.01497	0.983433	0.985288	0.996148	1.195	1.116	1.385	0.696	0.819	0.771	0.619	0.00383098
P15532	31	K	Nucleoside diphosphate kinase A OS=Mus musculus OX=10090 GN=Nme1 PE=1 SV=1	Nme1	1	0.00134594	100.75	2	FEQK(1)GFR	-0.14171	6	1.16336	1.2608	1.01873	0.821233	0.789995	0.945886	1.03335	1.01049	1.0189	0.981006	0.982861	0.973392	1.126	1.248	1	0.837	0.804	0.972	0.774	0.0416677
P15532	49	K	Nucleoside diphosphate kinase A OS=Mus musculus OX=10090 GN=Nme1 PE=1 SV=1	Nme1	1	8.32268e-06	97.084	3	FLQASEDLLK(1)EHYTDLK	-1.8997	6	1.16437	1.11486	1.0531	0.783454	0.937724	0.946504	1.03335	1.01049	1.0189	0.981006	0.982861	0.973392	1.127	1.103	1.034	0.799	0.954	0.972	0.835	0.0531748
P15532	26	K	Nucleoside diphosphate kinase A OS=Mus musculus OX=10090 GN=Nme1 PE=1 SV=1	Nme1	1	0.00108448	69.905	2	GLVGEIIK(1)R	3.3604	6	1.00597	1.07063	1.10614	0.929358	0.915827	0.972068	1.03335	1.01049	1.0189	0.981006	0.982861	0.973392	0.974	1.06	1.086	0.947	0.932	0.999	0.922	0.109893
P15532	124	K	Nucleoside diphosphate kinase A OS=Mus musculus OX=10090 GN=Nme1 PE=1 SV=1	Nme1	1	7.69379e-29	220.34	2	NIIHGSDSVK(1)SAEK	-1.7762	18	1.00776	0.968673	1.04655	0.923302	0.987435	1.06629	1.03335	1.01049	1.0189	0.981006	0.982861	0.973392	0.975	0.959	1.027	0.941	1.005	1.095	1.027	0.631287
P15532	85	K	Nucleoside diphosphate kinase A OS=Mus musculus OX=10090 GN=Nme1 PE=1 SV=1	Nme1	1	1.82363e-15	136.39	3	YMHSGPVVAMVWEGLNVVK(1)TGR	-1.5748	19	0.926922	0.950291	0.815592	1.11399	1.12143	1.07177	1.03335	1.01049	1.0189	0.981006	0.982861	0.973392	0.897	0.94	0.8	1.136	1.141	1.101	1.281	0.00709533
P16054	465	K	Protein kinase C epsilon type OS=Mus musculus OX=10090 GN=Prkce PE=1 SV=1	Prkce	1	9.20202e-05	91.939	3	K(1)HPYLTQLYCCFQTK	-0.6023	12	1.28335	1.14163	1.14266	0.661204	0.953448	0.81771	0.995838	1.00243	1.01641	1.00158	0.988681	0.995058	1.289	1.139	1.124	0.66	0.964	0.822	0.689	0.0316303
P16054	210	K	Protein kinase C epsilon type OS=Mus musculus OX=10090 GN=Prkce PE=1 SV=1	Prkce	1	0.000931617	72.846	3	QGYQCQVCTCVVHK(1)R	-0.16743	1	1						0.995838	1.00243	1.01641	1.00158	0.988681	0.995058	1.004
P16125	156	K	L-lactate dehydrogenase B chain OS=Mus musculus OX=10090 GN=Ldhb PE=1 SV=2	Ldhb	1	0.000944388	138.55	2	LSGLPK(1)HR	-1.89	6	1.09339	1.13193	1.09312	0.890498	0.803633	0.987431	1.02611	1.0168	1.02055	0.985496	0.970596	0.980453	1.066	1.113	1.071	0.904	0.828	1.007	0.843	0.0403431
P16330	274	K	2',3'-cyclic-nucleotide 3'-phosphodiesterase OS=Mus musculus OX=10090 GN=Cnp PE=1 SV=3	Cnp	1	2.18309e-64	268.98	2	AAGAEEYAQQEVVK(1)R	-0.97329	6	1.0873	1.04111	0.96599	0.91927	0.952587	1.03374	1.05453	1.0468	1.05139	0.942681	0.944775	0.959833	1.031	0.995	0.919	0.975	1.008	1.077	1.039	0.437942
P16330	101	K	2',3'-cyclic-nucleotide 3'-phosphodiesterase OS=Mus musculus OX=10090 GN=Cnp PE=1 SV=3	Cnp	1	2.12579e-05	137.84	2	ADFSEAYK(1)R	-0.4239	5	1.10257	1.18516	0.918802		0.863932	0.929529	1.05453	1.0468	1.05139	0.942681	0.944775	0.959833	1.046	1.132	0.874		0.914	0.968	0.925	0.524248
P16330	399	K	2',3'-cyclic-nucleotide 3'-phosphodiesterase OS=Mus musculus OX=10090 GN=Cnp PE=1 SV=3	Cnp	1	1.64777e-07	127.07	2	AIFTGYYGK(1)GK	4.2467	12	1.00418	1.00438	0.911228	1.00078	0.997703	1.08173	1.05453	1.0468	1.05139	0.942681	0.944775	0.959833	0.952	0.959	0.867	1.062	1.056	1.127	1.168	0.015538
P16330	401	K	2',3'-cyclic-nucleotide 3'-phosphodiesterase OS=Mus musculus OX=10090 GN=Cnp PE=1 SV=3	Cnp	1	4.46899e-07	162.8	3	GK(1)PVPIHGSRK	-0.040204	13	0.920708	0.999447	0.897429	0.957838	1.06566	1.15892	1.05453	1.0468	1.05139	0.942681	0.944775	0.959833	0.873	0.955	0.854	1.016	1.128	1.207	1.249	0.021779
P16330	163	K	2',3'-cyclic-nucleotide 3'-phosphodiesterase OS=Mus musculus OX=10090 GN=Cnp PE=1 SV=3	Cnp	1	3.19694e-29	206.03	2	EK(1)NQWQLSADDLK	3.0037	11	1.17242	1.10987	1.11826	0.859926	0.874988	0.864535	1.05453	1.0468	1.05139	0.942681	0.944775	0.959833	1.112	1.06	1.064	0.912	0.926	0.901	0.846	0.000649695
P16330	174	K	2',3'-cyclic-nucleotide 3'-phosphodiesterase OS=Mus musculus OX=10090 GN=Cnp PE=1 SV=3	Cnp	1	2.56598e-15	173.07	2	NQWQLSADDLK(1)K	2.6712	7	1.03038	1.10391	1.0757	0.913634	0.908499	0.967882	1.05453	1.0468	1.05139	0.942681	0.944775	0.959833	0.977	1.055	1.023	0.969	0.962	1.008	0.962	0.222393
P16330	29	K	2',3'-cyclic-nucleotide 3'-phosphodiesterase OS=Mus musculus OX=10090 GN=Cnp PE=1 SV=3	Cnp	1	1.30339e-21	155.08	3	EK(1)PELQFPFLQDEDTVATLHECK	2.0079	9	1.15176	0.996809	1.17188	1.01926	0.97179	0.688494	1.05453	1.0468	1.05139	0.942681	0.944775	0.959833	1.092	0.952	1.115	1.081	1.029	0.717	0.895	0.419371
P16330	260	K	2',3'-cyclic-nucleotide 3'-phosphodiesterase OS=Mus musculus OX=10090 GN=Cnp PE=1 SV=3	Cnp	1	2.61014e-11	212.5	3	FCDYGK(1)AAGAEEYAQQEVVK	3.1202	6	1.01526	0.974754	0.997211	1.00467	0.997465	1.01064	1.05453	1.0468	1.05139	0.942681	0.944775	0.959833	0.963	0.931	0.948	1.066	1.056	1.053	1.117	0.000445596
P16330	370	K	2',3'-cyclic-nucleotide 3'-phosphodiesterase OS=Mus musculus OX=10090 GN=Cnp PE=1 SV=3	Cnp	1	0.0286471	53.517	2	GK(1)LYSLGK(1)GR	0.55456	1				1			1.05453	1.0468	1.05139	0.942681	0.944775	0.959833				1.061
P16330	376	K	2',3'-cyclic-nucleotide 3'-phosphodiesterase OS=Mus musculus OX=10090 GN=Cnp PE=1 SV=3	Cnp	1	0.00147838	113.1	2	LYSLGK(1)GR	0.99803	13	1.27064	1.27129	1.20468	1.09492	0.0090835	1.14939	1.05453	1.0468	1.05139	0.942681	0.944775	0.959833	1.205	1.214	1.146	1.161	0.01	1.197	0.664	0.371868
P16330	63	K	2',3'-cyclic-nucleotide 3'-phosphodiesterase OS=Mus musculus OX=10090 GN=Cnp PE=1 SV=3	Cnp	1	5.25967e-05	148.9	2	GLPGSGK(1)STLAR	-0.70378	6	1.20955	1.25042	1.02209	0.797292	0.819969	0.900685	1.05453	1.0468	1.05139	0.942681	0.944775	0.959833	1.147	1.195	0.972	0.846	0.868	0.938	0.8	0.035325
P16330	390	K	2',3'-cyclic-nucleotide 3'-phosphodiesterase OS=Mus musculus OX=10090 GN=Cnp PE=1 SV=3	Cnp	0.999986	0.00148471	91.993	2	KMEVK(1)AIFTGYYGK	1.0004	8	1.05002	0.993387	1.14087	0.866897	0.848235	1.1006	1.05453	1.0468	1.05139	0.942681	0.944775	0.959833	0.996	0.949	1.085	0.92	0.898	1.147	0.979	0.777475
P16330	243	K	2',3'-cyclic-nucleotide 3'-phosphodiesterase OS=Mus musculus OX=10090 GN=Cnp PE=1 SV=3	Cnp	1	2.72504e-09	109.16	3	LELVSYFGK(1)RPPGVLHCTTK	-1.3509	9	1.16059	1.24233	1.00781	0.807228	0.714049	1.06799	1.05453	1.0468	1.05139	0.942681	0.944775	0.959833	1.101	1.187	0.959	0.856	0.756	1.113	0.839	0.228528
P16330	73	K	2',3'-cyclic-nucleotide 3'-phosphodiesterase OS=Mus musculus OX=10090 GN=Cnp PE=1 SV=3	Cnp	1	0.00261544	63.212	2	LILEK(1)YHDGTK	-1.8388	3				0.883366	1.03055	1.08608	1.05453	1.0468	1.05139	0.942681	0.944775	0.959833				0.937	1.091	1.132
P16330	177	K	2',3'-cyclic-nucleotide 3'-phosphodiesterase OS=Mus musculus OX=10090 GN=Cnp PE=1 SV=3	Cnp	1	0.0213168	84.368	2	LK(1)PGLEK	0.44877	4	0.972334	1.03654	0.965077			1.02605	1.05453	1.0468	1.05139	0.942681	0.944775	0.959833	0.922	0.99	0.918			1.069	1.133
P16330	15	K	2',3'-cyclic-nucleotide 3'-phosphodiesterase OS=Mus musculus OX=10090 GN=Cnp PE=1 SV=3	Cnp	1	0.00318419	76.572	2	SHTFLPK(1)LFFR	-1.3309	1	1						1.05453	1.0468	1.05139	0.942681	0.944775	0.959833	0.948
P16330	385	K	2',3'-cyclic-nucleotide 3'-phosphodiesterase OS=Mus musculus OX=10090 GN=Cnp PE=1 SV=3	Cnp	1	0.0192455	77.072	2	WMLSLTK(1)K	-1.8498	6	1.0428	1.04407	1.05872	0.929991	0.914923	1.0095	1.05453	1.0468	1.05139	0.942681	0.944775	0.959833	0.989	0.997	1.007	0.987	0.968	1.052	1.005	0.882042
P16332	338	K	Methylmalonyl-CoA mutase, mitochondrial OS=Mus musculus OX=10090 GN=Mmut PE=1 SV=2	Mmut	1	0.0043014	77.072	2	MFQPK(1)NSK	-2.943	6	1.06757	1.07597	1.04319	0.914189	0.863713	1.03536	0.962002	0.977414	0.983685	1.00903	1.01073	1.05713	1.11	1.101	1.06	0.906	0.855	0.979	0.838	0.0128703
P16332	341	K	Methylmalonyl-CoA mutase, mitochondrial OS=Mus musculus OX=10090 GN=Mmut PE=1 SV=2	Mmut	1	0.00472896	102.46	2	NSK(1)SLLLR	-0.44522	5	1.01031	1.02172	0.856321	1.01484	1.09681		0.962002	0.977414	0.983685	1.00903	1.01073	1.05713	1.05	1.045	0.871	1.006	1.085		1.057	0.53502
Q62167	208	K	ATP-dependent RNA helicase DDX3X OS=Mus musculus OX=10090 GN=Ddx3x PE=1 SV=3	Ddx3x	1	0.00113634	40.83	3	YTRPTPVQK(1)HAIPIIK	-2.5766	1		1					0.996539	0.953977	0.968318	1.02986	1.02621	1.0251		1.048
P16460	228	K	Argininosuccinate synthase OS=Mus musculus OX=10090 GN=Ass1 PE=1 SV=1	Ass1	1	0.0449445	41.87	2	APNSPDVLEIEFK(1)K	-2.7172	2			1.06575	0.934245			0.968783	1.04991	1.00466	1.02261	0.995582	0.958449			1.061	0.914			0.861
P16546	2421	K	Spectrin alpha chain, non-erythrocytic 1 OS=Mus musculus OX=10090 GN=Sptan1 PE=1 SV=4	Sptan1	1	0.00255236	86.243	2	ALSSEGK(1)PYVTK	3.5034	3		1.11916	0.911563	0.969276			1.0287	1.00694	1.01573	0.978546	0.978895	0.991188		1.111	0.897	0.991			0.987
P16546	2426	K	Spectrin alpha chain, non-erythrocytic 1 OS=Mus musculus OX=10090 GN=Sptan1 PE=1 SV=4	Sptan1	1	7.26332e-37	171.26	2	PYVTK(1)EELYQNLTR	0.91572	11	1.11763	1.11132	1.0621	0.865821	0.915039	0.928098	1.0287	1.00694	1.01573	0.978546	0.978895	0.991188	1.086	1.104	1.046	0.885	0.935	0.936	0.852	0.00277266
P16546	1543	K	Spectrin alpha chain, non-erythrocytic 1 OS=Mus musculus OX=10090 GN=Sptan1 PE=1 SV=4	Sptan1	1	0.0207843	78.178	2	AQMIEK(1)R	0.23062	4		1.3898	1.23631	0.818983	0.554909		1.0287	1.00694	1.01573	0.978546	0.978895	0.991188		1.38	1.217	0.837	0.567		0.541	0.0908042
P16546	1326	K	Spectrin alpha chain, non-erythrocytic 1 OS=Mus musculus OX=10090 GN=Sptan1 PE=1 SV=4	Sptan1	1	0.00245067	65.408	2	CTELNQAWTSLGK(1)R	3.015	2		1.28315	0.716855				1.0287	1.00694	1.01573	0.978546	0.978895	0.991188		1.274	0.706
P16546	1193	K	Spectrin alpha chain, non-erythrocytic 1 OS=Mus musculus OX=10090 GN=Sptan1 PE=1 SV=4	Sptan1	1	0.0214127	54.436	2	TASPWK(1)SAR	1.3216	4			1.34669	0.747324	0.892382	1.01361	1.0287	1.00694	1.01573	0.978546	0.978895	0.991188			1.326	0.764	0.912	1.023	0.678
P16546	1288	K	Spectrin alpha chain, non-erythrocytic 1 OS=Mus musculus OX=10090 GN=Sptan1 PE=1 SV=4	Sptan1	1	1.1072e-07	101.52	2	DLAALGDK(1)VNSLGETAQR	-2.7958	2					1.02203	0.977973	1.0287	1.00694	1.01573	0.978546	0.978895	0.991188					1.044	0.987
P16546	2047	K	Spectrin alpha chain, non-erythrocytic 1 OS=Mus musculus OX=10090 GN=Sptan1 PE=1 SV=4	Sptan1	1	9.0898e-30	236.7	2	DQLLAAK(1)HIQSK	-1.354	6	1.13656	1.20666	0.967486	0.836976	0.866403	0.985913	1.0287	1.00694	1.01573	0.978546	0.978895	0.991188	1.105	1.198	0.953	0.855	0.885	0.995	0.84	0.101459
P16546	2333	K	Spectrin alpha chain, non-erythrocytic 1 OS=Mus musculus OX=10090 GN=Sptan1 PE=1 SV=4	Sptan1	1	4.1539e-20	188.88	2	EFSMMFK(1)HFDK	-1.269	20	1.04531	1.08778	1.06477	0.855755	0.958656	0.987725	1.0287	1.00694	1.01573	0.978546	0.978895	0.991188	1.016	1.08	1.048	0.875	0.979	0.997	0.907	0.0895803
P16546	2000	K	Spectrin alpha chain, non-erythrocytic 1 OS=Mus musculus OX=10090 GN=Sptan1 PE=1 SV=4	Sptan1	1	0.00115194	77.358	2	ENSLK(1)TDDYGR	-2.1623	6	1.07882	1.10446	1.04887	0.886771	0.939192	0.941881	1.0287	1.00694	1.01573	0.978546	0.978895	0.991188	1.049	1.097	1.033	0.906	0.959	0.95	0.885	0.00848108
P16546	2452	K	Spectrin alpha chain, non-erythrocytic 1 OS=Mus musculus OX=10090 GN=Sptan1 PE=1 SV=4	Sptan1	1	1.08745e-13	149.14	2	PYVDGK(1)GR	-1.3762	12	1.14408	1.22139	0.951237	0.810316	0.888162	0.984813	1.0287	1.00694	1.01573	0.978546	0.978895	0.991188	1.112	1.213	0.937	0.828	0.907	0.994	0.837	0.130242
P16546	2404	K	Spectrin alpha chain, non-erythrocytic 1 OS=Mus musculus OX=10090 GN=Sptan1 PE=1 SV=4	Sptan1	1	4.17642e-05	141.88	2	ETENVK(1)SSEEIESAFR	-1.6999	3	0.940921	0.997933	1.06115				1.0287	1.00694	1.01573	0.978546	0.978895	0.991188	0.915	0.991	1.045
P16546	2063	K	Spectrin alpha chain, non-erythrocytic 1 OS=Mus musculus OX=10090 GN=Sptan1 PE=1 SV=4	Sptan1	1	3.91173e-05	145.88	2	HASLMK(1)R	-0.68183	2		1.14478		0.855218			1.0287	1.00694	1.01573	0.978546	0.978895	0.991188		1.137		0.874			0.769
P16546	1591	K	Spectrin alpha chain, non-erythrocytic 1 OS=Mus musculus OX=10090 GN=Sptan1 PE=1 SV=4	Sptan1	1	3.85746e-22	191.49	3	HQK(1)HQAFEAELHANADR	-1.5227	12	1.07736	1.24795	1.13153	0.958342	0.605304	0.979524	1.0287	1.00694	1.01573	0.978546	0.978895	0.991188	1.047	1.239	1.114	0.979	0.618	0.988	0.76	0.144437
P16546	1750	K	Spectrin alpha chain, non-erythrocytic 1 OS=Mus musculus OX=10090 GN=Sptan1 PE=1 SV=4	Sptan1	1	0.00260039	102.46	2	IK(1)SMATSR	-0.6023	5	1.05508	1.17042	0.998056		0.857416	0.919023	1.0287	1.00694	1.01573	0.978546	0.978895	0.991188	1.026	1.162	0.983		0.876	0.927	0.853	0.104555
P16546	1002	K	Spectrin alpha chain, non-erythrocytic 1 OS=Mus musculus OX=10090 GN=Sptan1 PE=1 SV=4	Sptan1	1	0.000103639	72.031	3	KGDILTLLNSTNK(1)DWWK	-3.4805	6	1.30839	1.14085	1.15142	0.828738	0.748133	0.822477	1.0287	1.00694	1.01573	0.978546	0.978895	0.991188	1.272	1.133	1.134	0.847	0.764	0.83	0.69	0.00172478
P16546	719	K	Spectrin alpha chain, non-erythrocytic 1 OS=Mus musculus OX=10090 GN=Sptan1 PE=1 SV=4	Sptan1	1	2.60442e-15	208.23	2	K(1)HALLEADVAAHQDR	-1.8482	12	1.07437	1.1678	1.03724	0.8836	0.824617	1.01237	1.0287	1.00694	1.01573	0.978546	0.978895	0.991188	1.044	1.16	1.021	0.903	0.842	1.021	0.858	0.0869026
P16546	1911	K	Spectrin alpha chain, non-erythrocytic 1 OS=Mus musculus OX=10090 GN=Sptan1 PE=1 SV=4	Sptan1	1	4.69815e-07	154.94	2	K(1)HEAFETDFTVHK	-2.4564	12	1.09978	1.1039	0.926998	0.899707	0.92649	1.04313	1.0287	1.00694	1.01573	0.978546	0.978895	0.991188	1.069	1.096	0.913	0.919	0.946	1.052	0.948	0.499546
P16546	931	K	Spectrin alpha chain, non-erythrocytic 1 OS=Mus musculus OX=10090 GN=Sptan1 PE=1 SV=4	Sptan1	1	1.931e-11	155.61	3	K(1)HEALMSDLSAYGSSIQALR	-0.60147	12	1.22579	1.2512	1.09684	0.623651	1.08433	0.718189	1.0287	1.00694	1.01573	0.978546	0.978895	0.991188	1.192	1.243	1.08	0.637	1.108	0.725	0.703	0.0920492
P16546	1486	K	Spectrin alpha chain, non-erythrocytic 1 OS=Mus musculus OX=10090 GN=Sptan1 PE=1 SV=4	Sptan1	1	0.00138035	106.93	2	K(1)HEDFDK	0.048202	4	1.36483	1.05178			0.833139	0.75025	1.0287	1.00694	1.01573	0.978546	0.978895	0.991188	1.327	1.045			0.851	0.757	0.678	0.10227
P16546	508	K	Spectrin alpha chain, non-erythrocytic 1 OS=Mus musculus OX=10090 GN=Sptan1 PE=1 SV=4	Sptan1	1	0.000759364	106.93	2	K(1)HEDFEK	0.076416	6	1.01048	1.06201	1.25375	0.866301	0.876399	0.93106	1.0287	1.00694	1.01573	0.978546	0.978895	0.991188	0.982	1.055	1.234	0.885	0.895	0.939	0.831	0.0610037
P16546	1274	K	Spectrin alpha chain, non-erythrocytic 1 OS=Mus musculus OX=10090 GN=Sptan1 PE=1 SV=4	Sptan1	1	0.00177437	106.93	2	K(1)HEGFER	0.30829	6	1.0874	1.14973	1.17812	0.786103	0.881305	0.917343	1.0287	1.00694	1.01573	0.978546	0.978895	0.991188	1.057	1.142	1.16	0.803	0.9	0.925	0.782	0.0090284
P16546	296	K	Spectrin alpha chain, non-erythrocytic 1 OS=Mus musculus OX=10090 GN=Sptan1 PE=1 SV=4	Sptan1	1	0.0132815	74.269	2	K(1)HEGLER	-0.094818	5	1.12979	1.12003	1.14305	0.989761	0.617367		1.0287	1.00694	1.01573	0.978546	0.978895	0.991188	1.098	1.112	1.125	1.011	0.631		0.739	0.156822
P16546	825	K	Spectrin alpha chain, non-erythrocytic 1 OS=Mus musculus OX=10090 GN=Sptan1 PE=1 SV=4	Sptan1	1	3.89128e-10	194.83	2	K(1)HQALQAEIAGHEPR	-2.756	12	1.13229	1.47114	1.21192	0.694619	0.676217	0.81381	1.0287	1.00694	1.01573	0.978546	0.978895	0.991188	1.101	1.461	1.193	0.71	0.691	0.821	0.592	0.00644071
P16546	1699	K	Spectrin alpha chain, non-erythrocytic 1 OS=Mus musculus OX=10090 GN=Sptan1 PE=1 SV=4	Sptan1	1	1.47922e-22	199.3	2	K(1)HQLLEADISAHEDR	-3.2618	9	1.05676	1.12153	1.00091	0.896529	0.885558	1.03872	1.0287	1.00694	1.01573	0.978546	0.978895	0.991188	1.027	1.114	0.985	0.916	0.905	1.048	0.918	0.217441
P16546	241	K	Spectrin alpha chain, non-erythrocytic 1 OS=Mus musculus OX=10090 GN=Sptan1 PE=1 SV=4	Sptan1	1	0.0184367	51.43	2	LK(1)GLALQR	0.038418	2		1.02694				0.973056	1.0287	1.00694	1.01573	0.978546	0.978895	0.991188		1.02				0.982	0.963
P16546	2349	K	Spectrin alpha chain, non-erythrocytic 1 OS=Mus musculus OX=10090 GN=Sptan1 PE=1 SV=4	Sptan1	1	2.00552e-17	184.27	2	LNHQEFK(1)SCLR	-0.047532	12	1.34317	1.23093	1.11438	0.648878	0.730462	0.932173	1.0287	1.00694	1.01573	0.978546	0.978895	0.991188	1.306	1.222	1.097	0.663	0.746	0.94	0.648	0.0181101
P16546	84	K	Spectrin alpha chain, non-erythrocytic 1 OS=Mus musculus OX=10090 GN=Sptan1 PE=1 SV=4	Sptan1	1	1.63245e-08	109.16	3	LQK(1)HQAFEAEVQANSGAIVK	0.72116	7	1.04324	1.01124	1.1432	0.870469		0.931852	1.0287	1.00694	1.01573	0.978546	0.978895	0.991188	1.014	1.004	1.126	0.89		0.94	0.873	0.079467
P16546	661	K	Spectrin alpha chain, non-erythrocytic 1 OS=Mus musculus OX=10090 GN=Sptan1 PE=1 SV=4	Sptan1	1	0.0217022	59.645	2	MNEVISLWK(1)K	-1.0459	1		1					1.0287	1.00694	1.01573	0.978546	0.978895	0.991188		0.993
P16546	756	K	Spectrin alpha chain, non-erythrocytic 1 OS=Mus musculus OX=10090 GN=Sptan1 PE=1 SV=4	Sptan1	1	0.0153492	40.224	2	QFQDAGHFDAENIK(1)K	-0.88738	1		1					1.0287	1.00694	1.01573	0.978546	0.978895	0.991188		0.993
P16546	229	K	Spectrin alpha chain, non-erythrocytic 1 OS=Mus musculus OX=10090 GN=Sptan1 PE=1 SV=4	Sptan1	1	1.3345e-65	281.13	2	TK(1)QDEVNAAWQR	0.6109	6	1.17959	1.1685	1.00321	0.831894	0.88521	0.931593	1.0287	1.00694	1.01573	0.978546	0.978895	0.991188	1.147	1.16	0.988	0.85	0.904	0.94	0.818	0.0283573
P16546	1938	K	Spectrin alpha chain, non-erythrocytic 1 OS=Mus musculus OX=10090 GN=Sptan1 PE=1 SV=4	Sptan1	1	0.0144475	50.314	2	VNDVCTNGQDLIK(1)K	-2.7936	1						1	1.0287	1.00694	1.01573	0.978546	0.978895	0.991188						1.009
P16546	613	K	Spectrin alpha chain, non-erythrocytic 1 OS=Mus musculus OX=10090 GN=Sptan1 PE=1 SV=4	Sptan1	1	6.02827e-08	205.37	2	VQK(1)HQAFEAELSANQSR	-0.29422	18	1.04484	1.13581	1.11096	0.848084	0.888165	0.972136	1.0287	1.00694	1.01573	0.978546	0.978895	0.991188	1.016	1.128	1.094	0.867	0.907	0.981	0.851	0.0272566
P16858	192	K	Glyceraldehyde-3-phosphate dehydrogenase OS=Mus musculus OX=10090 GN=Gapdh PE=1 SV=2	Gapdh	1	0.00451172	76.85	2	TVDGPSGK(1)LWR	0.48101	5	1.38767	1.42729	1.02237		0.529623	0.633038	1.02755	1.03687	1.04235	0.958281	0.956418	0.978528	1.35	1.377	0.981		0.554	0.647	0.486	0.0186889
P16858	332	K	Glyceraldehyde-3-phosphate dehydrogenase OS=Mus musculus OX=10090 GN=Gapdh PE=1 SV=2	Gapdh	1	0.00298813	96.957	2	VVDLMAYMASK(1)E	-1.6943	6	1.11721	0.966065	0.811662	1.3089	1.15403	0.642135	1.02755	1.03687	1.04235	0.958281	0.956418	0.978528	1.087	0.932	0.779	1.366	1.207	0.656	1.154	0.691659
P17095	7	K	High mobility group protein HMG-I/HMG-Y OS=Mus musculus OX=10090 GN=Hmga1 PE=1 SV=4	Hmga1	1	5.44558e-14	198.33	2	SESGSK(1)SSQPLASK	-2.0099	6	1.02867	1.1472	0.911903	0.917742	0.840152	1.15434
P63017	507	K	Heat shock cognate 71 kDa protein OS=Mus musculus OX=10090 GN=Hspa8 PE=1 SV=1	Hspa8	1	0.00117711	88.921	2	ITITNDK(1)GR	-1.9542	5	1.04007	1.20579	0.761075		0.84582	1.14725	1.01734	1.01714	1.01674	0.965973	0.978318	1.00449	1.022	1.185	0.749		0.865	1.142	1.018	0.904786
P17156	89	K	Heat shock-related 70 kDa protein 2 OS=Mus musculus OX=10090 GN=Hspa2 PE=1 SV=2	Hspa2	1	2.64859e-06	116.06	3	KFEDATVQSDMK(1)HWPFR	-0.71631	10	1.08083	1.16333	1.17165	0.744982	0.839204		0.985969	0.954754	0.986089	1.01296	1.02866	1.03156	1.096	1.218	1.188	0.735	0.816		0.664	0.00546461
P17156	249	K	Heat shock-related 70 kDa protein 2 OS=Mus musculus OX=10090 GN=Hspa2 PE=1 SV=2	Hspa2	1	0.00136777	72.922	2	MVSHLAEEFK(1)R	-1.3886	5	1.06714	1.11892	0.783593	0.982988		1.04736	0.985969	0.954754	0.986089	1.01296	1.02866	1.03156	1.082	1.172	0.795	0.97		1.015	0.977	0.949886
P17156	103	K	Heat shock-related 70 kDa protein 2 OS=Mus musculus OX=10090 GN=Hspa2 PE=1 SV=2	Hspa2	1	0.00105212	122.44	2	PK(1)VQVEYK	1.5443	6	1.24103	1.2108	1.0593	0.839181	0.608655	1.04103	0.985969	0.954754	0.986089	1.01296	1.02866	1.03156	1.259	1.268	1.074	0.828	0.592	1.009	0.675	0.065736
P17156	542	K	Heat shock-related 70 kDa protein 2 OS=Mus musculus OX=10090 GN=Hspa2 PE=1 SV=2	Hspa2	1	0.000317136	106.47	2	VAAK(1)NAVESYTYNIK	-0.20678	3		1.41374	0.999543	0.586712			0.985969	0.954754	0.986089	1.01296	1.02866	1.03156		1.481	1.014	0.579			0.464
P17182	335	K	Alpha-enolase OS=Mus musculus OX=10090 GN=Eno1 PE=1 SV=3	Eno1	1	0.000970101	106.11	2	AASEK(1)SCNCLLLK	-1.8589	4	1.0291	1.25211	0.826087		0.892694		0.972464	0.957801	0.979162	1.03781	1.02345	1.02931	1.058	1.307	0.844		0.872		0.815
P17182	343	K	Alpha-enolase OS=Mus musculus OX=10090 GN=Eno1 PE=1 SV=3	Eno1	1	5.59684e-35	259.02	3	SCNCLLLK(1)VNQIGSVTESLQACK	3.0055	12	1.54025	1.15238	0.90851	0.300089	1.10822	0.990551	0.972464	0.957801	0.979162	1.03781	1.02345	1.02931	1.584	1.203	0.928	0.289	1.083	0.962	0.628	0.259348
P17182	228	K	Alpha-enolase OS=Mus musculus OX=10090 GN=Eno1 PE=1 SV=3	Eno1	1	1.8045e-07	159.12	2	EALELLK(1)TAIAK	-1.1908	2	1.00723					0.992773	0.972464	0.957801	0.979162	1.03781	1.02345	1.02931	1.036					0.965	0.931
P17182	60	K	Alpha-enolase OS=Mus musculus OX=10090 GN=Eno1 PE=1 SV=3	Eno1	1	8.91535e-51	293.8	2	FMGK(1)GVSQAVEHINK	-1.6658	24	0.964032	0.97107	0.835456	0.959285	1.07913	1.19102	0.972464	0.957801	0.979162	1.03781	1.02345	1.02931	0.991	1.014	0.853	0.924	1.054	1.157	1.097	0.342939
P17182	71	K	Alpha-enolase OS=Mus musculus OX=10090 GN=Eno1 PE=1 SV=3	Eno1	1	2.37611e-10	141.36	3	GVSQAVEHINK(1)TIAPALVSK	0.14541	9	1.01471	1.05531	1.0352	0.871002	0.976983	1.0468	0.972464	0.957801	0.979162	1.03781	1.02345	1.02931	1.043	1.102	1.057	0.839	0.955	1.017	0.878	0.0870744
P17182	80	K	Alpha-enolase OS=Mus musculus OX=10090 GN=Eno1 PE=1 SV=3	Eno1	1	0.043312	47.561	2	TIAPALVSK(1)K	-0.91684	1	1						0.972464	0.957801	0.979162	1.03781	1.02345	1.02931	1.028
P17182	193	K	Alpha-enolase OS=Mus musculus OX=10090 GN=Eno1 PE=1 SV=3	Eno1	1	4.19297e-06	150.44	2	IGAEVYHNLK(1)NVIK	1.3573	17	0.984211	0.992543	1.05156	0.935183	1.01944	1.01706	0.972464	0.957801	0.979162	1.03781	1.02345	1.02931	1.012	1.036	1.074	0.901	0.996	0.988	0.924	0.0945081
P17183	343	K	Gamma-enolase OS=Mus musculus OX=10090 GN=Eno2 PE=1 SV=2	Eno2	1	2.88248e-29	269.55	3	ACNCLLLK(1)VNQIGSVTEAIQACK	1.9407	13	1.12509	0.782645	0.7498	1.18754	1.14661	1.00832	1.00469	0.999192	1.01589	0.987603	0.984002	1.00862	1.12	0.783	0.738	1.202	1.165	1	1.275	0.144601
P17183	233	K	Gamma-enolase OS=Mus musculus OX=10090 GN=Eno2 PE=1 SV=2	Eno2	1	0.0541093	40.533	2	EAIDK(1)AGYTEK	3.6633	2				1.05001	0.94999		1.00469	0.999192	1.01589	0.987603	0.984002	1.00862				1.063	0.965
P17183	60	K	Gamma-enolase OS=Mus musculus OX=10090 GN=Eno2 PE=1 SV=2	Eno2	1	0.0534306	44.767	2	YLGK(1)GVLK	-1.0365	2			0.932893	1.06711			1.00469	0.999192	1.01589	0.987603	0.984002	1.00862			0.918	1.081			1.178
P17427	117	K	AP-2 complex subunit alpha-2 OS=Mus musculus OX=10090 GN=Ap2a2 PE=1 SV=2	Ap2a2	1	9.00024e-15	197.3	2	LINNAIK(1)NDLASR	0.62293	6	1.03117	1.07969	1.02642	0.913299	0.944799	1.00462	1.01988	1.00872	1.00946	0.993048	0.984498	0.984399	1.011	1.07	1.017	0.92	0.96	1.021	0.936	0.132687
P17426	177	K	AP-2 complex subunit alpha-1 OS=Mus musculus OX=10090 GN=Ap2a1 PE=1 SV=1	Ap2a1	1	3.01438e-07	130.12	2	LYK(1)ASPDLVPMGEWTAR	-2.3246	14	1.45553	1.12512	0.941788	0.82726	0.766457	0.883845	1.00598	1.00013	1.01232	0.993122	0.98826	1.00019	1.447	1.125	0.93	0.833	0.776	0.884	0.712	0.0716908
P17426	378	K	AP-2 complex subunit alpha-1 OS=Mus musculus OX=10090 GN=Ap2a1 PE=1 SV=1	Ap2a1	1	0.0040922	82.437	2	THIDTVINALK(1)TER	4.8935	1		1					1.00598	1.00013	1.01232	0.993122	0.98826	1.00019		1
P17427	857	K	AP-2 complex subunit alpha-2 OS=Mus musculus OX=10090 GN=Ap2a2 PE=1 SV=2	Ap2a2	1	0.00762881	64.266	2	AK(1)HPMDTEITK	-3.0616	2			1.11616			0.883838	1.01988	1.00872	1.00946	0.993048	0.984498	0.984399			1.106			0.898	0.812
P17427	569	K	AP-2 complex subunit alpha-2 OS=Mus musculus OX=10090 GN=Ap2a2 PE=1 SV=2	Ap2a2	1	4.68146e-06	130.65	2	SDSQLK(1)NADVELQQR	-2.8934	5		1.39483	0.976594	0.81454	0.87334	0.940697	1.01988	1.00872	1.00946	0.993048	0.984498	0.984399		1.383	0.967	0.82	0.887	0.956	0.755	0.163608
P17427	377	K	AP-2 complex subunit alpha-2 OS=Mus musculus OX=10090 GN=Ap2a2 PE=1 SV=2	Ap2a2	1	7.41977e-06	102.57	2	THIETVINALK(1)TER	0.086198	6	1.03433	1.11094	1.11104	0.878602	0.857625	1.00746	1.01988	1.00872	1.00946	0.993048	0.984498	0.984399	1.014	1.101	1.101	0.885	0.871	1.023	0.864	0.0634129
P17427	305	K	AP-2 complex subunit alpha-2 OS=Mus musculus OX=10090 GN=Ap2a2 PE=1 SV=2	Ap2a2	1	1.60115e-16	65.248	4	VQHSNAK(1)NAVLFEAISLIIHHDSEPNLLVR	2.6898	1	1						1.01988	1.00872	1.00946	0.993048	0.984498	0.984399	0.981
P17563	279	K	Methanethiol oxidase OS=Mus musculus OX=10090 GN=Selenbp1 PE=1 SV=2	Selenbp1	1	0.00464627	72.327	2	FYK(1)NAEGTWSVEK	3.7732	1						1	0.997811	1.01052	1.02535	0.990799	0.968115	1.0074						0.993
P17710	80	K	Hexokinase-1 OS=Mus musculus OX=10090 GN=Hk1 PE=1 SV=3	Hk1	1	0.0373309	51.864	2	IDK(1)YLYAMR	0.98919	2	0.806581		1.19342				1.00913	0.995352	1.00761	0.993101	0.995303	0.999511	0.799		1.184
P17710	247	K	Hexokinase-1 OS=Mus musculus OX=10090 GN=Hk1 PE=1 SV=3	Hk1	1	0.0608415	56.091	2	LLNK(1)AIK	-0.9664	1						1	1.00913	0.995352	1.00761	0.993101	0.995303	0.999511						1
P17710	819	K	Hexokinase-1 OS=Mus musculus OX=10090 GN=Hk1 PE=1 SV=3	Hk1	1	0.00107691	103.8	2	NILIDFTK(1)K	-0.64679	6	0.996796	0.998835	0.997141	0.945809	0.990054	1.07136	1.00913	0.995352	1.00761	0.993101	0.995303	0.999511	0.988	1.003	0.99	0.952	0.995	1.072	1.013	0.759043
P17710	544	K	Hexokinase-1 OS=Mus musculus OX=10090 GN=Hk1 PE=1 SV=3	Hk1	1	0.0226502	58.426	2	QALMEVK(1)K	4.5065	3	1.35894		1.11837	0.522695			1.00913	0.995352	1.00761	0.993101	0.995303	0.999511	1.347		1.11	0.526			0.428
P17710	218	K	Hexokinase-1 OS=Mus musculus OX=10090 GN=Hk1 PE=1 SV=3	Hk1	1	1.82564e-09	146.58	2	QSK(1)IDEAVLITWTK	0.1974	6	1.2667	1.36527	1.25805	0.647975	0.634219	0.827791	1.00913	0.995352	1.00761	0.993101	0.995303	0.999511	1.255	1.372	1.249	0.652	0.637	0.828	0.546	0.00237631
P17710	485	K	Hexokinase-1 OS=Mus musculus OX=10090 GN=Hk1 PE=1 SV=3	Hk1	1	8.42078e-06	152.31	2	RFHK(1)TLR	-0.20744	11	1.02947	1.13448	1.01862	0.830859	0.945832	1.04074	1.00913	0.995352	1.00761	0.993101	0.995303	0.999511	1.02	1.14	1.011	0.837	0.95	1.041	0.892	0.189706
P17710	884	K	Hexokinase-1 OS=Mus musculus OX=10090 GN=Hk1 PE=1 SV=3	Hk1	1	0.0012955	111.39	2	TVCGVVSK(1)R	-0.87258	5	1.08063	1.16272		0.884519	0.841635	1.03049	1.00913	0.995352	1.00761	0.993101	0.995303	0.999511	1.071	1.168		0.891	0.846	1.031	0.824	0.0992458
P17742	49	K	Peptidyl-prolyl cis-trans isomerase A OS=Mus musculus OX=10090 GN=Ppia PE=1 SV=2	Ppia	1	1.26647e-23	212.4	2	GFGYK(1)GSSFHR	0.63272	10	1.17547	1.22929	0.961611	0.834414	0.873294	0.925921	1.03305	0.999444	0.995211	0.99489	0.981292	0.996109	1.138	1.23	0.966	0.839	0.89	0.93	0.798	0.0451492
P17742	131	K	Peptidyl-prolyl cis-trans isomerase A OS=Mus musculus OX=10090 GN=Ppia PE=1 SV=2	Ppia	1	0.00797935	81.32	2	HVVFGK(1)VK	-2.0384	6	1.08351	1.14944	1.09787	0.877465	0.814242	0.977469	1.03305	0.999444	0.995211	0.99489	0.981292	0.996109	1.049	1.15	1.103	0.882	0.83	0.981	0.816	0.0208933
P17742	125	K	Peptidyl-prolyl cis-trans isomerase A OS=Mus musculus OX=10090 GN=Ppia PE=1 SV=2	Ppia	1	4.13963e-29	248.69	2	TEWLDGK(1)HVVFGK	2.0362	19	1.11995	1.13773	1.14363	0.853044	0.847569	0.89807	1.03305	0.999444	0.995211	0.99489	0.981292	0.996109	1.084	1.138	1.149	0.857	0.864	0.902	0.778	0.000475184
P17742	31	K	Peptidyl-prolyl cis-trans isomerase A OS=Mus musculus OX=10090 GN=Ppia PE=1 SV=2	Ppia	1	0.000134796	143.39	2	VPK(1)TAENFR	1.2044	6	1.14789	1.20266	1.12831	0.839772	0.769857	0.91151	1.03305	0.999444	0.995211	0.99489	0.981292	0.996109	1.111	1.203	1.134	0.844	0.785	0.915	0.738	0.0037085
P17751	194	K	Triosephosphate isomerase OS=Mus musculus OX=10090 GN=Tpi1 PE=1 SV=5	Tpi1	1	1.46776e-64	285.99	2	GWLK(1)SNVNDGVAQSTR	-0.7763	11	1.24384	1.24294	1.01021	0.819366	0.783526	0.900119	1.04151	1.00571	1.00907	0.972194	0.985654	0.985856	1.194	1.236	1.001	0.843	0.795	0.913	0.744	0.0185551
P17751	6	K	Triosephosphate isomerase OS=Mus musculus OX=10090 GN=Tpi1 PE=1 SV=5	Tpi1	1	0.000630496	109.36	2	K(1)FFVGGNWK	0.14977	6	1.21181	1.24422	1.23624	0.703958	0.767948	0.835829	1.04151	1.00571	1.00907	0.972194	0.985654	0.985856	1.164	1.237	1.225	0.724	0.779	0.848	0.648	0.00091875
P17751	156	K	Triosephosphate isomerase OS=Mus musculus OX=10090 GN=Tpi1 PE=1 SV=5	Tpi1	1	0.0112914	50.09	2	VIADNVK(1)DWSK	-0.025836	2		1.25987		0.74013			1.04151	1.00571	1.00907	0.972194	0.985654	0.985856		1.253		0.761			0.607
P17751	149	K	Triosephosphate isomerase OS=Mus musculus OX=10090 GN=Tpi1 PE=1 SV=5	Tpi1	1	0.000756053	115.05	2	VVFEQTK(1)VIADNVK	-0.026271	7	1.13898	1.37191	1.27319	0.64841	0.673312	0.894196	1.04151	1.00571	1.00907	0.972194	0.985654	0.985856	1.094	1.364	1.262	0.667	0.683	0.907	0.607	0.0127956
P17751	175	K	Triosephosphate isomerase OS=Mus musculus OX=10090 GN=Tpi1 PE=1 SV=5	Tpi1	1	1.62923e-37	149.6	3	VVLAYEPVWAIGTGK(1)TATPQQAQEVHEK	-1.3478	10	1.13382	1.16358	1.13865	0.819924	0.855607	0.888407	1.04151	1.00571	1.00907	0.972194	0.985654	0.985856	1.089	1.157	1.128	0.843	0.868	0.901	0.774	0.000601749
Q61696	246	K	Heat shock 70 kDa protein 1A OS=Mus musculus OX=10090 GN=Hspa1a PE=1 SV=2	Hspa1a	1	1.63632e-06	97.277	3	LVSHFVEEFK(1)R	3.7959	9	1.08466	1.18447	0.798245	1.03798	0.972976	0.921673
Q61696	328	K	Heat shock 70 kDa protein 1A OS=Mus musculus OX=10090 GN=Hspa1a PE=1 SV=2	Hspa1a	1	6.04483e-05	58.794	3	MDK(1)AQIHDLVLVGGSTR	-1.5219	3	1.31037			1.03337		0.656265
P18242	122	K	Cathepsin D OS=Mus musculus OX=10090 GN=Ctsd PE=1 SV=1	Ctsd	1	1.97451e-05	86.729	3	ILDIACWVHHK(1)YNSDK	-0.99326	6	1.20168	1.22465	1.18496	0.760336	0.815105	0.813271	1.00951	0.976657	0.973926	1.01707	1.00935	1.01349	1.19	1.254	1.217	0.748	0.808	0.802	0.644	0.000107944
P18242	127	K	Cathepsin D OS=Mus musculus OX=10090 GN=Ctsd PE=1 SV=1	Ctsd	1	0.00428113	77.358	2	YNSDK(1)SSTYVK	0.6684	4	1.07474		1.11295		0.812311		1.00951	0.976657	0.973926	1.01707	1.00935	1.01349	1.065		1.143		0.805		0.729
P18242	355	K	Cathepsin D OS=Mus musculus OX=10090 GN=Ctsd PE=1 SV=1	Ctsd	1	0.00151009	74.269	2	YILK(1)VSQGGK	-0.29023	3	1.09153	1.07822	0.83025				1.00951	0.976657	0.973926	1.01707	1.00935	1.01349	1.081	1.104	0.852
P18760	44	K	Cofilin-1 OS=Mus musculus OX=10090 GN=Cfl1 PE=1 SV=3	Cfl1	1	0.000299797	87.895	2	AVLFCLSEDK(1)K	-0.50474	9	1.09247	0.692091	1.12278	0.9767	1.03192	1.08404	1.0068	0.992764	1.01215	0.996961	0.983303	1.00802	1.085	0.697	1.109	0.98	1.049	1.075	1.074	0.582105
P18760	144	K	Cofilin-1 OS=Mus musculus OX=10090 GN=Cfl1 PE=1 SV=3	Cfl1	1	0.000261455	104	2	HELQANCYEEVK(1)DR	-2.4674	12	1.07541	1.12095	0.987652	0.758827	0.920849	1.13632	1.0068	0.992764	1.01215	0.996961	0.983303	1.00802	1.068	1.129	0.976	0.761	0.936	1.127	0.89	0.351738
P18760	132	K	Cofilin-1 OS=Mus musculus OX=10090 GN=Cfl1 PE=1 SV=3	Cfl1	1	3.73741e-12	187.49	3	LTGIK(1)HELQANCYEEVK	-0.26851	21	1.23583	1.1865	1.13559	0.757843	0.812979	0.871252	1.0068	0.992764	1.01215	0.996961	0.983303	1.00802	1.227	1.195	1.122	0.76	0.827	0.864	0.692	0.00130983
P18760	22	K	Cofilin-1 OS=Mus musculus OX=10090 GN=Cfl1 PE=1 SV=3	Cfl1	1	0.0318248	48.785	2	K(1)SSTPEEVK(1)K	-1.3114	1	1						1.0068	0.992764	1.01215	0.996961	0.983303	1.00802	0.993
P18760	30	K	Cofilin-1 OS=Mus musculus OX=10090 GN=Cfl1 PE=1 SV=3	Cfl1	1	0.0094268	48.785	2	SSTPEEVK(1)K	0.4929	4	1.35687			0.742678	0.900455		1.0068	0.992764	1.01215	0.996961	0.983303	1.00802	1.348			0.745	0.916		0.616
P18760	114	K	Cofilin-1 OS=Mus musculus OX=10090 GN=Cfl1 PE=1 SV=3	Cfl1	1	0.0526374	43.168	2	SK(1)MIYASSK	-0.10075	1		1					1.0068	0.992764	1.01215	0.996961	0.983303	1.00802		1.007
P18760	92	K	Cofilin-1 OS=Mus musculus OX=10090 GN=Cfl1 PE=1 SV=3	Cfl1	1	0.000432643	105.94	2	YALYDATYETK(1)ESK	1.2758	5	1.34202		0.968827	0.814604	0.857809	1.01674	1.0068	0.992764	1.01215	0.996961	0.983303	1.00802	1.333		0.957	0.817	0.872	1.009	0.785	0.214015
P18872	193	K	Guanine nucleotide-binding protein G(o) subunit alpha OS=Mus musculus OX=10090 GN=Gnao1 PE=1 SV=3	Gnao1	1	1.2157e-11	237.27	3	TTGIVETHFTFK(1)NLHFR	0.65573	9	1.15118	1.12167	1.11017	0.871987	0.842882	0.902101	1.05193	1.02117	1.03836	0.960633	0.963045	0.964864	1.094	1.098	1.069	0.908	0.875	0.935	0.833	0.000955731
P18872	181	K	Guanine nucleotide-binding protein G(o) subunit alpha OS=Mus musculus OX=10090 GN=Gnao1 PE=1 SV=3	Gnao1	1	2.58348e-29	215.93	2	VK(1)TTGIVETHFTFK	1.494	12	0.941782	1.01975	1.12389	0.908844	0.972636	1.03309	1.05193	1.02117	1.03836	0.960633	0.963045	0.964864	0.895	0.999	1.082	0.946	1.01	1.071	1.017	0.789724
P19096	70	K	Fatty acid synthase OS=Mus musculus OX=10090 GN=Fasn PE=1 SV=2	Fasn	1	9.08031e-23	182.09	3	FDASFFGVHPK(1)QAHTMDPQLR	1.0244	9	1.11531	1.17864	1.0967	0.819318	0.829848	0.960188	1.00294	0.99771	0.996259	0.995215	0.994666	1.01321	1.112	1.181	1.101	0.823	0.834	0.948	0.768	0.00604759
P19096	776	K	Fatty acid synthase OS=Mus musculus OX=10090 GN=Fasn PE=1 SV=2	Fasn	1	2.84887e-06	133.07	2	GVK(1)SSCTIIPLMK	-2.3571	6	0.971217	1.06427	0.979045	0.980902	0.95282	1.05175	1.00294	0.99771	0.996259	0.995215	0.994666	1.01321	0.968	1.067	0.983	0.986	0.958	1.038	0.988	0.776278
P19096	1491	K	Fatty acid synthase OS=Mus musculus OX=10090 GN=Fasn PE=1 SV=2	Fasn	1	1.85879e-13	102.1	3	LDPGSPELQQVLK(1)HDLVMNVYR	-1.9135	5	1.08689		0.894194	0.949419	1.10476	0.964735	1.00294	0.99771	0.996259	0.995215	0.994666	1.01321	1.084		0.898	0.954	1.111	0.952	1.015	0.875229
P19096	790	K	Fatty acid synthase OS=Mus musculus OX=10090 GN=Fasn PE=1 SV=2	Fasn	1	2.54288e-05	84.58	3	RDHK(1)DNLEFFLTNLGK	0.058123	2		0.990636			1.00936		1.00294	0.99771	0.996259	0.995215	0.994666	1.01321		0.993			1.015		1.022
P19096	1920	K	Fatty acid synthase OS=Mus musculus OX=10090 GN=Fasn PE=1 SV=2	Fasn	1	0.00060542	88.181	2	TGYQAK(1)HIR	-0.69814	5	1.15277	1.22151	1.00897		0.911364	0.705384	1.00294	0.99771	0.996259	0.995215	0.994666	1.01321	1.149	1.224	1.013		0.916	0.696	0.714	0.0711145
P19096	2399	K	Fatty acid synthase OS=Mus musculus OX=10090 GN=Fasn PE=1 SV=2	Fasn	1	3.27225e-05	95.345	3	VAASVDLITK(1)SHHSLDR	-0.823	4	1.06794	0.997638	0.893695			1.04073	1.00294	0.99771	0.996259	0.995215	0.994666	1.01321	1.065	1	0.897			1.027	1.04
P19096	1697	K	Fatty acid synthase OS=Mus musculus OX=10090 GN=Fasn PE=1 SV=2	Fasn	1	0.00457642	78.932	2	VFTTVGSAEK(1)R	0.17258	6	0.990484	1.05087	0.788129	1.02297	1.07165	1.07589	1.00294	0.99771	0.996259	0.995215	0.994666	1.01321	0.988	1.053	0.791	1.028	1.077	1.062	1.118	0.247015
P19096	1840	K	Fatty acid synthase OS=Mus musculus OX=10090 GN=Fasn PE=1 SV=2	Fasn	1	0.000197106	118.06	2	YMAQGK(1)HIGK	1.2396	10	1.03302	1.09414	0.943908	0.963974	0.980415	0.984538	1.00294	0.99771	0.996259	0.995215	0.994666	1.01321	1.03	1.097	0.947	0.969	0.986	0.972	0.952	0.333029
P19157	82	K	Glutathione S-transferase P 1 OS=Mus musculus OX=10090 GN=Gstp1 PE=1 SV=2	Gstp1	1	0.000636372	102.46	2	SLGLYGK(1)NQR	-0.85181	6	1.09744	1.13111	0.903853	0.919421	0.928755	1.01942	1.02695	0.992109	0.97354	1.00016	1.00391	1.00333	1.069	1.14	0.928	0.919	0.925	1.016	0.912	0.262002
P19246	437	K	Neurofilament heavy polypeptide OS=Mus musculus OX=10090 GN=Nefh PE=1 SV=3	Nefh	1	0.0316068	76.605	2	VK(1)SEEMIK	-2.2894	1	1						1.00388	0.995454	1.01273	0.988758	0.997603	1.00157	0.996
P19258	82	K	Protein Mpv17 OS=Mus musculus OX=10090 GN=Mpv17 PE=1 SV=1	Mpv17	1	0.000817448	48.822	3	VLDHLIPGTTK(1)VHALK	1.4094	1			1					0.719685	0.781127	1.13004	1.08487	1.28427			1.28
P19536	73	K	Cytochrome c oxidase subunit 5B, mitochondrial OS=Mus musculus OX=10090 GN=Cox5b PE=1 SV=1	Cox5b	1	1.1339e-06	97.268	2	AASGTK(1)EDPNLVPSISNK	-2.0618	6	1.12873	1.11556	0.737127	1.06773	0.945621	1.00523	1.02507	0.983108	0.972543	1.01847	1.0044	0.996406	1.101	1.135	0.758	1.048	0.941	1.009	1.001	0.908108
P19783	29	K	Cytochrome c oxidase subunit 4 isoform 1, mitochondrial OS=Mus musculus OX=10090 GN=Cox4i1 PE=1 SV=2	Cox4i1	1	9.01483e-10	162	3	AHGSVVK(1)SEDYAFPTYADR	1.8744	6	1.13193	1.08585	1.03508	0.860136	0.932596	0.954411	0.994028	0.98417	1.01426	0.997937	0.995722	1.01388	1.139	1.103	1.021	0.862	0.937	0.941	0.84	0.015655
P19783	67	K	Cytochrome c oxidase subunit 4 isoform 1, mitochondrial OS=Mus musculus OX=10090 GN=Cox4i1 PE=1 SV=2	Cox4i1	1	1.06981e-09	152.17	2	EK(1)ADWSSLSR	-0.27658	12	1.05686	1.0889	0.867382	0.941272	0.977043	1.06854	0.994028	0.98417	1.01426	0.997937	0.995722	1.01388	1.063	1.106	0.855	0.943	0.981	1.054	0.985	0.912076
P19783	168	K	Cytochrome c oxidase subunit 4 isoform 1, mitochondrial OS=Mus musculus OX=10090 GN=Cox4i1 PE=1 SV=2	Cox4i1	0.999734	0.0119199	66.664	2	WDYDKNEWK(1)K	2.2272	2		1.32991				0.670092	0.994028	0.98417	1.01426	0.997937	0.995722	1.01388		1.351				0.661	0.489
P20060	196	K	Beta-hexosaminidase subunit beta OS=Mus musculus OX=10090 GN=Hexb PE=1 SV=2	Hexb	1	0.00284607	74.424	2	HFLPVK(1)TILK	-1.9698	3		1.10524	1.17012		0.724639		1.00121	1.04618	0.995298	0.99608	0.970248	0.990982		1.056	1.176		0.747		0.669
P20108	197	K	Thioredoxin-dependent peroxide reductase, mitochondrial OS=Mus musculus OX=10090 GN=Prdx3 PE=1 SV=1	Prdx3	1	9.31941e-08	72.311	3	GLFIIDPNGVVK(1)HLSVNDLPVGR	-2.0748	4	1.29584	1.09013		0.762401		0.851627	0.986564	1.01187	0.984353	1.00663	0.989937	1.02065	1.313	1.077		0.757		0.834	0.666	0.0673322
P20357	1713	K	Microtubule-associated protein 2 OS=Mus musculus OX=10090 GN=Map2 PE=1 SV=2	Map2	1	0.00145637	121.52	2	CGSLK(1)NIR	-2.5206	6	1.35354	1.53854	1.39822	0.570369	0.498998	0.640332	1.02174	1.00191	1.01282	0.976636	0.989426	0.99747	1.325	1.536	1.381	0.584	0.504	0.642	0.408	0.000411349
P20357	1698	K	Microtubule-associated protein 2 OS=Mus musculus OX=10090 GN=Map2 PE=1 SV=2	Map2	1	0.0026775	63.397	2	GGQVQIVTK(1)K	-5.9297	2		1.17411				0.825886	1.02174	1.00191	1.01282	0.976636	0.989426	0.99747		1.172				0.828	0.706
P20357	610	K	Microtubule-associated protein 2 OS=Mus musculus OX=10090 GN=Map2 PE=1 SV=2	Map2	1	6.9276e-05	46.206	3	GSAQESLDTISPK(1)NQHDEK	2.4221	1		1					1.02174	1.00191	1.01282	0.976636	0.989426	0.99747		0.998
P20357	1672	K	Microtubule-associated protein 2 OS=Mus musculus OX=10090 GN=Map2 PE=1 SV=2	Map2	1	2.45877e-05	127.93	2	LINQPLPDLK(1)NVK	-0.99466	6	1.22203	1.23226	1.26861	0.729618	0.694658	0.852817	1.02174	1.00191	1.01282	0.976636	0.989426	0.99747	1.196	1.23	1.253	0.747	0.702	0.855	0.626	0.00139785
P20357	679	K	Microtubule-associated protein 2 OS=Mus musculus OX=10090 GN=Map2 PE=1 SV=2	Map2	1	0.0475988	51.872	2	NK(1)DDLTLSR	-0.52282	1	1						1.02174	1.00191	1.01282	0.976636	0.989426	0.99747	0.979
P20357	1508	K	Microtubule-associated protein 2 OS=Mus musculus OX=10090 GN=Map2 PE=1 SV=2	Map2	1	0.000559087	70.195	3	YTRPTHLSCVK(1)R	1.3655	5		1.45797		0.75429	0.787739		1.02174	1.00191	1.01282	0.976636	0.989426	0.99747		1.455		0.772	0.796		0.539
P20357	1429	K	Microtubule-associated protein 2 OS=Mus musculus OX=10090 GN=Map2 PE=1 SV=2	Map2	1	0.00871371	57.032	3	RPSLEK(1)HR	-0.83671	1		1					1.02174	1.00191	1.01282	0.976636	0.989426	0.99747		0.998
P20357	1634	K	Microtubule-associated protein 2 OS=Mus musculus OX=10090 GN=Map2 PE=1 SV=2	Map2	1	0.000335474	126.32	2	TPGTPK(1)SGILVPSEK	-1.0664	6	1.03746	1.24405	1.04766	0.848919	0.960007	0.861899	1.02174	1.00191	1.01282	0.976636	0.989426	0.99747	1.015	1.242	1.034	0.869	0.97	0.864	0.821	0.0600004
P20444	105	K	Protein kinase C alpha type OS=Mus musculus OX=10090 GN=Prkca PE=1 SV=3	Prkca	1	5.42751e-24	102.92	4	FK(1)IHTYGSPTFCDHCGSLLYGLIHQGMK	-0.086834	5	1.16145	1.24741	1.00701	0.757617	0.826515		0.965877	0.983513	1.00294	1.01727	0.997812	1.03258	1.202	1.268	1.004	0.745	0.828		0.679	0.0307181
P68404	76	K	Protein kinase C beta type OS=Mus musculus OX=10090 GN=Prkcb PE=1 SV=4	Prkcb	1	3.31502e-05	142.71	3	QGFQCQVCCFVVHK(1)R	4.0334	6	1.64045	1.61502	1.38497	0.432877	0.457751	0.468936	1.00694	0.989759	0.992914	0.998756	1.00537	1.00626	1.629	1.632	1.395	0.433	0.455	0.466	0.291	2.57658e-05
P20917	435	K	Myelin-associated glycoprotein OS=Mus musculus OX=10090 GN=Mag PE=1 SV=3	Mag	1	7.17446e-22	108.6	3	DTVQCLCVVK(1)SNPEPSVAFELPSR	-2.2393	2		1.01794	0.98206				0.996916	1.01841	1.02393	0.996981	0.994124	0.969644		1	0.959
P20917	75	K	Myelin-associated glycoprotein OS=Mus musculus OX=10090 GN=Mag PE=1 SV=3	Mag	1	0.0113287	65.933	2	NYPPVVFK(1)SR	2.5643	2	1.00282					0.997184	0.996916	1.01841	1.02393	0.996981	0.994124	0.969644	1.006					1.028	1.022
P21107	153	K	Tropomyosin alpha-3 chain OS=Mus musculus OX=10090 GN=Tpm3 PE=1 SV=3	Tpm3	1	0.000118893	101.45	3	EAK(1)HIAEEADR	0.77195	10	1.25708	1.36411		0.771397	0.716719	0.890693	1.02748	1.01942	1.0247	0.977677	0.975403	0.975317	1.223	1.338		0.789	0.735	0.913	0.634	0.0141883
P21279	52	K	Guanine nucleotide-binding protein G(q) subunit alpha OS=Mus musculus OX=10090 GN=Gnaq PE=1 SV=4	Gnaq	1	2.45206e-21	184.43	2	LLLLGTGESGK(1)STFIK	0.92797	6	1.07754	1.10171	1.16367	0.848453	0.878621	0.930006	1.00161	1.00609	1.01406	0.988219	0.991769	0.998246	1.076	1.095	1.148	0.859	0.886	0.932	0.807	0.00216868
P21278	107	K	Guanine nucleotide-binding protein subunit alpha-11 OS=Mus musculus OX=10090 GN=Gna11 PE=1 SV=1	Gna11	1	0.000645785	111.61	2	YEQNK(1)ANALLIR	2.4419	5	0.909973	1.21761	1.12872	0.815835		0.927861	1.0096	1.01397	1.02923	0.948705	0.999868	0.99863	0.901	1.201	1.097	0.86		0.929	0.839	0.231556
P21279	72	K	Guanine nucleotide-binding protein G(q) subunit alpha OS=Mus musculus OX=10090 GN=Gnaq PE=1 SV=4	Gnaq	1	0.00519073	52.837	2	IIHGSGYSDEDK(1)R	-2.6431	1	1						1.00161	1.00609	1.01406	0.988219	0.991769	0.998246	0.998
P21279	102	K	Guanine nucleotide-binding protein G(q) subunit alpha OS=Mus musculus OX=10090 GN=Gnaq PE=1 SV=4	Gnaq	1	0.000960118	76.572	2	IPYK(1)YEHNK	-0.069395	5	0.924548	1.27372	0.967653	1.05359	0.780496		1.00161	1.00609	1.01406	0.988219	0.991769	0.998246	0.923	1.266	0.954	1.066	0.787		0.884	0.522751
P21279	107	K	Guanine nucleotide-binding protein G(q) subunit alpha OS=Mus musculus OX=10090 GN=Gnaq PE=1 SV=4	Gnaq	1	0.000250449	116.13	2	YEHNK(1)AHAQLVR	-1.0429	10	0.978865	1.21106	1.07582	0.86485	0.952507	0.916899	1.00161	1.00609	1.01406	0.988219	0.991769	0.998246	0.977	1.204	1.061	0.875	0.96	0.919	0.849	0.0733961
P45377	263	K	Aldose reductase-related protein 2 OS=Mus musculus OX=10090 GN=Akr1b8 PE=1 SV=2	Akr1b8	1	0.00323998	42.061	2	NVVVIPK(1)SVTPSR	-1.3783	2	0.857676		1.14232				1.08441	0.965258	1.05424	0.970208	1.02146	0.904434	0.791		1.084
P21619	554	K	Lamin-B2 OS=Mus musculus OX=10090 GN=Lmnb2 PE=1 SV=2	Lmnb2	1	0.00879633	50.297	2	AAK(1)HSSVQGR	0.59317	2		1.27945	0.720555				1.03901	1.00961	1.02371	0.977116	0.964573	0.985975		1.267	0.704
P21995	228	K	Embigin OS=Mus musculus OX=10090 GN=Emb PE=1 SV=2	Emb	1	0.00186279	51.569	3	IK(1)HLLEEDGGSYWCR	-1.7145	1			1				0.872372	1.00084	1.05585	0.980058	1.0912	0.999685			0.947
P22315	412	K	Ferrochelatase, mitochondrial OS=Mus musculus OX=10090 GN=Fech PE=1 SV=2	Fech	1	0.000836665	76.572	2	TK(1)SFFTSQQL	-3.0209	5	0.947824	1.06255	1.07358		0.893816	1.02223	0.991724	0.987272	1.0052	1.01232	0.998108	1.00537	0.956	1.076	1.068		0.896	1.017	0.926	0.337249
P22599	292	K	Alpha-1-antitrypsin 1-2 OS=Mus musculus OX=10090 GN=Serpina1b PE=1 SV=2	Serpina1b	1	1.23614e-13	158.37	2	ELISK(1)ILLNR	-1.2742	6	1.21993	1.22435	1.22319	0.776462	0.776497	0.779577	0.961571	0.846367	0.870238	1.06376	1.10488	1.15319	1.269	1.447	1.406	0.73	0.703	0.676	0.512	0.000125549
P22892	224	K	AP-1 complex subunit gamma-1 OS=Mus musculus OX=10090 GN=Ap1g1 PE=1 SV=3	Ap1g1	1	7.87965e-13	93.626	3	ILK(1)NLIMSGYSPEHDVSGISDPFLQVR	-0.030745	5		1.52741	1.07198	0.608609	0.832271	0.959728	0.977832	0.997738	0.997665	1.00502	1.01146	1.01029		1.531	1.074	0.606	0.823	0.95	0.609	0.104844
P22892	147	K	AP-1 complex subunit gamma-1 OS=Mus musculus OX=10090 GN=Ap1g1 PE=1 SV=3	Ap1g1	1	0.00712359	57.032	2	LLK(1)TSNSYLR	-1.9888	2	0.983537					1.01646	0.977832	0.997738	0.997665	1.00502	1.01146	1.01029	1.006					1.006	1
P22892	334	K	AP-1 complex subunit gamma-1 OS=Mus musculus OX=10090 GN=Ap1g1 PE=1 SV=3	Ap1g1	1	2.22806e-06	74.62	3	YVALTSLLK(1)TVQTDHNAVQR	-0.43514	4	1.11866	1.21128	1.0264	0.643665			0.977832	0.997738	0.997665	1.00502	1.01146	1.01029	1.144	1.214	1.029	0.64			0.567
P23198	5	K	Chromobox protein homolog 3 OS=Mus musculus OX=10090 GN=Cbx3 PE=1 SV=2	Cbx3	1	0.000171898	138.26	2	ASNK(1)TTLQK	0.15513	6	1.02805	1.0697	1.03714	0.947444	0.868788	1.04888	0.988751	0.959183	1.01619	1.01496	0.997535	1.02338	1.04	1.115	1.021	0.933	0.871	1.025	0.891	0.0969375
P23198	44	K	Chromobox protein homolog 3 OS=Mus musculus OX=10090 GN=Cbx3 PE=1 SV=2	Cbx3	1	0.00769699	72.922	2	VVNGK(1)VEYFLK	1.021	3		0.870001		0.921052	1.20895		0.988751	0.959183	1.01619	1.01496	0.997535	1.02338		0.907		0.907	1.212		1.168
P23204	133	K	Peroxisome proliferator-activated receptor alpha OS=Mus musculus OX=10090 GN=Ppara PE=1 SV=2	Ppara	1	0.0202699	56.091	2	LK(1)LVYDK	-8.2503	3				0.929926	0.984484	1.08559
P23242	13	K	Gap junction alpha-1 protein OS=Mus musculus OX=10090 GN=Gja1 PE=1 SV=2	Gja1	1	0.000745506	108.5	2	LLDK(1)VQAYSTAGGK	-0.38872	6	1.09298	1.11946	0.983195	0.839563	0.938012	1.02679	1.02367	0.992385	1.01828	0.966358	1.00472	0.994591	1.068	1.128	0.966	0.869	0.934	1.032	0.897	0.179306
P23506	4	K	Protein-L-isoaspartate(D-aspartate) O-methyltransferase OS=Mus musculus OX=10090 GN=Pcmt1 PE=1 SV=3	Pcmt1	1	5.55731e-06	132.93	3	AWK(1)SGGASHSELIHNLR	4.6353	6	1.03651	1.19291	1.15164	0.866611	0.851185	0.901139	1.02664	1.00292	1.02233	0.982358	0.96147	1.00427	1.01	1.189	1.126	0.882	0.885	0.897	0.801	0.0104328
P23506	124	K	Protein-L-isoaspartate(D-aspartate) O-methyltransferase OS=Mus musculus OX=10090 GN=Pcmt1 PE=1 SV=3	Pcmt1	1	0.00194034	66.664	2	ELVDDSITNVK(1)K	0.41626	3		0.976468	0.806252			1.21728	1.02664	1.00292	1.02233	0.982358	0.96147	1.00427		0.974	0.789			1.212	1.375
P23818	752	K	Glutamate receptor 1 OS=Mus musculus OX=10090 GN=Gria1 PE=1 SV=1	Gria1	1	0.00364809	62.271	2	GYGIATPK(1)GSALR	-4.8107	1					1		0.986357	0.980881	0.991834	1.00561	1.00839	1.02693					0.992
P23819	215	K	Glutamate receptor 2 OS=Mus musculus OX=10090 GN=Gria2 PE=1 SV=3	Gria2	1	0.00019361	117.77	2	DK(1)VNDIVDQVITIGK	4.3551	2	1.30401	0.695987					0.968657	0.980656	0.990924	1.01902	1.01088	1.02986	1.346	0.71
P23819	228	K	Glutamate receptor 2 OS=Mus musculus OX=10090 GN=Gria2 PE=1 SV=3	Gria2	1	8.37762e-18	217.77	3	VNDIVDQVITIGK(1)HVK	-2.9167	11	1.15904	1.09934	1.11702	0.673951	0.882964	1.06768	0.968657	0.980656	0.990924	1.01902	1.01088	1.02986	1.197	1.121	1.127	0.661	0.873	1.037	0.746	0.0806235
P23819	786	K	Glutamate receptor 2 OS=Mus musculus OX=10090 GN=Gria2 PE=1 SV=3	Gria2	1	0.0196973	72.492	2	NK(1)WWYDK	-1.1454	4	1.14425	1.16525	0.982735	0.707762			0.968657	0.980656	0.990924	1.01902	1.01088	1.02986	1.181	1.188	0.992	0.695			0.62
P23819	791	K	Glutamate receptor 2 OS=Mus musculus OX=10090 GN=Gria2 PE=1 SV=3	Gria2	1	0.000407755	70.598	2	WWYDK(1)GECGSGGGDSK	1.5067	5	1.15685	1.30086	0.782279	0.900946		0.859071	0.968657	0.980656	0.990924	1.01902	1.01088	1.02986	1.194	1.327	0.789	0.884		0.834	0.779	0.351224
P23927	103	K	Alpha-crystallin B chain OS=Mus musculus OX=10090 GN=Cryab PE=1 SV=2	Cryab	1	9.87509e-05	91.939	3	VLGDVIEVHGK(1)HEER	-0.33904	7	1.09882	1.20421	1.07984	0.870531	0.810913	0.935685	1.10293	1.10281	1.09012	0.912057	0.885682	0.906406	0.996	1.092	0.991	0.954	0.916	1.032	0.943	0.275718
P24270	480	K	Catalase OS=Mus musculus OX=10090 GN=Cat PE=1 SV=4	Cat	1	0.00195126	57.042	2	AVK(1)NFTDVHPDYGAR	-0.78866	2	1.2505		0.749504				1.00226	0.991122	0.99721	0.981194	1.01994	1.00828	1.248		0.752
P24270	449	K	Catalase OS=Mus musculus OX=10090 GN=Cat PE=1 SV=4	Cat	1	2.40719e-05	108.2	2	TFYTK(1)VLNEEER	2.6997	5	1.08142		0.982704	0.958979	0.932872	1.04402	1.00226	0.991122	0.99721	0.981194	1.01994	1.00828	1.079		0.985	0.977	0.915	1.035	0.945	0.396749
P24288	215	K	Branched-chain-amino-acid aminotransferase, cytosolic OS=Mus musculus OX=10090 GN=Bcat1 PE=1 SV=2	Bcat1	1	0.00109525	85.622	2	AWK(1)GGTGDCK	-0.3752	6	1.09545	1.08603	1.01887	0.946599	0.892554	0.960487	1.06985	1.00953	1.04362	0.959508	0.948181	0.969319	1.024	1.076	0.976	0.987	0.941	0.991	0.949	0.187869
P24288	134	K	Branched-chain-amino-acid aminotransferase, cytosolic OS=Mus musculus OX=10090 GN=Bcat1 PE=1 SV=2	Bcat1	1	0.00063689	74.524	2	TTLPMFDK(1)EELLK	1.9378	6	0.907071	0.814314	0.951913	1.13568	1.21143	0.979589	1.06985	1.00953	1.04362	0.959508	0.948181	0.969319	0.848	0.807	0.912	1.184	1.278	1.011	1.353	0.0182924
P24369	171	K	Peptidyl-prolyl cis-trans isomerase B OS=Mus musculus OX=10090 GN=Ppib PE=1 SV=2	Ppib	1	0.000265118	82.437	3	HVVFGK(1)VLEGMDVVR	-3.4323	10	1.22715	1.1382	1.06482	0.620829	1.08143	0.867569	0.985197	1.00237	0.972049	1.04892	0.999706	0.991762	1.246	1.136	1.095	0.592	1.082	0.875	0.733	0.133909
P24369	215	K	Peptidyl-prolyl cis-trans isomerase B OS=Mus musculus OX=10090 GN=Ppib PE=1 SV=2	Ppib	0.999831	0.0206802	59.731	2	IEVEKPFAIAK(1)E	-1.7327	2	1.04568	0.954321					0.985197	1.00237	0.972049	1.04892	0.999706	0.991762	1.061	0.952
P24369	131	K	Peptidyl-prolyl cis-trans isomerase B OS=Mus musculus OX=10090 GN=Ppib PE=1 SV=2	Ppib	1	9.56103e-05	91.993	3	LK(1)HYGPGWVSMANAGK	-2.6357	5	1.21036		1.01137		0.778264		0.985197	1.00237	0.972049	1.04892	0.999706	0.991762	1.229		1.04		0.778		0.686
P24369	165	K	Peptidyl-prolyl cis-trans isomerase B OS=Mus musculus OX=10090 GN=Ppib PE=1 SV=2	Ppib	1	3.10238e-06	150.44	2	TSWLDGK(1)HVVFGK	-0.20337	6	1.12231	1.23613	1.25442	0.71567	0.848023	0.823452	0.985197	1.00237	0.972049	1.04892	0.999706	0.991762	1.139	1.233	1.29	0.682	0.848	0.83	0.644	0.00481798
P24549	260	K	Aldehyde dehydrogenase 1A1 OS=Mus musculus OX=10090 GN=Aldh1a1 PE=1 SV=5	Aldh1a1	1	0.043224	54.436	2	EAAGK(1)SNLK	-7.5769	1					1		0.945584	0.966243	0.959868	1.03737	1.04517	1.04577					0.957
P24549	412	K	Aldehyde dehydrogenase 1A1 OS=Mus musculus OX=10090 GN=Aldh1a1 PE=1 SV=5	Aldh1a1	1	0.0662302	41.796	2	FK(1)SVDDVIK	-1.9181	1				1			0.945584	0.966243	0.959868	1.03737	1.04517	1.04577				0.964
P24549	419	K	Aldehyde dehydrogenase 1A1 OS=Mus musculus OX=10090 GN=Aldh1a1 PE=1 SV=5	Aldh1a1	1	0.0455927	58.426	2	SVDDVIK(1)R	1.3767	1						1	0.945584	0.966243	0.959868	1.03737	1.04517	1.04577						0.956
P24788	120	K	Cyclin-dependent kinase 11B OS=Mus musculus OX=10090 GN=Cdk11b PE=1 SV=2	Cdk11b	1	3.3789e-12	170.85	3	SHSAEGGK(1)HAR	0.57306	9	0.505269	0.716579	1.14565		1.09406	1.53844
P25444	65	K	40S ribosomal protein S2 OS=Mus musculus OX=10090 GN=Rps2 PE=1 SV=3	Rps2	0.999883	0.0365211	41.317	2	AEDKEWIPVTK(1)LGR	-3.3015	1	1						1.02455	0.992638	1.0177	0.972537	0.982879	1.0097	0.976
P25444	275	K	40S ribosomal protein S2 OS=Mus musculus OX=10090 GN=Rps2 PE=1 SV=3	Rps2	1	6.83187e-06	106.58	3	SPYQEFTDHLVK(1)THTR	0.43584	4	1.16932	1.21091		0.795247	0.824517		1.02455	0.992638	1.0177	0.972537	0.982879	1.0097	1.141	1.22		0.818	0.839		0.702	0.0100912
P26040	143	K	Ezrin OS=Mus musculus OX=10090 GN=Ezr PE=1 SV=3	Ezr	1	7.09589e-07	171.09	2	EMHK(1)SGYLSSER	-1.556	12	1.16763	1.02786	1.04157	0.896287	0.813954	1.0527	0.933687	0.920996	0.90511	1.07584	1.08519	1.07918	1.251	1.116	1.151	0.833	0.75	0.975	0.727	0.0179707
P26040	3	K	Ezrin OS=Mus musculus OX=10090 GN=Ezr PE=1 SV=3	Ezr	1	0.0180269	69.093	2	PK(1)PINVR	-1.157	1						1	0.933687	0.920996	0.90511	1.07584	1.08519	1.07918						0.927
P26041	143	K	Moesin OS=Mus musculus OX=10090 GN=Msn PE=1 SV=3	Msn	1	0.00975937	54.199	2	EVHK(1)SGYLAGDK	2.2763	1			1				1.00028	0.978328	1.00508	1.03093	0.97276	1.01263			0.995
P26041	165	K	Moesin OS=Mus musculus OX=10090 GN=Msn PE=1 SV=3	Msn	1	0.00407977	51.872	2	LNK(1)DQWEER	2.7052	1	1						1.00028	0.978328	1.00508	1.03093	0.97276	1.01263	1
P26443	346	K	Glutamate dehydrogenase 1, mitochondrial OS=Mus musculus OX=10090 GN=Glud1 PE=1 SV=1	Glud1	1	7.52847e-118	356.97	3	CVGVGESDGSIWNPDGIDPK(1)ELEDFK	4.9399	21	1.56504	1.40375	1.2058	0.533025	0.664091	0.628291	1.03826	1.01077	1.02823	0.969219	0.973107	0.980411	1.507	1.389	1.173	0.55	0.682	0.641	0.46	0.00136655
P26443	352	K	Glutamate dehydrogenase 1, mitochondrial OS=Mus musculus OX=10090 GN=Glud1 PE=1 SV=1	Glud1	1	1.90898e-08	101.52	3	ELEDFK(1)LQHGSILGFPK(1)AK	-2.5092	6	0.985963	1.07973	0.894815	1.01738	0.974441	1.04766	1.03826	1.01077	1.02823	0.969219	0.973107	0.980411	0.95	1.068	0.87	1.05	1.001	1.069	1.08	0.267877
P26443	363	K	Glutamate dehydrogenase 1, mitochondrial OS=Mus musculus OX=10090 GN=Glud1 PE=1 SV=1	Glud1	1	1.90898e-08	101.52	3	LQHGSILGFPK(1)AK	1.8811	11	0.995953	1.10503	0.985525	0.755916	1.05841	1.09918	1.03826	1.01077	1.02823	0.969219	0.973107	0.980411	0.959	1.093	0.958	0.78	1.088	1.121	0.993	0.891674
P26443	480	K	Glutamate dehydrogenase 1, mitochondrial OS=Mus musculus OX=10090 GN=Glud1 PE=1 SV=1	Glud1	1	1.73935e-09	153.26	3	FGK(1)HGGTIPVVPTAEFQDR	3.6134	22	1.00874	1.0015	1.0426	0.953617	0.994071	0.99947	1.03826	1.01077	1.02823	0.969219	0.973107	0.980411	0.972	0.991	1.014	0.984	1.022	1.019	1.016	0.406246
P26443	84	K	Glutamate dehydrogenase 1, mitochondrial OS=Mus musculus OX=10090 GN=Glud1 PE=1 SV=1	Glud1	1	1.72369e-05	108.34	2	GASIVEDK(1)LVEDLK(1)TR	2.7826	2				1.15456	0.84544		1.03826	1.01077	1.02823	0.969219	0.973107	0.980411				1.191	0.869
P26443	90	K	Glutamate dehydrogenase 1, mitochondrial OS=Mus musculus OX=10090 GN=Glud1 PE=1 SV=1	Glud1	1	1.72369e-05	117.39	2	LVEDLK(1)TR	0.063617	8	1.02321	1.08171	0.876108	0.962083	0.985007	1.07188	1.03826	1.01077	1.02823	0.969219	0.973107	0.980411	0.986	1.07	0.852	0.993	1.012	1.093	1.065	0.410726
P26443	191	K	Glutamate dehydrogenase 1, mitochondrial OS=Mus musculus OX=10090 GN=Glud1 PE=1 SV=1	Glud1	1	2.52688e-21	228.73	2	INPK(1)NYTDNELEK	0.74216	13	0.966093	0.990267	0.93021	0.978796	1.05753	1.07711	1.03826	1.01077	1.02823	0.969219	0.973107	0.980411	0.93	0.98	0.905	1.01	1.087	1.099	1.135	0.0229992
P26443	503	K	Glutamate dehydrogenase 1, mitochondrial OS=Mus musculus OX=10090 GN=Glud1 PE=1 SV=1	Glud1	1	8.65151e-12	143.25	3	ISGASEK(1)DIVHSGLAYTMER	3.5235	9	0.979946	0.980262	0.940766	0.964864	1.07446	1.0597	1.03826	1.01077	1.02823	0.969219	0.973107	0.980411	0.944	0.97	0.915	0.996	1.104	1.081	1.124	0.0307668
P26443	477	K	Glutamate dehydrogenase 1, mitochondrial OS=Mus musculus OX=10090 GN=Glud1 PE=1 SV=1	Glud1	0.780892	3.04079e-06	123.92	4	K(0.781)FGK(0.219)HGGTIPVVPTAEFQDR	0.57164	9	1.39928	1.28379	1.17141	0.963551		0.181978	1.03826	1.01077	1.02823	0.969219	0.973107	0.980411	1.348	1.27	1.139	0.994		0.186	0.471	0.18791
P26443	457	K	Glutamate dehydrogenase 1, mitochondrial OS=Mus musculus OX=10090 GN=Glud1 PE=1 SV=1	Glud1	1	0.0519943	56.014	2	LTFK(1)YER	-1.331	2	0.986572				1.01343		1.03826	1.01077	1.02823	0.969219	0.973107	0.980411	0.95				1.041		1.096
P26443	390	K	Glutamate dehydrogenase 1, mitochondrial OS=Mus musculus OX=10090 GN=Glud1 PE=1 SV=1	Glud1	1	1.30486e-05	158.37	2	QLTK(1)SNAPR	0.76935	6	1.29401	1.28379	1.25099	0.705728	0.704477	0.761002	1.03826	1.01077	1.02823	0.969219	0.973107	0.980411	1.246	1.27	1.217	0.728	0.724	0.776	0.597	3.47885e-05
P26443	548	K	Glutamate dehydrogenase 1, mitochondrial OS=Mus musculus OX=10090 GN=Glud1 PE=1 SV=1	Glud1	1	0.00185625	68.49	2	VFK(1)VYNEAGVTFT	2.769	2	1.0533				0.946702		1.03826	1.01077	1.02823	0.969219	0.973107	0.980411	1.014				0.973		0.96
P26516	204	K	26S proteasome non-ATPase regulatory subunit 7 OS=Mus musculus OX=10090 GN=Psmd7 PE=1 SV=2	Psmd7	1	0.00102088	78.932	2	GLNSK(1)LLDIR	-2.0331	6	1.03825	1.14345	1.15568	0.641028	0.955847	1.06574	0.997328	1.01594	1.01186	0.990779	0.992235	0.99186	1.041	1.126	1.142	0.647	0.963	1.074	0.811	0.214202
P26516	103	K	26S proteasome non-ATPase regulatory subunit 7 OS=Mus musculus OX=10090 GN=Psmd7 PE=1 SV=2	Psmd7	1	0.00262032	85.813	2	LHK(1)NDIAINELMK	-3.0192	1			1				0.997328	1.01594	1.01186	0.990779	0.992235	0.99186			0.988
P26638	57	K	Serine--tRNA ligase, cytoplasmic OS=Mus musculus OX=10090 GN=Sars1 PE=1 SV=3	Sars1	1	0.0207261	79.809	2	LK(1)NLCSK	0.88071	3			1.32056	0.896424	0.783019		1.05121	1.05883	1.05304	0.952227	0.928021	0.956679			1.254	0.941	0.844		0.712
P26883	53	K	Peptidyl-prolyl cis-trans isomerase FKBP1A OS=Mus musculus OX=10090 GN=Fkbp1a PE=1 SV=2	Fkbp1a	1	7.61003e-05	124.81	2	FTLGK(1)QEVIR	1.4974	8	1.16709	0.943481	1.09001	0.962052	0.934515	0.902856	1.04264	0.998569	1.01501	0.962533	0.998271	0.982978	1.119	0.945	1.074	0.999	0.936	0.918	0.909	0.176677
P26883	35	K	Peptidyl-prolyl cis-trans isomerase FKBP1A OS=Mus musculus OX=10090 GN=Fkbp1a PE=1 SV=2	Fkbp1a	1	1.00278e-07	113.48	3	RGQTCVVHYTGMLEDGK(1)K	0.26976	7	1.2021	1.02932			0.830006	0.938571	1.04264	0.998569	1.01501	0.962533	0.998271	0.982978	1.153	1.031			0.831	0.955	0.818	0.151863
P27048	36	K	Small nuclear ribonucleoprotein-associated protein B OS=Mus musculus OX=10090 GN=Snrpb PE=1 SV=1	Snrpb	1	7.25277e-05	59.997	3	AFDK(1)HMNLILCDCDEFR	-0.80945	4	1.19692	1.16099	1.02734			0.614743	1.04062	1.02664	1.00264	0.981445	0.978418	0.970241	1.15	1.131	1.025			0.634	0.575
P27546	988	K	Microtubule-associated protein 4 OS=Mus musculus OX=10090 GN=Map4 PE=1 SV=3	Map4	1	4.68659e-05	88.42	3	DNIK(1)HVPGGGNVQIQNK	-0.992	5	1.15386	1.35544	0.922652		0.664834	0.903208	1.00373	0.997059	1.00844	0.980569	1.02001	0.990192	1.15	1.359	0.915		0.652	0.912	0.685	0.145346
P27546	825	K	Microtubule-associated protein 4 OS=Mus musculus OX=10090 GN=Map4 PE=1 SV=3	Map4	1	0.00183611	64.266	2	MTAK(1)SASADLSR	-0.85873	3			1.15171		0.757547	1.09074	1.00373	0.997059	1.00844	0.980569	1.02001	0.990192			1.142		0.743	1.102	0.808
P27546	919	K	Microtubule-associated protein 4 OS=Mus musculus OX=10090 GN=Map4 PE=1 SV=3	Map4	1	0.00854679	43.613	3	VGSTENIK(1)HQPGGGR	2.0146	2	1						1.00373	0.997059	1.00844	0.980569	1.02001	0.990192	0.996
P27601	214	K	Guanine nucleotide-binding protein subunit alpha-13 OS=Mus musculus OX=10090 GN=Gna13 PE=1 SV=1	Gna13	1	0.000695028	65.879	3	GIHEYDFEIK(1)NVPFK	-0.63193	2			0.937274			1.06273	1.01794	0.998566	1.0115	0.991735	0.991585	0.988666			0.927			1.075	1.16
P27601	61	K	Guanine nucleotide-binding protein subunit alpha-13 OS=Mus musculus OX=10090 GN=Gna13 PE=1 SV=1	Gna13	1	1.11787e-06	151.52	2	ILLLGAGESGK(1)STFLK	-0.092671	6	1.19197	1.13389	1.02831	0.895606	0.764392	0.98584	1.01794	0.998566	1.0115	0.991735	0.991585	0.988666	1.171	1.136	1.017	0.903	0.771	0.997	0.804	0.061392
P27612	259	K	Phospholipase A-2-activating protein OS=Mus musculus OX=10090 GN=Plaa PE=1 SV=4	Plaa	1	0.00204225	73.655	3	IWK(1)HGECAQTIR	1.5007	5	1.11113	1.07865	1.29503	0.51519			0.999901	0.975569	1.00254	1.00832	1.00118	1.01249	1.111	1.106	1.292	0.511			0.437
P27659	120	K	60S ribosomal protein L3 OS=Mus musculus OX=10090 GN=Rpl3 PE=1 SV=3	Rpl3	1	0.031486	61.494	2	FYK(1)NWHK	0.42251	2		1.25413				0.745865	0.998543	0.971313	1.00042	1.01682	1.02819	0.984717		1.291				0.757	0.586
P27659	286	K	60S ribosomal protein L3 OS=Mus musculus OX=10090 GN=Rpl3 PE=1 SV=3	Rpl3	1	0.00272884	63.397	2	IYK(1)IGQGYLIK	-4.2215	5	1.20944	1.11846	1.14215	0.725264	0.804684		0.998543	0.971313	1.00042	1.01682	1.02819	0.984717	1.211	1.151	1.142	0.713	0.783		0.64	0.00180595
P27659	300	K	60S ribosomal protein L3 OS=Mus musculus OX=10090 GN=Rpl3 PE=1 SV=3	Rpl3	1	0.000428238	111.38	2	LIK(1)NNASTDYDLSDK	-0.99621	6	1.17962	1.22448	0.899342	0.814563	0.870094	1.0119	0.998543	0.971313	1.00042	1.01682	1.02819	0.984717	1.181	1.261	0.899	0.801	0.846	1.028	0.801	0.164948
P27661	6	K	Histone H2AX OS=Mus musculus OX=10090 GN=H2ax PE=1 SV=2	H2ax	1	0.00113718	92.428	2	SGRGK(1)TGGK(1)AR	1.0533	10	0.990075	2.19053	1.24554	0.340457	0.621512	0.611886
P27661	10	K	Histone H2AX OS=Mus musculus OX=10090 GN=H2ax PE=1 SV=2	H2ax	1	0.0121708	70.195	2	SGRGK(1)TGGK(1)AR	1.0533	1		1
P27773	218	K	Protein disulfide-isomerase A3 OS=Mus musculus OX=10090 GN=Pdia3 PE=1 SV=2	Pdia3	1	2.96047e-05	83.775	2	FEDK(1)TVAYTEK	2.0077	5	1.15766	1.14586	0.892217		0.827594	0.976668	1.01458	0.997839	1.0108	0.984798	0.992515	0.99946	1.141	1.148	0.883		0.834	0.977	0.856	0.317936
P27773	252	K	Protein disulfide-isomerase A3 OS=Mus musculus OX=10090 GN=Pdia3 PE=1 SV=2	Pdia3	1	6.94707e-20	75.006	3	FIQDSIFGLCPHMTEDNK(1)DLIQGK	-0.64163	6	1.28028	1.1247	1.07835	0.834271	0.819506	0.862891	1.01458	0.997839	1.0108	0.984798	0.992515	0.99946	1.262	1.127	1.067	0.847	0.826	0.863	0.734	0.00383353
P27773	104	K	Protein disulfide-isomerase A3 OS=Mus musculus OX=10090 GN=Pdia3 PE=1 SV=2	Pdia3	1	0.000250674	115.04	2	YGVSGYPTLK(1)IFR	1.834	1		1					1.01458	0.997839	1.0108	0.984798	0.992515	0.99946		1.002
P27773	366	K	Protein disulfide-isomerase A3 OS=Mus musculus OX=10090 GN=Pdia3 PE=1 SV=2	Pdia3	1	7.53506e-06	139.7	2	YLK(1)SEPIPESNEGPVK	-2.5034	6	1.29249	1.31154	0.931775	0.759993	0.672982	1.03121	1.01458	0.997839	1.0108	0.984798	0.992515	0.99946	1.274	1.314	0.922	0.772	0.678	1.032	0.707	0.105796
P28028	555	K	Serine/threonine-protein kinase B-raf OS=Mus musculus OX=10090 GN=Braf PE=1 SV=4	Braf	1	7.98051e-05	54.556	3	QTAQGMDYLHAK(1)SIIHR	-0.028984	2		1.1145	0.885501				1.01387	0.992171	0.986851	0.987075	0.994774	1.02526		1.123	0.897
P28271	639	K	Cytoplasmic aconitate hydratase OS=Mus musculus OX=10090 GN=Aco1 PE=1 SV=3	Aco1	1	0.000473718	96.946	2	LYAWNPK(1)STYIK	-0.72206	6	1.11775	1.08475	1.07606	0.858869	0.921098	0.941473	0.963581	1.02801	1.03346	0.985601	0.98881	1.00054	1.16	1.055	1.041	0.871	0.932	0.941	0.843	0.0151894
P28271	266	K	Cytoplasmic aconitate hydratase OS=Mus musculus OX=10090 GN=Aco1 PE=1 SV=3	Aco1	1	1.15936e-08	122.2	3	PHPLVTSTDIVLTITK(1)HLR	-1.8136	6	1.07116	0.998265	0.939025	0.989099	1.14052	0.861926	0.963581	1.02801	1.03346	0.985601	0.98881	1.00054	1.112	0.971	0.909	1.004	1.153	0.861	1.009	0.962739
P28352	57	K	DNA-(apurinic or apyrimidinic site) endonuclease OS=Mus musculus OX=10090 GN=Apex1 PE=1 SV=2	Apex1	1	0.0499612	41.824	2	TSPSGK(1)SATLK	-0.41056	1						1	1.02815	0.998701	0.996732	1.00024	0.972245	1.00394						0.996
P28474	107	K	Alcohol dehydrogenase class-3 OS=Mus musculus OX=10090 GN=Adh5 PE=1 SV=3	Adh5	1	0.000522385	106	2	FCLNPK(1)TNLCQK	2.0829	6	1.15292	1.09643	1.13063	0.82295	0.877706	0.919362	1.01307	1.01289	1.00528	0.994876	0.987184	0.9867	1.138	1.082	1.125	0.827	0.889	0.932	0.792	0.00348185
P28650	448	K	Adenylosuccinate synthetase isozyme 1 OS=Mus musculus OX=10090 GN=Adss1 PE=1 SV=2	Adss1	1	0.00231945	121.31	2	WVGVGK(1)SR	-0.47378	6	1.00143	1.06442	0.842508	0.985104	1.00967	1.09687	0.942396	0.996758	0.970035	1.03253	1.02777	1.03051	1.063	1.068	0.869	0.954	0.982	1.064	1	0.965832
P28652	469	K	Calcium/calmodulin-dependent protein kinase type II subunit beta OS=Mus musculus OX=10090 GN=Camk2b PE=1 SV=2	Camk2b	1	9.38253e-15	200.06	2	FYFENLLAK(1)NSK	0.83141	6	1.01022	1.06039	1.02076	0.917544	0.890897	1.10019	1.00718	0.988897	1.00173	1.00472	1.00024	0.997227	1.003	1.072	1.019	0.913	0.891	1.103	0.94	0.397669
P28652	268	K	Calcium/calmodulin-dependent protein kinase type II subunit beta OS=Mus musculus OX=10090 GN=Camk2b PE=1 SV=2	Camk2b	1	5.99705e-06	191.95	3	ITAHEALK(1)HPWVCQR	1.7071	18	1.08335	1.08706	0.828007	0.647973	0.97302	1.3806	1.00718	0.988897	1.00173	1.00472	1.00024	0.997227	1.076	1.099	0.827	0.645	0.973	1.384	1	0.876555
P28652	69	K	Calcium/calmodulin-dependent protein kinase type II subunit beta OS=Mus musculus OX=10090 GN=Camk2b PE=1 SV=2	Camk2b	1	9.0214e-19	215.14	3	LLK(1)HSNIVR	1.5784	13	1.05918	1.10723	1.2102	0.839433	0.794353	0.989605	1.00718	0.988897	1.00173	1.00472	1.00024	0.997227	1.052	1.12	1.208	0.835	0.794	0.992	0.775	0.0303958
P28656	194	K	Nucleosome assembly protein 1-like 1 OS=Mus musculus OX=10090 GN=Nap1l1 PE=1 SV=2	Nap1l1	1	7.16052e-13	123.92	3	NVDLLSDMVQEHDEPILK(1)HLK	-1.7722	6	1.22464	1.30417	1.29323	0.741592	0.760254	0.676109	1.01147	1.00337	0.987547	1.00848	0.986743	1.00239	1.211	1.3	1.31	0.735	0.77	0.674	0.57	0.000264388
P28656	82	K	Nucleosome assembly protein 1-like 1 OS=Mus musculus OX=10090 GN=Nap1l1 PE=1 SV=2	Nap1l1	1	0.000821697	88.921	2	VNALK(1)NLQVK	0.89052	6	1.25793	1.27455	0.90596	0.816263	0.81189	0.933405	1.01147	1.00337	0.987547	1.00848	0.986743	1.00239	1.244	1.27	0.917	0.809	0.823	0.931	0.747	0.0683503
P28658	371	K	Ataxin-10 OS=Mus musculus OX=10090 GN=Atxn10 PE=1 SV=2	Atxn10	1	1.39679e-06	78.71	3	AEGDIEHMTEGFK(1)SHLIR	-0.55345	6	1.20797	1.18464	1.11554	0.766951	0.838533	0.886363	1.0146	1.04957	1.01966	0.99207	0.983742	0.940357	1.191	1.129	1.094	0.773	0.852	0.943	0.752	0.0100482
P28658	384	K	Ataxin-10 OS=Mus musculus OX=10090 GN=Atxn10 PE=1 SV=2	Atxn10	1	0.00113196	69.905	2	LIGNLCYK(1)NK	-2.1231	6	1.19731	1.18705	0.839628	0.903814	0.99605	0.876143	1.0146	1.04957	1.01966	0.99207	0.983742	0.940357	1.18	1.131	0.823	0.911	1.013	0.932	0.911	0.528307
P28660	1075	K	Nck-associated protein 1 OS=Mus musculus OX=10090 GN=Nckap1 PE=1 SV=2	Nckap1	1	0.00149584	53.028	2	IGQETDK(1)TTTR	-2.1731	3	0.877973	1.21503			0.906993		1.00016	0.991407	0.999181	0.991854	0.998734	1.01866	0.878	1.226			0.908		0.863
P28660	501	K	Nck-associated protein 1 OS=Mus musculus OX=10090 GN=Nckap1 PE=1 SV=2	Nckap1	1	1.13142e-08	153.05	3	LQAYTSVSK(1)ASLSLADHR	2.2719	6	1.03517	1.02785	0.989683	0.943105	0.933998	1.07019	1.00016	0.991407	0.999181	0.991854	0.998734	1.01866	1.035	1.037	0.99	0.951	0.935	1.051	0.959	0.339609
P28660	905	K	Nck-associated protein 1 OS=Mus musculus OX=10090 GN=Nckap1 PE=1 SV=2	Nckap1	1	0.0186852	65.404	2	LSSVDSVLK(1)R	-1.7929	2		1.04709				0.952914	1.00016	0.991407	0.999181	0.991854	0.998734	1.01866		1.056				0.935	0.885
P28660	1121	K	Nck-associated protein 1 OS=Mus musculus OX=10090 GN=Nckap1 PE=1 SV=2	Nckap1	1	0.000355796	99.276	2	NAYHAVYK(1)QSVTSSA	0.37122	5	0.877881	1.08922	0.884095	0.954423		1.19438	1.00016	0.991407	0.999181	0.991854	0.998734	1.01866	0.878	1.099	0.885	0.962		1.172	1.118	0.417694
P28660	631	K	Nck-associated protein 1 OS=Mus musculus OX=10090 GN=Nckap1 PE=1 SV=2	Nckap1	1	1.41252e-10	51.128	3	NLITDICTEQCTLSDQLLPK(1)HCAK	1.2683	1		1					1.00016	0.991407	0.999181	0.991854	0.998734	1.01866		1.009
P28663	122	K	Beta-soluble NSF attachment protein OS=Mus musculus OX=10090 GN=Napb PE=1 SV=2	Napb	1	1.01859e-20	77.229	3	FTIAAK(1)HHITIAEIYETELVDIEK	0.93045	6	1.58672	0.893833	0.958073	0.920748		0.640628	1.02926	1.00409	1.01557	0.977714	0.98369	0.989666	1.542	0.89	0.943	0.942		0.647	0.706	0.297338
P28663	78	K	Beta-soluble NSF attachment protein OS=Mus musculus OX=10090 GN=Napb PE=1 SV=2	Napb	1	1.15458e-28	125.77	4	LHMQLQSK(1)HDSATSFVDAGNAYK	1.3249	9	1.37504	1.48934	0.871247	0.532419		0.731959	1.02926	1.00409	1.01557	0.977714	0.98369	0.989666	1.336	1.483	0.858	0.545		0.74	0.524	0.0819155
P28663	56	K	Beta-soluble NSF attachment protein OS=Mus musculus OX=10090 GN=Napb PE=1 SV=2	Napb	1	5.46695e-30	232.35	2	MAK(1)NWSAAGNAFCQAAK	0.67481	8	1.2547	1.30958	1.34	0.686484	0.642899	0.766339	1.02926	1.00409	1.01557	0.977714	0.98369	0.989666	1.219	1.304	1.319	0.702	0.654	0.774	0.554	0.00041387
P28663	203	K	Beta-soluble NSF attachment protein OS=Mus musculus OX=10090 GN=Napb PE=1 SV=2	Napb	1	0.00403865	74.424	2	YSAK(1)DYFFK	-0.73074	3	1.00368	0.994476	1.00185				1.02926	1.00409	1.01557	0.977714	0.98369	0.989666	0.975	0.99	0.986
P28738	845	K	Kinesin heavy chain isoform 5C OS=Mus musculus OX=10090 GN=Kif5c PE=1 SV=3	Kif5c	1	0.000131037	59.77	3	ISFLENNLEQLTK(1)VHK	0.096817	2	1.36276				0.637239		1.03965	1.01746	1.03253	0.973457	0.95642	0.980483	1.311				0.666		0.508
P28740	101	K	Kinesin-like protein KIF2A OS=Mus musculus OX=10090 GN=Kif2a PE=1 SV=2	Kif2a	1	4.72262e-05	124.46	2	TVAAVK(1)NDPPPR	-1.077	7	0.985418	1.61503	0.967269	0.646193	0.97957	0.80652	1.05853	1.0102	1.02012	0.959916	0.967429	0.983808	0.931	1.599	0.948	0.673	1.013	0.82	0.721	0.220982
P29341	104	K	Polyadenylate-binding protein 1 OS=Mus musculus OX=10090 GN=Pabpc1 PE=1 SV=2	Pabpc1	1	0.00196138	91.245	2	SGVGNIFIK(1)NLDK	-2.2953	6	1.05368	1.10215	1.14569	0.867257	0.82117	1.01006	1.01582	0.984202	0.999577	0.998377	0.9911	1.01092	1.037	1.12	1.146	0.869	0.829	0.999	0.817	0.0322571
P29595	6	K	NEDD8 OS=Mus musculus OX=10090 GN=Nedd8 PE=1 SV=2	Nedd8	1	0.0207261	79.809	2	VK(1)TLTGK	-1.0923	6	1.08292	1.14	1.05236	0.838096	0.911292	0.975333	0.973422	0.991565	1.00625	1.03747	1.00206	0.989225	1.112	1.15	1.046	0.808	0.909	0.986	0.817	0.0332048
P29758	66	K	Ornithine aminotransferase, mitochondrial OS=Mus musculus OX=10090 GN=Oat PE=1 SV=1	Oat	1	0.000209155	73.655	2	GK(1)GIYMWDVEGR	-1.01	4	1.05794	1.04499	1.07598		0.821099		1.05513	1.00668	1.03415	0.965978	0.969735	0.968323	1.003	1.038	1.04		0.847		0.825
P29758	374	K	Ornithine aminotransferase, mitochondrial OS=Mus musculus OX=10090 GN=Oat PE=1 SV=1	Oat	1	6.79114e-06	146.27	2	GK(1)GLLNAIVIR	-1.7768	6	0.95383	1.00012	1.01329	0.966254	0.926959	1.13955	1.05513	1.00668	1.03415	0.965978	0.969735	0.968323	0.904	0.993	0.98	1	0.956	1.177	1.089	0.304175
P30275	257	K	Creatine kinase U-type, mitochondrial OS=Mus musculus OX=10090 GN=Ckmt1 PE=1 SV=1	Ckmt1	1	5.06873e-23	218.39	3	GIWHNNEK(1)SFLIWVNEEDHTR	-0.34155	8	1.21288	1.18971	1.09719	0.837028	0.828422	0.834771	1.03291	1.00564	1.01592	0.9828	0.984864	0.977868	1.174	1.183	1.08	0.852	0.841	0.854	0.741	0.000538772
P30275	417	K	Creatine kinase U-type, mitochondrial OS=Mus musculus OX=10090 GN=Ckmt1 PE=1 SV=1	Ckmt1	1	0.000446915	72.042	3	IPPPLVHSK(1)H	0.45504	4	1.13388		0.881753	0.785221		1.19914	1.03291	1.00564	1.01592	0.9828	0.984864	0.977868	1.098		0.868	0.799		1.226	1.03	0.960312
P30275	59	K	Creatine kinase U-type, mitochondrial OS=Mus musculus OX=10090 GN=Ckmt1 PE=1 SV=1	Ckmt1	1	1.25435e-30	244.37	3	K(1)HNNCMASHLTPAVYAR	-2.5567	11	1.3884	1.1142	0.943472	0.818099	0.829183	0.906651	1.03291	1.00564	1.01592	0.9828	0.984864	0.977868	1.344	1.108	0.929	0.832	0.842	0.927	0.769	0.0875716
P30275	79	K	Creatine kinase U-type, mitochondrial OS=Mus musculus OX=10090 GN=Ckmt1 PE=1 SV=1	Ckmt1	1	2.58205e-27	63.608	3	LCDK(1)TTPTGWTLDQCIQTGVDNPGHPFIK	-1.3339	3	1.20045		1.12214		0.677406		1.03291	1.00564	1.01592	0.9828	0.984864	0.977868	1.162		1.105		0.688		0.607
P30275	140	K	Creatine kinase U-type, mitochondrial OS=Mus musculus OX=10090 GN=Ckmt1 PE=1 SV=1	Ckmt1	1	1.06096e-21	206.03	2	TMK(1)HTTDLDASK	0.14922	12	1.06155	1.19611	1.08312	0.978724	0.800623	0.879871	1.03291	1.00564	1.01592	0.9828	0.984864	0.977868	1.028	1.189	1.066	0.996	0.813	0.9	0.825	0.0570529
P30416	390	K	Peptidyl-prolyl cis-trans isomerase FKBP4 OS=Mus musculus OX=10090 GN=Fkbp4 PE=1 SV=5	Fkbp4	1	1.27338e-05	99.174	2	AAK(1)TQLAVCQQR	-0.50774	5	1.13501	1.30831	1.02178	0.649294		0.885606	1.02992	1.00032	1.02473	0.959287	0.990274	0.995471	1.102	1.308	0.997	0.677		0.89	0.69	0.0810475
P30416	287	K	Peptidyl-prolyl cis-trans isomerase FKBP4 OS=Mus musculus OX=10090 GN=Fkbp4 PE=1 SV=5	Fkbp4	1	1.18319e-05	150.88	2	YK(1)QALLQYK	-0.67311	6	1.09925	1.11863	0.908981	0.894262	0.953729	1.02514	1.02992	1.00032	1.02473	0.959287	0.990274	0.995471	1.067	1.118	0.887	0.932	0.963	1.03	0.952	0.58809
P63158	12	K	High mobility group protein B1 OS=Mus musculus OX=10090 GN=Hmgb1 PE=1 SV=2	Hmgb1	1	0.000589068	91.032	2	GK(1)MSSYAFFVQTCR	2.4597	3	0.987493	0.999937	1.01257				1.07142	1.03248	1.04605	0.916299	0.960715	0.973035	0.922	0.968	0.968
P30999	383	K	Catenin delta-1 OS=Mus musculus OX=10090 GN=Ctnnd1 PE=1 SV=2	Ctnnd1	1	2.85657e-07	92.747	3	LDAVK(1)SNAAAYLQHLCYR	2.1018	2		1.00559	0.99441				1.00038	0.998659	0.984231	0.988485	1.00809	1.02016		1.007	1.01
P31324	135	K	cAMP-dependent protein kinase type II-beta regulatory subunit OS=Mus musculus OX=10090 GN=Prkar2b PE=1 SV=3	Prkar2b	1	0.00421885	65.933	2	IIHPK(1)TDDQR	0.69586	3	1.17698	1.16595		0.657067			1.01268	1.01245	1.01595	1.00517	0.976021	0.977732	1.162	1.152		0.654			0.565
P31650	570	K	Sodium- and chloride-dependent GABA transporter 3 OS=Mus musculus OX=10090 GN=Slc6a11 PE=1 SV=2	Slc6a11	1	0.00115194	77.358	2	LWK(1)TEGTLPEK	-0.19107	6	1.20534	1.19792	0.86153	0.887064	0.916815	0.931329	1.02964	1.03245	1.0461	0.95631	0.954199	0.981308	1.171	1.16	0.824	0.928	0.961	0.949	0.9	0.467033
P31786	55	K	Acyl-CoA-binding protein OS=Mus musculus OX=10090 GN=Dbi PE=1 SV=2	Dbi	1	9.81341e-05	159.46	2	AK(1)WDSWNK	-0.07711	6	1.03115	1.06934	0.889912	0.968138	0.943057	1.0984	1.0666	1.01482	1.01413	0.970745	0.967771	0.965939	0.967	1.054	0.878	0.997	0.974	1.137	1.072	0.382428
P31786	17	K	Acyl-CoA-binding protein OS=Mus musculus OX=10090 GN=Dbi PE=1 SV=2	Dbi	1	1.52268e-13	203.52	3	LK(1)TQPTDEEMLFIYSHFK	0.55954	10	1.23773	1.10353	1.07776	0.843761	0.782861	0.954351	1.0666	1.01482	1.01413	0.970745	0.967771	0.965939	1.16	1.087	1.063	0.869	0.809	0.988	0.805	0.0267792
P31786	51	K	Acyl-CoA-binding protein OS=Mus musculus OX=10090 GN=Dbi PE=1 SV=2	Dbi	1	0.0024217	76.605	3	QATVGDVNTDRPGLLDLK(1)GK	-0.61681	6	0.702504		1.13603	0.977686	1.14769	1.03608	1.0666	1.01482	1.01413	0.970745	0.967771	0.965939	0.659		1.12	1.007	1.186	1.073	1.224	0.339577
P32020	453	K	Sterol carrier protein 2 OS=Mus musculus OX=10090 GN=Scp2 PE=1 SV=3	Scp2	1	0.00544689	65.408	2	KLEEEGEQFVK(1)K	1.0863	3	1.14945		0.887453		0.963102		0.970431	1.01031	1.0522	0.988955	1.00596	0.972136	1.184		0.843		0.957		0.944
P32067	404	K	Lupus La protein homolog OS=Mus musculus OX=10090 GN=Ssb PE=1 SV=1	Ssb	1	0.000590778	101.82	3	DREEPASK(1)HK	-1.089	2		1.65041	0.34959				0.950976	1.00013	1.02233	0.993885	1.0168	1.01587		1.65	0.342
P32067	356	K	Lupus La protein homolog OS=Mus musculus OX=10090 GN=Ssb PE=1 SV=1	Ssb	1	0.017143	74.849	2	GK(1)GNRPGYAGAPK	-0.92751	2			0.910505	1.08949			0.950976	1.00013	1.02233	0.993885	1.0168	1.01587			0.891	1.096			1.23
P32883	88	K	GTPase KRas OS=Mus musculus OX=10090 GN=Kras PE=1 SV=1	Kras	1	1.00851e-07	77.478	3	TGEGFLCVFAINNTK(1)SFEDIHHYR	5.6915	2			0.993332		1.00667		1.00263	0.98032	0.975393	1.00329	1.01204	1.02633			1.018		0.995		0.977
P32921	260	K	Tryptophan--tRNA ligase, cytoplasmic OS=Mus musculus OX=10090 GN=Wars1 PE=1 SV=2	Wars1	1	0.000152362	122.51	2	IQK(1)HVTFNQVK	0.54772	8	1.03094	1.23281	1.20601	0.933773	0.684325	0.912148	1.01103	1.00618	1.02536	0.976006	0.980221	1.0012	1.02	1.225	1.176	0.957	0.698	0.911	0.75	0.0595057
P33173	588	K	Kinesin-like protein KIF1A OS=Mus musculus OX=10090 GN=Kif1a PE=1 SV=2	Kif1a	1	0.0160433	57.032	2	IIMGK(1)SHVFR	-0.50464	3	1.09042	1.14319	0.766393				1.01495	0.984019	0.995341	0.982045	1.01123	1.01242	1.074	1.162	0.77
P34884	78	K	Macrophage migration inhibitory factor OS=Mus musculus OX=10090 GN=Mif PE=1 SV=2	Mif	1	2.67244e-15	228.73	2	NYSK(1)LLCGLLSDR	3.1595	6	1.04417	0.974944	0.816268	0.99307	1.12557	1.04598	1.01707	1.00709	1.00652	0.995373	0.974244	0.999694	1.027	0.968	0.811	0.998	1.155	1.046	1.14	0.181282
P34914	176	K	Bifunctional epoxide hydrolase 2 OS=Mus musculus OX=10090 GN=Ephx2 PE=1 SV=2	Ephx2	1	6.12249e-06	84.266	3	AK(1)PNEVVFLDDFGSNLKPAR	-2.7962	5	0.982119		0.995997	0.964036	0.924648	1.1332	1.03148	1.00653	1.01126	0.984521	0.971619	0.994595	0.952		0.985	0.979	0.952	1.139	1.057	0.527351
P35235	198	K	Tyrosine-protein phosphatase non-receptor type 11 OS=Mus musculus OX=10090 GN=Ptpn11 PE=1 SV=3	Ptpn11	1	1.18741e-20	180.81	2	FDSLTDLVEHYK(1)K	-0.30928	6	0.988936	1.01068	0.885646	0.954506	0.998201	1.16203	0.993666	1.01699	0.999837	0.99142	0.996134	1.00196	0.995	0.994	0.886	0.963	1.002	1.16	1.087	0.299162
P35235	131	K	Tyrosine-protein phosphatase non-receptor type 11 OS=Mus musculus OX=10090 GN=Ptpn11 PE=1 SV=3	Ptpn11	1	2.49076e-05	127.94	3	GK(1)HGSFLVR	0.052802	7	1.01278	1.08754	0.999601	0.984027	0.874672	1.04137	0.993666	1.01699	0.999837	0.99142	0.996134	1.00196	1.019	1.069	1	0.993	0.878	1.039	0.942	0.319157
P35235	492	K	Tyrosine-protein phosphatase non-receptor type 11 OS=Mus musculus OX=10090 GN=Ptpn11 PE=1 SV=3	Ptpn11	1	0.00742561	42.446	2	GVDCDIDVPK(1)TIQMVR	-2.1799	2		1.20489			0.795114		0.993666	1.01699	0.999837	0.99142	0.996134	1.00196		1.185			0.798		0.673
P35235	35	K	Tyrosine-protein phosphatase non-receptor type 11 OS=Mus musculus OX=10090 GN=Ptpn11 PE=1 SV=3	Ptpn11	1	0.0181109	59.67	2	PSK(1)SNPGDFTLSVR	-6.0963	1					1		0.993666	1.01699	0.999837	0.99142	0.996134	1.00196					1.004
P35235	280	K	Tyrosine-protein phosphatase non-receptor type 11 OS=Mus musculus OX=10090 GN=Ptpn11 PE=1 SV=3	Ptpn11	1	1.35475e-07	156.57	2	YK(1)NILPFDHTR	2.6744	11	0.965682	1.05226	1.0575	0.811397	1.08924	1.02391	0.993666	1.01699	0.999837	0.99142	0.996134	1.00196	0.972	1.035	1.058	0.818	1.093	1.022	0.957	0.606763
P35278	181	K	Ras-related protein Rab-5C OS=Mus musculus OX=10090 GN=Rab5c PE=1 SV=2	Rab5c	0.833917	3.76523e-05	133.49	3	K(0.834)LPK(0.166)NEPQNAAGAPGR	0.55744	1			1				1.03117	1.02605	0.982394	0.972424	0.967897	1.02007			1.018
P35278	184	K	Ras-related protein Rab-5C OS=Mus musculus OX=10090 GN=Rab5c PE=1 SV=2	Rab5c	1	3.22056e-07	186.27	2	LPK(1)NEPQNAAGAPGR	-2.0237	18	1.31348	1.25753	0.276902	0.873154	1.04712	1.23181	1.03117	1.02605	0.982394	0.972424	0.967897	1.02007	1.274	1.226	0.282	0.898	1.082	1.208	1.146	0.55208
P35282	45	K	Ras-related protein Rab-21 OS=Mus musculus OX=10090 GN=Rab21 PE=1 SV=4	Rab21	1	2.44007e-05	110.14	3	FNDK(1)HITTLQASFLTK	-0.099923	6	1.15018	1.22439	1.17052	0.698704	0.890771	0.865439	1.01546	0.998264	1.00952	0.985086	1.01064	0.981033	1.133	1.227	1.159	0.709	0.881	0.882	0.702	0.00941692
P35282	155	K	Ras-related protein Rab-21 OS=Mus musculus OX=10090 GN=Rab21 PE=1 SV=4	Rab21	1	2.36193e-07	73.805	4	HVSIQEAESYAESVGAK(1)HYHTSAK	3.4152	3				0.844681	1.05153	1.10379	1.01546	0.998264	1.00952	0.985086	1.01064	0.981033				0.857	1.04	1.125
P35283	54	K	Ras-related protein Rab-12 OS=Mus musculus OX=10090 GN=Rab12 PE=1 SV=3	Rab12	1	0.0174027	48.785	2	GVGK(1)TSLMER	0.84202	1						1	0.987505	1.01262	1.03473	1.00469	0.961242	0.999215						1.001
P35288	168	K	Ras-related protein Rab-23 OS=Mus musculus OX=10090 GN=Rab23 PE=1 SV=2	Rab23	1	0.00117711	106.93	2	YLAEK(1)HLQK	-3.1226	6	1.00919	1.09648	1.00729	0.906178	0.875235	1.10564	1.02174	1.00861	1.02003	0.984665	1.00057	0.964385	0.988	1.087	0.988	0.92	0.875	1.146	0.96	0.627051
P35290	20	K	Ras-related protein Rab-24 OS=Mus musculus OX=10090 GN=Rab24 PE=1 SV=2	Rab24	1	0.00139395	87.942	2	EYVGK(1)TSLVER	-0.65318	5	1.21194	1.28806	1.00391	0.773412	0.722682		1.02933	0.971822	1.04533	0.985988	1.01248	0.955054	1.177	1.325	0.96	0.784	0.714		0.649	0.0437412
P35293	142	K	Ras-related protein Rab-18 OS=Mus musculus OX=10090 GN=Rab18 PE=1 SV=2	Rab18	1	0.00187076	98.167	2	K(1)HSMLFIEASAK	-3.3832	1					1		0.993842	1.0075	0.968719	1.00364	1.02788	0.998418					0.973
P35436	1189	K	Glutamate receptor ionotropic, NMDA 2A OS=Mus musculus OX=10090 GN=Grin2a PE=1 SV=2	Grin2a	1	0.002623	100.84	2	LYAK(1)HFTLK	-0.1633	6	1.42567	1.17297	0.949148	0.832131	0.79582	0.824266	0.982705	0.974923	0.977938	1.01705	1.01884	1.02854	1.451	1.203	0.971	0.818	0.781	0.801	0.662	0.0268411
P35438	708	K	Glutamate receptor ionotropic, NMDA 1 OS=Mus musculus OX=10090 GN=Grin1 PE=1 SV=1	Grin1	1	3.55736e-09	129.53	3	HMEK(1)HNYESAAEAIQAVR	-2.193	10	1.29228	1.45067	0.839867	0.739465	0.790018	0.887704	1.01832	0.984161	0.999176	1.00751	0.988621	1.00221	1.269	1.474	0.841	0.734	0.799	0.886	0.675	0.104397
P35438	37	K	Glutamate receptor ionotropic, NMDA 1 OS=Mus musculus OX=10090 GN=Grin1 PE=1 SV=1	Grin1	1	0.000682924	113.14	2	K(1)HEQMFR	-2.7692	6	1.22291	1.10296	1.2096	0.744752	0.849479	0.870305	1.01832	0.984161	0.999176	1.00751	0.988621	1.00221	1.201	1.121	1.211	0.739	0.859	0.868	0.698	0.00325653
P35486	244	K	Pyruvate dehydrogenase E1 component subunit alpha, somatic form, mitochondrial OS=Mus musculus OX=10090 GN=Pdha1 PE=1 SV=1	Pdha1	1	5.60169e-11	170.95	2	AAASTDYYK(1)R	-0.22645	9		1.20786	1.02235	1.02196	0.8564	0.891435	1.03612	1.00236	1.01674	0.98391	0.974025	0.986845		1.205	1.006	1.039	0.879	0.903	0.851	0.189371
P35486	149	K	Pyruvate dehydrogenase E1 component subunit alpha, somatic form, mitochondrial OS=Mus musculus OX=10090 GN=Pdha1 PE=1 SV=1	Pdha1	1	0.0061574	71.896	2	GK(1)GGSMHMYAK	-0.19323	1	1						1.03612	1.00236	1.01674	0.98391	0.974025	0.986845	0.965
P35486	77	K	Pyruvate dehydrogenase E1 component subunit alpha, somatic form, mitochondrial OS=Mus musculus OX=10090 GN=Pdha1 PE=1 SV=1	Pdha1	1	3.85303e-14	208.63	2	RMELK(1)ADQLYK(1)QK	-2.5133	31	1.01626	1.02615	0.896058	1.01101	0.983724	1.0668	1.03612	1.00236	1.01674	0.98391	0.974025	0.986845	0.981	1.024	0.881	1.028	1.01	1.081	1.081	0.182345
P35486	83	K	Pyruvate dehydrogenase E1 component subunit alpha, somatic form, mitochondrial OS=Mus musculus OX=10090 GN=Pdha1 PE=1 SV=1	Pdha1	1	3.85303e-14	208.63	2	RMELK(1)ADQLYK(1)QK	-2.5133	14	1.01984	0.998155	0.911138	0.944714	1.07035	1.05581	1.03612	1.00236	1.01674	0.98391	0.974025	0.986845	0.984	0.996	0.896	0.96	1.099	1.07	1.088	0.190433
P35486	39	K	Pyruvate dehydrogenase E1 component subunit alpha, somatic form, mitochondrial OS=Mus musculus OX=10090 GN=Pdha1 PE=1 SV=1	Pdha1	1	0.00411123	76.255	2	NFANDATFEIK(1)K	0.22283	5	1.03206	1.20936	0.941082	0.841561	0.975935		1.03612	1.00236	1.01674	0.98391	0.974025	0.986845	0.996	1.207	0.926	0.855	1.002		0.89	0.408397
P35486	321	K	Pyruvate dehydrogenase E1 component subunit alpha, somatic form, mitochondrial OS=Mus musculus OX=10090 GN=Pdha1 PE=1 SV=1	Pdha1	1	6.24013e-29	181.44	2	SK(1)SDPIMLLK(1)DR	0.03312	17	1.01617	1.0401	1.08994	0.929241	0.895399	1.02914	1.03612	1.00236	1.01674	0.98391	0.974025	0.986845	0.981	1.038	1.072	0.944	0.919	1.043	0.94	0.249109
P35486	277	K	Pyruvate dehydrogenase E1 component subunit alpha, somatic form, mitochondrial OS=Mus musculus OX=10090 GN=Pdha1 PE=1 SV=1	Pdha1	1	6.77903e-06	153.52	2	SGK(1)GPILMELQTYR	-1.3727	6	0.926403	0.957993	1.02621	1.01587	0.969695	1.10382	1.03612	1.00236	1.01674	0.98391	0.974025	0.986845	0.894	0.956	1.009	1.032	0.996	1.119	1.101	0.122298
P35486	313	K	Pyruvate dehydrogenase E1 component subunit alpha, somatic form, mitochondrial OS=Mus musculus OX=10090 GN=Pdha1 PE=1 SV=1	Pdha1	1	6.24013e-29	181.44	2	SK(1)SDPIMLLK(1)DR	0.03312	34	0.968019	1.0365	0.967311	0.965611	1.01501	1.04755	1.03612	1.00236	1.01674	0.98391	0.974025	0.986845	0.934	1.034	0.951	0.981	1.042	1.062	1.057	0.230284
P35505	57	K	Fumarylacetoacetase OS=Mus musculus OX=10090 GN=Fah PE=1 SV=2	Fah	1	8.34872e-58	123.72	4	HLFTGPALSK(1)HQHVFDETTLNNFMGLGQAAWK	1.2779	6	1.27368	1.0459	0.974029	0.773896	0.870679	1.06182	0.989919	1.01063	1.0092	0.994434	0.994792	1.00103	1.287	1.035	0.965	0.778	0.875	1.061	0.826	0.199873
P35550	90	K	rRNA 2'-O-methyltransferase fibrillarin OS=Mus musculus OX=10090 GN=Fbl PE=1 SV=2	Fbl	1	4.29063e-06	113.34	3	RGNQSGK(1)NVMVEPHR	0.45212	8	1.01801	1.12378	1.09173	0.922655	0.752393	1.09144	1.03707	1.01442	0.96383	1.01845	1.01009	0.956132	0.982	1.108	1.133	0.906	0.745	1.142	0.867	0.298805
P35564	128	K	Calnexin OS=Mus musculus OX=10090 GN=Canx PE=1 SV=1	Canx	1	0.00014117	83.358	2	AK(1)HHAISAK	1.1338	6		1.35978	1.24377	0.844631	0.915388	0.636433	1.02238	1.00614	1.02044	0.978573	0.984692	0.98778		1.351	1.219	0.863	0.93	0.644	0.632	0.0518705
P35564	171	K	Calnexin OS=Mus musculus OX=10090 GN=Canx PE=1 SV=1	Canx	1	2.88638e-05	106.97	3	LLSK(1)TAELSLDQFHDK	-1.1742	6	1.15973	1.13229	1.1482	0.803781	0.901222	0.85478	1.02238	1.00614	1.02044	0.978573	0.984692	0.98778	1.134	1.125	1.125	0.821	0.915	0.865	0.769	0.00109487
P35564	228	K	Calnexin OS=Mus musculus OX=10090 GN=Canx PE=1 SV=1	Canx	1	0.0292658	47.915	2	RPDADLK(1)TYFTDK	-1.1879	1	1						1.02238	1.00614	1.02044	0.978573	0.984692	0.98778	0.978
P35564	48	K	Calnexin OS=Mus musculus OX=10090 GN=Canx PE=1 SV=1	Canx	1	0.00883453	70.195	2	SK(1)SDASTPPSPK	-2.0723	1		1					1.02238	1.00614	1.02044	0.978573	0.984692	0.98778		0.994
P35564	218	K	Calnexin OS=Mus musculus OX=10090 GN=Canx PE=1 SV=1	Canx	1	0.000942831	94.804	2	TGVYEEK(1)HAK	0.92626	6	1.20128	1.16455	1.08866	0.784996	0.860521	0.900005	1.02238	1.00614	1.02044	0.978573	0.984692	0.98778	1.175	1.157	1.067	0.802	0.874	0.911	0.761	0.00468216
P35564	104	K	Calnexin OS=Mus musculus OX=10090 GN=Canx PE=1 SV=1	Canx	1	0.000971335	78.043	2	YDGK(1)WEVDEMK	5.4302	4	1.31186	1.10153	0.876712			0.709895	1.02238	1.00614	1.02044	0.978573	0.984692	0.98778	1.283	1.095	0.859			0.719	0.666
P35585	326	K	AP-1 complex subunit mu-1 OS=Mus musculus OX=10090 GN=Ap1m1 PE=1 SV=3	Ap1m1	1	0.0515883	61.48	2	FK(1)TTVGSVK	-0.51605	1						1	1.00016	0.974897	0.981997	1.01876	0.997818	1.02637						0.974
P35585	400	K	AP-1 complex subunit mu-1 OS=Mus musculus OX=10090 GN=Ap1m1 PE=1 SV=3	Ap1m1	1	0.000802015	63.908	2	IIEK(1)SGYQALPWVR	-0.07935	3	1.04444	0.981891	0.973669				1.00016	0.974897	0.981997	1.01876	0.997818	1.02637	1.044	1.007	0.992
P35585	285	K	AP-1 complex subunit mu-1 OS=Mus musculus OX=10090 GN=Ap1m1 PE=1 SV=3	Ap1m1	1	1.64474e-05	76.563	3	PLIWIESVIEK(1)HSHSR	-1.473	7	1.21128	1.2425	1.09856	0.758293	0.797672	0.8917	1.00016	0.974897	0.981997	1.01876	0.997818	1.02637	1.211	1.274	1.119	0.744	0.799	0.869	0.669	0.00236657
P35700	136	K	Peroxiredoxin-1 OS=Mus musculus OX=10090 GN=Prdx1 PE=1 SV=1	Prdx1	1	0.00105996	83.438	2	GLFIIDDK(1)GILR	-1.7827	6	0.755415	0.980937	0.732967	1.06083	1.27693	1.19292	1.0208	1.00159	1.04008	0.967867	0.971585	0.99808	0.74	0.979	0.705	1.096	1.314	1.195	1.487	0.024399
P35700	168	K	Peroxiredoxin-1 OS=Mus musculus OX=10090 GN=Prdx1 PE=1 SV=1	Prdx1	1	2.33952e-50	135.82	3	LVQAFQFTDK(1)HGEVCPAGWK	2.8547	7	1.21272	1.18658	1.19433	0.764185	0.776478	0.865702	1.0208	1.00159	1.04008	0.967867	0.971585	0.99808	1.188	1.185	1.148	0.79	0.799	0.867	0.698	0.000322922
P35762	148	K	CD81 antigen OS=Mus musculus OX=10090 GN=Cd81 PE=1 SV=2	Cd81	1	4.26198e-32	134.71	3	AVVK(1)TFHETLNCCGSNALTTLTTTILR	2.1998	4	1.23399	1.14839	0.915708			0.701915	1.04215	1.02552	1.04351	0.967884	0.941005	0.979924	1.184	1.12	0.878			0.716	0.675
P35802	189	K	Neuronal membrane glycoprotein M6-a OS=Mus musculus OX=10090 GN=Gpm6a PE=1 SV=1	Gpm6a	1	2.04617e-05	153.33	2	QFGIVTIGEEK(1)K	-1.1557	5	1.36847	1.31372	1.35133	0.474495	0.49199		1.05754	1.01514	1.01781	0.974578	1.00191	0.933025	1.294	1.294	1.328	0.487	0.491		0.375	3.60736e-06
P35802	257	K	Neuronal membrane glycoprotein M6-a OS=Mus musculus OX=10090 GN=Gpm6a PE=1 SV=1	Gpm6a	1	0.000152672	90.156	3	SK(1)EEQELHDIHSTR	-1.0444	5		1.25723	1.1511	0.841655	0.783981	0.96603	1.05754	1.01514	1.01781	0.974578	1.00191	0.933025		1.238	1.131	0.864	0.782	1.035	0.754	0.0812648
P35803	164	K	Neuronal membrane glycoprotein M6-b OS=Mus musculus OX=10090 GN=Gpm6b PE=1 SV=2	Gpm6b	1	0.000486529	95.138	3	ELHGEFK(1)TTACGR	0.063515	8	0.975096	1.06715	0.962122	0.995774	0.890335	1.10952	0.980506	1.01241	1.00971	0.99476	1.00522	0.997382	0.994	1.054	0.953	1.001	0.886	1.112	0.999	0.957189
P35979	54	K	60S ribosomal protein L12 OS=Mus musculus OX=10090 GN=Rpl12 PE=1 SV=2	Rpl12	1	0.0153801	76.605	2	ATGDWK(1)GLR	-0.39195	2		1.14787		0.852131			1.00589	1.00264	1.00315	0.987629	1.0054	0.995292		1.145		0.863			0.754
P35980	78	K	60S ribosomal protein L18 OS=Mus musculus OX=10090 GN=Rpl18 PE=1 SV=3	Rpl18	1	1.37368e-05	101.43	2	ENK(1)TAVVVGTVTDDVR	0.12401	2		1.05818	0.941816				0.952147	0.909104	0.933252	1.06558	1.06363	1.07628		1.164	1.009
P35980	19	K	60S ribosomal protein L18 OS=Mus musculus OX=10090 GN=Rpl18 PE=1 SV=3	Rpl18	1	0.00221677	107.08	2	EPK(1)SQDIYLR	4.1627	3		1.40183	0.702337		0.895837		0.952147	0.909104	0.933252	1.06558	1.06363	1.07628		1.542	0.753		0.842		0.734
P36552	360	K	Oxygen-dependent coproporphyrinogen-III oxidase, mitochondrial OS=Mus musculus OX=10090 GN=Cpox PE=1 SV=2	Cpox	1	0.00190435	90.306	2	K(1)HCDDSYTPR	0.64132	5		1.27722	1.09842	0.837129	0.890717	0.896516	1.01761	0.989753	1.02639	0.995767	0.968704	1.00178		1.29	1.07	0.841	0.919	0.895	0.75	0.035144
P36993	314	K	Protein phosphatase 1B OS=Mus musculus OX=10090 GN=Ppm1b PE=1 SV=1	Ppm1b	1	0.0240279	50.09	2	DSELDK(1)HLESR	0.7106	1		1					0.971839	1.03885	0.989656	0.998608	1.02435	0.976699		0.963
P37040	358	K	NADPH--cytochrome P450 reductase OS=Mus musculus OX=10090 GN=Por PE=1 SV=2	Por	1	0.00180889	72.365	2	K(1)HPFPCPTTYR	-0.9324	4		1.23593	0.710212			1.05386	1.0191	0.977063	0.984342	0.99293	1.00959	1.01697		1.265	0.722			1.036	1.043
P38647	377	K	Stress-70 protein, mitochondrial OS=Mus musculus OX=10090 GN=Hspa9 PE=1 SV=3	Hspa9	1	2.03789e-10	81.618	3	AMQDAEVSK(1)SDIGEVILVGGMTR	7.0462	5	0.894007	1.17539	0.79658	0.79933	1.33469		1.02209	1.01204	1.01372	0.976494	0.985733	0.98992	0.875	1.161	0.786	0.819	1.354		1.155	0.634262
P38647	360	K	Stress-70 protein, mitochondrial OS=Mus musculus OX=10090 GN=Hspa9 PE=1 SV=3	Hspa9	1	8.45004e-30	244.45	2	AQFEGIVTDLIK(1)R	2.2894	12	0.972078	0.920553	0.779268	1.07007	1.18777	1.07027	1.02209	1.01204	1.01372	0.976494	0.985733	0.98992	0.951	0.91	0.769	1.096	1.205	1.081	1.286	0.0254244
P38647	138	K	Stress-70 protein, mitochondrial OS=Mus musculus OX=10090 GN=Hspa9 PE=1 SV=3	Hspa9	1	0.00573936	99.305	2	DTK(1)NVPFK	-0.95379	6	0.997949	1.00887	0.879417	0.96766	1.01523	1.13087	1.02209	1.01204	1.01372	0.976494	0.985733	0.98992	0.976	0.997	0.868	0.991	1.03	1.142	1.113	0.150036
P38647	187	K	Stress-70 protein, mitochondrial OS=Mus musculus OX=10090 GN=Hspa9 PE=1 SV=3	Hspa9	1	1.47611e-43	171.98	3	ETAENYLGHTAK(1)NAVITVPAYFNDSQR	-2.1551	6	0.99754	1.06769	1.05642	0.934234	0.944255	0.999863	1.02209	1.01204	1.01372	0.976494	0.985733	0.98992	0.976	1.055	1.042	0.957	0.958	1.01	0.952	0.17698
P38647	300	K	Stress-70 protein, mitochondrial OS=Mus musculus OX=10090 GN=Hspa9 PE=1 SV=3	Hspa9	1	6.91478e-29	248.91	2	ETGVDLTK(1)DNMALQR	2.1187	6	1.08829	1.01379	0.858646	1.03251	0.904728	1.10204	1.02209	1.01204	1.01372	0.976494	0.985733	0.98992	1.065	1.002	0.847	1.057	0.918	1.113	1.06	0.543415
P38647	288	K	Stress-70 protein, mitochondrial OS=Mus musculus OX=10090 GN=Hspa9 PE=1 SV=3	Hspa9	1	0.0123138	76.605	2	HIVK(1)EFK(1)R	4.1528	3	1.02834	1.06828			0.903381		1.02209	1.01204	1.01372	0.976494	0.985733	0.98992	1.006	1.056			0.916		0.888
P38647	291	K	Stress-70 protein, mitochondrial OS=Mus musculus OX=10090 GN=Hspa9 PE=1 SV=3	Hspa9	1	0.0123138	76.605	2	HIVK(1)EFK(1)R	4.1528	3	1.02834	1.06828			0.903381		1.02209	1.01204	1.01372	0.976494	0.985733	0.98992	1.006	1.056			0.916		0.888
P38647	394	K	Stress-70 protein, mitochondrial OS=Mus musculus OX=10090 GN=Hspa9 PE=1 SV=3	Hspa9	1	5.5824e-06	130.71	2	MPK(1)VQQTVQDLFGR	-0.24168	11	0.973732	1.00199	0.948251	0.998193	0.961886	1.11595	1.02209	1.01204	1.01372	0.976494	0.985733	0.98992	0.953	0.99	0.935	1.022	0.976	1.127	1.086	0.151196
P38647	121	K	Stress-70 protein, mitochondrial OS=Mus musculus OX=10090 GN=Hspa9 PE=1 SV=3	Hspa9	1	0.000581098	98.865	2	QAVTNPNNTFYATK(1)R	0.98627	4	1.3372	1.58134	0.836083			0.245371	1.02209	1.01204	1.01372	0.976494	0.985733	0.98992	1.308	1.563	0.825			0.248	0.201
P39053	683	K	Dynamin-1 OS=Mus musculus OX=10090 GN=Dnm1 PE=1 SV=2	Dnm1	1	0.000335457	66.619	3	DLMPK(1)TIMHLMINNTK	-2.7992	3	0.980386		1.09533	0.924284			1.01005	1.00715	1.01557	0.98468	0.988253	0.99431	0.971		1.079	0.939			0.916
P39053	393	K	Dynamin-1 OS=Mus musculus OX=10090 GN=Dnm1 PE=1 SV=2	Dnm1	1	2.04675e-64	284.58	3	REISYAIK(1)NIHGIR	-0.44529	15	1.14097	1.16182	1.09611	0.819827	0.90882	0.87245	1.01005	1.00715	1.01557	0.98468	0.988253	0.99431	1.13	1.154	1.079	0.833	0.92	0.877	0.782	0.00212231
P39053	315	K	Dynamin-1 OS=Mus musculus OX=10090 GN=Dnm1 PE=1 SV=2	Dnm1	1	0.000545749	66.953	3	EVDEYK(1)NFRPDDPAR	1.2149	2	1.24913		0.750868				1.01005	1.00715	1.01557	0.98468	0.988253	0.99431	1.237		0.739
P39053	583	K	Dynamin-1 OS=Mus musculus OX=10090 GN=Dnm1 PE=1 SV=2	Dnm1	1	2.77908e-06	120.21	3	GFMSSK(1)HIFALFNTEQR	-2.7772	6	1.29324	1.16595	1.17271	0.73514	0.81798	0.814977	1.01005	1.00715	1.01557	0.98468	0.988253	0.99431	1.28	1.158	1.155	0.747	0.828	0.82	0.667	0.00100291
P39053	257	K	Dynamin-1 OS=Mus musculus OX=10090 GN=Dnm1 PE=1 SV=2	Dnm1	1	7.72652e-05	114.39	2	K(1)FFLSHPSYR	-0.3961	6	1.01236	1.00017	0.918839	1.00146	1.06332	1.00384	1.01005	1.00715	1.01557	0.98468	0.988253	0.99431	1.002	0.993	0.905	1.017	1.076	1.01	1.07	0.14846
P39053	523	K	Dynamin-1 OS=Mus musculus OX=10090 GN=Dnm1 PE=1 SV=2	Dnm1	1	4.32396e-21	224.09	2	K(1)GWLTINNIGIMK	0.97168	5	1.29821	1.02052	0.320496		1.23081	1.12996	1.01005	1.00715	1.01557	0.98468	0.988253	0.99431	1.285	1.013	0.316		1.245	1.136	1.366	0.46383
P39053	562	K	Dynamin-1 OS=Mus musculus OX=10090 GN=Dnm1 PE=1 SV=2	Dnm1	1	0.00157413	53.517	2	K(1)YMLSVDNLK	-0.85107	1	1						1.01005	1.00715	1.01557	0.98468	0.988253	0.99431	0.99
P39053	675	K	Dynamin-1 OS=Mus musculus OX=10090 GN=Dnm1 PE=1 SV=2	Dnm1	1	0.000261894	98.865	2	NLVDSYMAIVNK(1)TVR	1.0598	1				1			1.01005	1.00715	1.01557	0.98468	0.988253	0.99431				1.016
P39053	87	K	Dynamin-1 OS=Mus musculus OX=10090 GN=Dnm1 PE=1 SV=2	Dnm1	1	6.3301e-20	112.06	3	RPLVLQLVNSTTEYAEFLHCK(1)GK	1.524	6	1.05547	0.947186	0.839897	1.1075	1.11367	0.936282	1.01005	1.00715	1.01557	0.98468	0.988253	0.99431	1.045	0.94	0.827	1.125	1.127	0.942	1.136	0.226937
P39054	393	K	Dynamin-2 OS=Mus musculus OX=10090 GN=Dnm2 PE=1 SV=2	Dnm2	1	3.60401e-06	132.44	2	EISYAIK(1)NIHGVR	-0.9712	6	1.12974	1.2517	0.906007	0.807499	1.01073	0.894336	0.964801	1.00038	0.985548	1.02435	1.03319	0.991733	1.171	1.251	0.919	0.788	0.978	0.902	0.799	0.122885
Q8BZ98	257	K	Dynamin-3 OS=Mus musculus OX=10090 GN=Dnm3 PE=1 SV=1	Dnm3	1	0.00606347	47.561	2	K(1)FFLSHPAYR	2.4579	1		1					1.02101	1.01037	1.02543	0.976424	0.978649	0.988118		0.99
P39688	7	K	Tyrosine-protein kinase Fyn OS=Mus musculus OX=10090 GN=Fyn PE=1 SV=4	Fyn	1	0.0105364	42.835	2	MGCVQCK(1)DK	11.429	1	1						1.00889	1.0073	1.00514	0.992946	0.984374	1.00135	0.991
P40124	208	K	Adenylyl cyclase-associated protein 1 OS=Mus musculus OX=10090 GN=Cap1 PE=1 SV=4	Cap1	1	7.00447e-05	71.219	3	EFHTTGLAWSK(1)TGPVAK	-3.0372	8	1.24639	1.25109	1.20129	0.64643	0.654806		0.98996	1.00437	0.98821	1.00132	1.00039	1.01576	1.259	1.246	1.216	0.646	0.655		0.524	2.37603e-05
P40124	70	K	Adenylyl cyclase-associated protein 1 OS=Mus musculus OX=10090 GN=Cap1 PE=1 SV=4	Cap1	1	1.95202e-07	122.2	3	EIGGDVQK(1)HAEMVHTGLK	0.52145	6	1.09416	1.10998	0.929467	0.910074	0.936695	1.01962	0.98996	1.00437	0.98821	1.00132	1.00039	1.01576	1.105	1.105	0.941	0.909	0.936	1.004	0.904	0.181344
P40124	375	K	Adenylyl cyclase-associated protein 1 OS=Mus musculus OX=10090 GN=Cap1 PE=1 SV=4	Cap1	1	0.0054584	50.297	2	INSITVDNCK(1)K	2.6752	1				1			0.98996	1.00437	0.98821	1.00132	1.00039	1.01576				0.999
P40124	177	K	Adenylyl cyclase-associated protein 1 OS=Mus musculus OX=10090 GN=Cap1 PE=1 SV=4	Cap1	1	0.000818657	105.81	2	K(1)HVDWVR	-1.1944	6	1.13785	1.23783	1.09487	0.840111	0.734804	0.95453	0.98996	1.00437	0.98821	1.00132	1.00039	1.01576	1.149	1.232	1.108	0.839	0.735	0.94	0.721	0.0128916
P40124	271	K	Adenylyl cyclase-associated protein 1 OS=Mus musculus OX=10090 GN=Cap1 PE=1 SV=4	Cap1	1	2.49285e-15	111.27	3	SALFAQINQGESITHALK(1)HVSDDMK	-2.7964	4			1.46066	0.799637	0.888885	0.850823	0.98996	1.00437	0.98821	1.00132	1.00039	1.01576			1.478	0.799	0.889	0.838	0.57
P40124	421	K	Adenylyl cyclase-associated protein 1 OS=Mus musculus OX=10090 GN=Cap1 PE=1 SV=4	Cap1	1	2.25511e-13	117.9	3	TDGCHAYLSK(1)NSLDCEIVSAK	4.0205	6	1.14274	1.20588	1.17568	0.747435	0.837521	0.890743	0.98996	1.00437	0.98821	1.00132	1.00039	1.01576	1.154	1.201	1.19	0.746	0.837	0.877	0.694	0.00176549
P40124	411	K	Adenylyl cyclase-associated protein 1 OS=Mus musculus OX=10090 GN=Cap1 PE=1 SV=4	Cap1	1	1.12327e-13	148.82	3	VPTISINK(1)TDGCHAYLSK	2.1781	6	1.069	1.06067	1.07803	0.873963	0.924712	0.993625	0.98996	1.00437	0.98821	1.00132	1.00039	1.01576	1.08	1.056	1.091	0.873	0.924	0.978	0.86	0.0112933
P40124	403	K	Adenylyl cyclase-associated protein 1 OS=Mus musculus OX=10090 GN=Cap1 PE=1 SV=4	Cap1	1	0.0102468	46.358	2	VQVMGK(1)VPTISINK	-1.4227	1						1	0.98996	1.00437	0.98821	1.00132	1.00039	1.01576						0.984
P40142	232	K	Transketolase OS=Mus musculus OX=10090 GN=Tkt PE=1 SV=1	Tkt	1	1.25942e-40	237.27	2	AFGQAK(1)HQPTAIIAK	-0.9848	18	1.04658	1.07992	0.917812	0.860736	0.953172	1.14178	1.0478	1.01263	1.03722	0.963458	0.973729	0.965153	0.999	1.066	0.885	0.893	0.979	1.183	1.036	0.770321
P40142	241	K	Transketolase OS=Mus musculus OX=10090 GN=Tkt PE=1 SV=1	Tkt	1	4.64113e-05	126.21	2	HQPTAIIAK(1)TFK	-1.0893	6	1.13407	1.14799	0.945606	0.852399	0.899756	1.02018	1.0478	1.01263	1.03722	0.963458	0.973729	0.965153	1.082	1.134	0.912	0.885	0.924	1.057	0.916	0.369039
P40142	465	K	Transketolase OS=Mus musculus OX=10090 GN=Tkt PE=1 SV=1	Tkt	1	0.00462653	50.314	2	AVELAANTK(1)GICFIR	-1.5503	1					1		1.0478	1.01263	1.03722	0.963458	0.973729	0.965153					1.027
P40142	260	K	Transketolase OS=Mus musculus OX=10090 GN=Tkt PE=1 SV=1	Tkt	1	0.000253353	98.009	2	EAWHGK(1)PLPK	-0.56812	6	1.12798	1.2293	0.628722	0.937232	1.07883	0.997944	1.0478	1.01263	1.03722	0.963458	0.973729	0.965153	1.077	1.214	0.606	0.973	1.108	1.034	1.075	0.628787
P40142	204	K	Transketolase OS=Mus musculus OX=10090 GN=Tkt PE=1 SV=1	Tkt	1	7.2954e-11	123.92	3	LGQSDPAPLQHQVDIYQK(1)R	1.6826	5	1.24949	1.1648	1.10751	0.663275		0.814923	1.0478	1.01263	1.03722	0.963458	0.973729	0.965153	1.192	1.15	1.068	0.688		0.844	0.674	0.019402
P40142	6	K	Transketolase OS=Mus musculus OX=10090 GN=Tkt PE=1 SV=1	Tkt	1	0.000311199	84.309	2	MEGYHK(1)PDQQK	-0.40669	5	1.07798	1.09265		0.922278	0.938316	0.968768	1.0478	1.01263	1.03722	0.963458	0.973729	0.965153	1.029	1.079		0.957	0.964	1.004	0.925	0.0586952
P40142	609	K	Transketolase OS=Mus musculus OX=10090 GN=Tkt PE=1 SV=1	Tkt	1	3.5336e-09	156.73	2	MFGIDK(1)DAIVQAVK	1.5463	6	1.03251	0.911726	1.00976	0.989347	1.18436	0.872302	1.0478	1.01263	1.03722	0.963458	0.973729	0.965153	0.985	0.9	0.974	1.027	1.216	0.904	1.101	0.379028
P40142	499	K	Transketolase OS=Mus musculus OX=10090 GN=Tkt PE=1 SV=1	Tkt	1	1.54555e-09	77.996	3	SK(1)DDQVTVIGAGVTLHEALAAAESLK	-0.90969	3				0.870576	0.845438	1.28399	1.0478	1.01263	1.03722	0.963458	0.973729	0.965153				0.904	0.868	1.33
P40142	144	K	Transketolase OS=Mus musculus OX=10090 GN=Tkt PE=1 SV=1	Tkt	1	0.00255621	118.06	2	YFDK(1)ASYR	-0.57232	6	1.12457	1.2021	0.944976	0.874389	0.894113	0.959843	1.0478	1.01263	1.03722	0.963458	0.973729	0.965153	1.073	1.187	0.911	0.908	0.918	0.994	0.889	0.243859
P40336	38	K	Vacuolar protein sorting-associated protein 26A OS=Mus musculus OX=10090 GN=Vps26a PE=1 SV=1	Vps26a	1	0.000144933	42.495	3	VEK(1)HYLFYDGESVSGK	4.2751	1						1	0.974087	0.960629	0.990421	1.02251	1.01994	1.03241						0.969
P40336	288	K	Vacuolar protein sorting-associated protein 26A OS=Mus musculus OX=10090 GN=Vps26a PE=1 SV=1	Vps26a	1	3.35814e-07	96.957	2	YFK(1)QQEIILWR	1.7242	4		1.14421	1.34479	0.617417	0.893585		0.974087	0.960629	0.990421	1.02251	1.01994	1.03241		1.191	1.358	0.604	0.876		0.581	0.105218
P41105	19	K	60S ribosomal protein L28 OS=Mus musculus OX=10090 GN=Rpl28 PE=1 SV=2	Rpl28	1	0.0230825	49.96	2	NCSSFLIK(1)R	-1.5097	1	1						0.998618	1.00189	0.987562	0.991539	0.981561	1.03883	1.001
P42125	76	K	Enoyl-CoA delta isomerase 1, mitochondrial OS=Mus musculus OX=10090 GN=Eci1 PE=1 SV=2	Eci1	1	0.034424	45.489	2	LENDK(1)SIR	-1.4407	1			1				0.999125	0.99314	1.02732	0.9763	0.983523	1.02059			0.973
P42125	113	K	Enoyl-CoA delta isomerase 1, mitochondrial OS=Mus musculus OX=10090 GN=Eci1 PE=1 SV=2	Eci1	1	5.23687e-43	283.03	3	NPAHYAEYWK(1)NVQELWLR	-2.8488	6	1.14941	1.1162	1.00075	0.788378	0.987384	0.957872	0.999125	0.99314	1.02732	0.9763	0.983523	1.02059	1.15	1.124	0.974	0.808	1.004	0.939	0.847	0.112562
P42208	174	K	Septin-2 OS=Mus musculus OX=10090 GN=Septin2 PE=1 SV=2	Septin2	1	0.000114064	127.93	2	AIHNK(1)VNIVPVIAK	1.0443	14	0.910688	1.02105	1.14269	0.927163	0.975723	1.02269	1.05391	1.03849	1.06592	0.975185	0.935963	0.930538	0.864	0.983	1.072	0.951	1.042	1.099	1.059	0.47373
P42669	272	K	Transcriptional activator protein Pur-alpha OS=Mus musculus OX=10090 GN=Pura PE=1 SV=1	Pura	1	5.18375e-21	183.08	2	FGHTFCK(1)YSEEMK	-3.9124	29	0.995405	1.03034	0.866573	0.946597	1.0085	1.15258	1.05833	0.990077	0.99471	1.00363	1.00702	0.946237	0.941	1.041	0.871	0.943	1.001	1.218	1.108	0.345034
P42669	86	K	Transcriptional activator protein Pur-alpha OS=Mus musculus OX=10090 GN=Pura PE=1 SV=1	Pura	1	0.0448923	60.547	2	FLK(1)IAEVGAGGNK	-2.7001	2	1.48953					0.510465	1.05833	0.990077	0.99471	1.00363	1.00702	0.946237	1.407					0.539	0.383
P42669	265	K	Transcriptional activator protein Pur-alpha OS=Mus musculus OX=10090 GN=Pura PE=1 SV=1	Pura	1	1.24351e-05	141.29	2	VWAK(1)FGHTFCK	3.2283	6	1.07886	1.09328	0.967108	0.915465	0.871103	1.07419	1.05833	0.990077	0.99471	1.00363	1.00702	0.946237	1.019	1.104	0.972	0.912	0.865	1.135	0.941	0.50502
P42859	239	K	Huntingtin OS=Mus musculus OX=10090 GN=Htt PE=1 SV=2	Htt	1	0.000609168	76.255	2	AFIANLK(1)SSSPTVR	0.36647	6	0.978472	1.02768	1.08987	0.847672	1.03409	1.02222	0.992881	0.996555	0.989251	0.990181	1.0062	1.02493	0.985	1.031	1.102	0.856	1.028	0.997	0.924	0.282103
P42932	152	K	T-complex protein 1 subunit theta OS=Mus musculus OX=10090 GN=Cct8 PE=1 SV=3	Cct8	1	4.79976e-05	95.138	3	AHEILPELVCCSAK(1)NLR	-1.0291	10	1.26624	1.03357	1.18655	0.196227	1.22978	1.08764	1.01739	1.01989	1.02699	0.966693	0.973306	0.99573	1.245	1.013	1.155	0.203	1.264	1.092	0.75	0.404299
P43006	382	K	Excitatory amino acid transporter 2 OS=Mus musculus OX=10090 GN=Slc1a2 PE=1 SV=1	Slc1a2	1	0.0100945	47.334	2	CLEDNLGIDK(1)R	3.8105	2		1.63411				0.365887	1.04221	1.01666	1.02987	0.970022	0.956492	0.984746		1.607				0.372	0.231
P43006	29	K	Excitatory amino acid transporter 2 OS=Mus musculus OX=10090 GN=Slc1a2 PE=1 SV=1	Slc1a2	1	3.7899e-79	291.71	3	MHDSHLSSDEPK(1)HR	1.9401	19	1.05922	1.17516	1.08405	0.978149	0.744665	0.958761	1.04221	1.01666	1.02987	0.970022	0.956492	0.984746	1.016	1.156	1.053	1.008	0.779	0.974	0.856	0.147926
P43006	569	K	Excitatory amino acid transporter 2 OS=Mus musculus OX=10090 GN=Slc1a2 PE=1 SV=1	Slc1a2	1	5.35904e-21	200.06	2	SADCSVEEEPWK(1)R	-1.5798	6	1.1503	1.18701	1.04857	0.805981	0.859883	0.94825	1.04221	1.01666	1.02987	0.970022	0.956492	0.984746	1.104	1.168	1.018	0.831	0.899	0.963	0.819	0.0264111
P43006	525	K	Excitatory amino acid transporter 2 OS=Mus musculus OX=10090 GN=Slc1a2 PE=1 SV=1	Slc1a2	1	0.00301034	53.028	2	TQSIYDDK(1)NHR	0.40165	2		1.11205		0.887953			1.04221	1.01666	1.02987	0.970022	0.956492	0.984746		1.094		0.915			0.836
P43006	497	K	Excitatory amino acid transporter 2 OS=Mus musculus OX=10090 GN=Slc1a2 PE=1 SV=1	Slc1a2	1	1.29977e-61	206.69	4	TSVNVVGDSFGAGIVYHLSK(1)SELDTIDSQHR	1.8164	6	1.04404	0.9473	0.885894	0.980165	1.08659	1.05602	1.04221	1.01666	1.02987	0.970022	0.956492	0.984746	1.002	0.932	0.86	1.01	1.136	1.072	1.152	0.0631776
P43024	84	K	Cytochrome c oxidase subunit 6A1, mitochondrial OS=Mus musculus OX=10090 GN=Cox6a1 PE=1 SV=2	Cox6a1	1	3.34232e-08	92.15	4	TK(1)PFPWGDGNHTLFHNPHVNPLPTGYEDE	-0.21037	3	1.24584	1.16566				0.588502	1.0309	0.976721	0.989924	0.963132	1.03399	1.00533	1.208	1.193				0.585	0.487
P43277	76	K	Histone H1.3 OS=Mus musculus OX=10090 GN=H1-3 PE=1 SV=2	H1-3	1	0.000352673	121.69	2	ALAAAGYDVEK(1)NNSR	-2.8532	6	1.13291	1.09093	0.853018	0.897768	0.941498	1.08388
P43277	169	K	Histone H1.3 OS=Mus musculus OX=10090 GN=H1-3 PE=1 SV=2	H1-3	1	0.0295724	88.181	2	KPAAAAGAK(1)K	0.94728	1					1
P43277	86	K	Histone H1.3 OS=Mus musculus OX=10090 GN=H1-3 PE=1 SV=2	H1-3	1	0.00398743	76.572	2	LGLK(1)SLVSK	0.31493	6	0.965642	1.00786	1.03383	0.950589	0.992714	1.04936
P45376	308	K	Aldo-keto reductase family 1 member B1 OS=Mus musculus OX=10090 GN=Akr1b1 PE=1 SV=3	Akr1b1	1	0.0499297	40.533	2	HK(1)DYPFHAEV	0.62873	1		1					1.0924	1.04617	1.04069	0.932941	0.947977	0.939826		0.956
P45376	86	K	Aldo-keto reductase family 1 member B1 OS=Mus musculus OX=10090 GN=Akr1b1 PE=1 SV=3	Akr1b1	1	8.77275e-08	154.66	2	LWCTFHDK(1)SMVK	-0.17503	6	1.15033	1.15077	1.00819	0.890863	0.888491	0.911363	1.0924	1.04617	1.04069	0.932941	0.947977	0.939826	1.053	1.1	0.969	0.955	0.937	0.97	0.917	0.0901456
P45376	263	K	Aldo-keto reductase family 1 member B1 OS=Mus musculus OX=10090 GN=Akr1b1 PE=1 SV=3	Akr1b1	1	0.00322196	64.266	2	NLVVIPK(1)SVTPVR	-2.4931	3	1.10254		1.08736	0.810098			1.0924	1.04617	1.04069	0.932941	0.947977	0.939826	1.009		1.045	0.868			0.845
P45376	78	K	Aldo-keto reductase family 1 member B1 OS=Mus musculus OX=10090 GN=Akr1b1 PE=1 SV=3	Akr1b1	1	4.13784e-05	61.503	3	RQDLFIVSK(1)LWCTFHDK	0.81018	1	1						1.0924	1.04617	1.04069	0.932941	0.947977	0.939826	0.915
P45376	306	K	Aldo-keto reductase family 1 member B1 OS=Mus musculus OX=10090 GN=Akr1b1 PE=1 SV=3	Akr1b1	1	3.34292e-07	99.855	2	VCALMSCAK(1)HK	-0.74824	6	1.09652	1.19685	1.15462	0.845819	0.738147	0.968045	1.0924	1.04617	1.04069	0.932941	0.947977	0.939826	1.004	1.144	1.109	0.907	0.779	1.03	0.834	0.106341
P45376	243	K	Aldo-keto reductase family 1 member B1 OS=Mus musculus OX=10090 GN=Akr1b1 PE=1 SV=3	Akr1b1	1	0.00527685	68.49	2	YNK(1)TTAQVLIR	-1.1044	1			1				1.0924	1.04617	1.04069	0.932941	0.947977	0.939826			0.961
P45481	1584	K	Histone lysine acetyltransferase CREBBP OS=Mus musculus OX=10090 GN=Crebbp PE=1 SV=3	Crebbp	1	4.41114e-171	404.04	4	KKEESTAASETPEGSQGDSK(1)NAK(1)K	1.5991	58	1.00777	1.06848	0.96512	0.956603	0.945713	1.05631
P45481	1587	K	Histone lysine acetyltransferase CREBBP OS=Mus musculus OX=10090 GN=Crebbp PE=1 SV=3	Crebbp	1	4.41114e-171	404.04	2	NAK(1)K(1)K(1)NNK(1)K	2.0686	64	1.00777	1.06848	0.96512	0.956603	0.945713	1.05631
P45481	1588	K	Histone lysine acetyltransferase CREBBP OS=Mus musculus OX=10090 GN=Crebbp PE=1 SV=3	Crebbp	1	4.41114e-171	404.04	2	NAK(1)K(1)K(1)NNK(1)K	2.0686	27	1.03309	1.08855	0.949055	0.949662	0.930112	1.04953
P45481	1589	K	Histone lysine acetyltransferase CREBBP OS=Mus musculus OX=10090 GN=Crebbp PE=1 SV=3	Crebbp	1	7.89673e-61	211.84	2	NAK(1)K(1)K(1)NNK(1)K	2.0686	21	0.987154	1.01503	1.02997	0.849964	1.04339	1.07449
P45481	1592	K	Histone lysine acetyltransferase CREBBP OS=Mus musculus OX=10090 GN=Crebbp PE=1 SV=3	Crebbp	1	7.76008e-50	211.84	2	NNK(1)K(1)TNK(1)NK(1)SSISR	-3.4378	37	0.987154	1.01503	1.02997	0.849964	1.04339	1.07449
P45481	1593	K	Histone lysine acetyltransferase CREBBP OS=Mus musculus OX=10090 GN=Crebbp PE=1 SV=3	Crebbp	1	7.76008e-50	232.48	2	NNK(1)K(1)TNK(1)NK(1)SSISR	-3.4378	37	0.987154	1.01503	1.02997	0.849964	1.04339	1.07449
P45481	1596	K	Histone lysine acetyltransferase CREBBP OS=Mus musculus OX=10090 GN=Crebbp PE=1 SV=3	Crebbp	1	7.76008e-50	232.48	2	TNK(1)NK(1)SSISR	0.3017	38	0.966657	1.00608	0.961164	0.964336	1.0355	1.06627
P45481	1598	K	Histone lysine acetyltransferase CREBBP OS=Mus musculus OX=10090 GN=Crebbp PE=1 SV=3	Crebbp	1	7.76008e-50	232.48	2	TNK(1)NK(1)SSISR	0.3017	24	1.0175	1.06023	0.943749	0.966097	1.00048	1.01194
P45481	1217	K	Histone lysine acetyltransferase CREBBP OS=Mus musculus OX=10090 GN=Crebbp PE=1 SV=3	Crebbp	1	3.13969e-59	271.49	3	YEFSPQTLCCYGK(1)QLCTIPR	-0.18317	7	1.11151	1.12035	1.07467	0.852406	0.89609	0.944983
P45481	1737	K	Histone lysine acetyltransferase CREBBP OS=Mus musculus OX=10090 GN=Crebbp PE=1 SV=3	Crebbp	1	2.13461e-43	182.1	4	WHCTVCEDYDLCINCYNTK(1)SHTHK(1)MVK	-0.83731	14	1.13448	0.659887	0.952251	1.05717	0.996775	1.19943
P45481	1742	K	Histone lysine acetyltransferase CREBBP OS=Mus musculus OX=10090 GN=Crebbp PE=1 SV=3	Crebbp	1	4.51916e-43	159.44	4	WHCTVCEDYDLCINCYNTK(1)SHTHK(1)MVK	-0.83731	8	1.08106		0.880567	1.01417	0.881682	1.14252
P45591	44	K	Cofilin-2 OS=Mus musculus OX=10090 GN=Cfl2 PE=1 SV=1	Cfl2	1	0.0136933	44.57	2	AVLFCLSDDK(1)R	1.4103	2			1.15835		0.841652		1.04627	0.999408	0.998561	0.982407	0.977151	0.996205			1.16		0.861		0.742
P45952	79	K	Medium-chain specific acyl-CoA dehydrogenase, mitochondrial OS=Mus musculus OX=10090 GN=Acadm PE=1 SV=1	Acadm	1	0.00167677	81.163	2	SGEYPFPLIK(1)R	-1.2691	3		1.03343			0.933996	1.03258	0.946349	0.993921	1.01098	1.01149	1.00875	1.02851		1.04			0.926	1.004	0.928
P45952	217	K	Medium-chain specific acyl-CoA dehydrogenase, mitochondrial OS=Mus musculus OX=10090 GN=Acadm PE=1 SV=1	Acadm	1	1.80667e-14	108.94	3	VPASK(1)AFTGFIVEADTPGIHIGK	0.7159	5	1.00399	1.16697	0.876754		1.21112	0.741167	0.946349	0.993921	1.01098	1.01149	1.00875	1.02851	1.061	1.174	0.867		1.201	0.721	0.929	0.69021
P46096	196	K	Synaptotagmin-1 OS=Mus musculus OX=10090 GN=Syt1 PE=1 SV=1	Syt1	1	4.23823e-11	194.22	2	FETK(1)VHR	-0.63974	9	1.1489	1.24233	1.07481	0.897063	0.796702	0.840197	1.03285	1.01236	1.00274	0.982417	0.978708	0.990923	1.112	1.227	1.072	0.913	0.814	0.848	0.755	0.00589293
P46096	236	K	Synaptotagmin-1 OS=Mus musculus OX=10090 GN=Syt1 PE=1 SV=1	Syt1	1	4.87855e-09	174.23	2	FSK(1)HDIIGEFK	1.0624	11	1.16581	1.08287	1.18946	0.741048	0.886892	0.933911	1.03285	1.01236	1.00274	0.982417	0.978708	0.990923	1.129	1.07	1.186	0.754	0.906	0.942	0.769	0.023438
P46096	369	K	Synaptotagmin-1 OS=Mus musculus OX=10090 GN=Syt1 PE=1 SV=1	Syt1	1	0.00229663	90.761	2	IGK(1)NDAIGK	-6.6845	6	1.07855	1.11911	1.15275	0.885857	0.817094	0.946635	1.03285	1.01236	1.00274	0.982417	0.978708	0.990923	1.044	1.105	1.15	0.902	0.835	0.955	0.816	0.0131161
P46096	297	K	Synaptotagmin-1 OS=Mus musculus OX=10090 GN=Syt1 PE=1 SV=1	Syt1	1	0.000216339	127.93	2	LTVVILEAK(1)NLK	-1.4942	3			0.644303	1.14941		1.20629	1.03285	1.01236	1.00274	0.982417	0.978708	0.990923			0.643	1.17		1.217	1.856
P46096	189	K	Synaptotagmin-1 OS=Mus musculus OX=10090 GN=Syt1 PE=1 SV=1	Syt1	1	0.0341412	53.878	2	VFLLPDK(1)K	-3.0697	3			1.00591		0.980686	1.01341	1.03285	1.01236	1.00274	0.982417	0.978708	0.990923			1.003		1.002	1.023	1.009
P46097	237	K	Synaptotagmin-2 OS=Mus musculus OX=10090 GN=Syt2 PE=1 SV=1	Syt2	1	0.00362328	42.446	2	FSK(1)HDIIGEVK	2.3414	2					0.99999	1.00001	1.10442	0.994348	1.02309	0.931965	0.946623	0.999553					1.056	1
P46460	462	K	Vesicle-fusing ATPase OS=Mus musculus OX=10090 GN=Nsf PE=1 SV=2	Nsf	1	0.000474295	78.043	2	ASTK(1)VEVDMEK	4.4906	4	1.07491	1.17304	0.900138	0.851913			1.03248	1.00882	1.01018	0.981726	0.982563	0.984237	1.041	1.163	0.891	0.868			0.841
P46460	266	K	Vesicle-fusing ATPase OS=Mus musculus OX=10090 GN=Nsf PE=1 SV=2	Nsf	1	4.78022e-05	76.563	2	GILLYGPPGCGK(1)TLLAR	0.61587	4		1.15439	1.23921	0.765718		0.840681	1.03248	1.00882	1.01018	0.981726	0.982563	0.984237		1.144	1.227	0.78		0.854	0.689	0.0228106
P46460	254	K	Vesicle-fusing ATPase OS=Mus musculus OX=10090 GN=Nsf PE=1 SV=2	Nsf	1	4.14608e-05	115.04	2	HVK(1)GILLYGPPGCGK	0.62353	8	1.18463	1.20357	1.04141	0.885023	0.754846	0.93052	1.03248	1.00882	1.01018	0.981726	0.982563	0.984237	1.147	1.193	1.031	0.901	0.768	0.945	0.775	0.0284159
P46460	549	K	Vesicle-fusing ATPase OS=Mus musculus OX=10090 GN=Nsf PE=1 SV=2	Nsf	1	1.01569e-18	173.35	3	TPLVSVLLEGPPHSGK(1)TALAAK	-2.0318	6	1.18526	1.26972	1.19199	0.703014	0.78223	0.86779	1.03248	1.00882	1.01018	0.981726	0.982563	0.984237	1.148	1.259	1.18	0.716	0.796	0.882	0.667	0.00352761
P46460	44	K	Vesicle-fusing ATPase OS=Mus musculus OX=10090 GN=Nsf PE=1 SV=2	Nsf	1	0.0184809	44.82	2	TSPNHK(1)YIFTLR	0.28692	1	1						1.03248	1.00882	1.01018	0.981726	0.982563	0.984237	0.969
P46460	251	K	Vesicle-fusing ATPase OS=Mus musculus OX=10090 GN=Nsf PE=1 SV=2	Nsf	1	2.1038e-05	105.94	3	VFPPEIVEQMGCK(1)HVK	-3.6466	10	1.57325	1.19941	1.13316	0.713565	0.813671	0.566948	1.03248	1.00882	1.01018	0.981726	0.982563	0.984237	1.524	1.189	1.122	0.727	0.828	0.576	0.556	0.014146
P62492	125	K	Ras-related protein Rab-11A OS=Mus musculus OX=10090 GN=Rab11a PE=1 SV=3	Rab11a	1	5.63598e-05	53.193	3	DHADSNIVIMLVGNK(1)SDLR	-4.5956	1		1
P62492	95	K	Ras-related protein Rab-11A OS=Mus musculus OX=10090 GN=Rab11a PE=1 SV=3	Rab11a	1	7.6819e-10	63.421	3	GAVGALLVYDIAK(1)HLTYENVER	0.4153	4	1.00631	0.595816			1.40311	0.994764
P62492	24	K	Ras-related protein Rab-11A OS=Mus musculus OX=10090 GN=Rab11a PE=1 SV=3	Rab11a	1	5.71912e-30	179.21	2	VVLIGDSGVGK(1)SNLLSR	-1.2457	6	1.52766	1.25244	1.16643	0.738565	0.641629	0.673278
P46660	438	K	Alpha-internexin OS=Mus musculus OX=10090 GN=Ina PE=1 SV=3	Ina	1	9.47557e-07	122.66	2	ILSSTASK(1)VSSAGLSLK	-1.268	6	1.08182	1.58481	1.29215	0.786577	0.269385	0.985255	0.993631	0.981761	0.989794	1.00316	1.00254	1.02911	1.089	1.614	1.305	0.784	0.269	0.957	0.501	0.11941
P46660	288	K	Alpha-internexin OS=Mus musculus OX=10090 GN=Ina PE=1 SV=3	Ina	1	1.10622e-06	133.49	2	NLQSAEEWYK(1)SK	0.41544	6	1.21596	1.25212	0.95502	0.821165	0.758024	0.997705	0.993631	0.981761	0.989794	1.00316	1.00254	1.02911	1.224	1.275	0.965	0.819	0.756	0.969	0.734	0.0540071
P46660	369	K	Alpha-internexin OS=Mus musculus OX=10090 GN=Ina PE=1 SV=3	Ina	1	0.00122615	133.68	2	NTK(1)SEMAR	-0.38523	8	0.975688	1.15499	1.1376	0.812558	0.973732	0.945425	0.993631	0.981761	0.989794	1.00316	1.00254	1.02911	0.982	1.176	1.149	0.81	0.971	0.919	0.816	0.060325
P46660	488	K	Alpha-internexin OS=Mus musculus OX=10090 GN=Ina PE=1 SV=3	Ina	1	0.000482017	115.35	2	TGK(1)SATEESTSSSQK	-0.96522	2			1.14105		0.858949		0.993631	0.981761	0.989794	1.00316	1.00254	1.02911			1.153		0.857		0.743
P46664	447	K	Adenylosuccinate synthetase isozyme 2 OS=Mus musculus OX=10090 GN=Adss2 PE=1 SV=2	Adss2	1	0.00464753	77.072	2	WIGVGK(1)SR	-0.059319	6	1.0844	1.11767	0.840171	0.852115	0.97983	1.12582	0.98373	0.998076	0.990308	1.00283	0.9989	1.02615	1.102	1.12	0.848	0.85	0.981	1.097	0.954	0.719609
P47708	660	K	Rabphilin-3A OS=Mus musculus OX=10090 GN=Rph3a PE=1 SV=2	Rph3a	1	3.48712e-08	146.03	2	HWYECLK(1)NK	0.55404	6	1.06229	1.16789	0.895169	0.955923	0.920149	0.998575	1.00597	0.99527	0.980651	1.00903	1.00259	1.00649	1.056	1.173	0.913	0.947	0.918	0.992	0.909	0.300562
P47708	429	K	Rabphilin-3A OS=Mus musculus OX=10090 GN=Rph3a PE=1 SV=2	Rph3a	1	0.00428904	70.389	2	LHLLPGASK(1)SNK	-3.1728	2	1.21217		0.787832				1.00597	0.99527	0.980651	1.00903	1.00259	1.00649	1.205		0.803
P47708	653	K	Rabphilin-3A OS=Mus musculus OX=10090 GN=Rph3a PE=1 SV=2	Rph3a	1	0.000190221	78.932	2	LK(1)HWYECLK	0.82452	11	1.08834	1.22246	1.04716	0.770399	0.942184	0.929461	1.00597	0.99527	0.980651	1.00903	1.00259	1.00649	1.082	1.228	1.068	0.764	0.94	0.923	0.778	0.0335998
P47708	582	K	Rabphilin-3A OS=Mus musculus OX=10090 GN=Rph3a PE=1 SV=2	Rph3a	1	0.00027797	86.205	2	LWLK(1)PDMGK	-1.3759	7	1.10799	1.05598	1.17633	0.898329	0.910043	0.851323	1.00597	0.99527	0.980651	1.00903	1.00259	1.00649	1.101	1.061	1.2	0.89	0.908	0.846	0.786	0.00472889
P47738	430	K	Aldehyde dehydrogenase, mitochondrial OS=Mus musculus OX=10090 GN=Aldh2 PE=1 SV=1	Aldh2	1	5.05661e-05	132.39	2	FK(1)TIEEVVGR	-0.73798	5	0.923638	0.954271	1.08182		1.04796	0.99231	0.993701	0.985303	0.965261	1.0209	1.01212	1.02271	0.929	0.969	1.121		1.035	0.97	0.996	0.989956
P47738	377	K	Aldehyde dehydrogenase, mitochondrial OS=Mus musculus OX=10090 GN=Aldh2 PE=1 SV=1	Aldh2	1	0.000181414	143.22	2	ILGYIK(1)SGQQEGAK	-2.5686	6	1.07074	1.02389	0.884531	0.938424	1.0187	1.06371	0.993701	0.985303	0.965261	1.0209	1.01212	1.02271	1.078	1.039	0.916	0.919	1.007	1.04	0.978	0.747195
P47738	370	K	Aldehyde dehydrogenase, mitochondrial OS=Mus musculus OX=10090 GN=Aldh2 PE=1 SV=1	Aldh2	1	0.00483352	83.214	2	TEQGPQVDETQFK(1)K	-0.05115	1	1						0.993701	0.985303	0.965261	1.0209	1.01212	1.02271	1.006
P47738	513	K	Aldehyde dehydrogenase, mitochondrial OS=Mus musculus OX=10090 GN=Aldh2 PE=1 SV=1	Aldh2	1	0.0275649	60.589	2	TVTVK(1)VPQK	-0.072633	3	0.999032				0.906433	1.09454	0.993701	0.985303	0.965261	1.0209	1.01212	1.02271	1.005				0.896	1.07	0.978
P47738	157	K	Aldehyde dehydrogenase, mitochondrial OS=Mus musculus OX=10090 GN=Aldh2 PE=1 SV=1	Aldh2	1	0.000805248	90.263	2	YYAGWADK(1)YHGK	-0.15559	5	1.04529	1.10106	0.873049		0.977305	1.0033	0.993701	0.985303	0.965261	1.0209	1.01212	1.02271	1.052	1.117	0.904		0.966	0.981	0.95	0.604311
P47754	91	K	F-actin-capping protein subunit alpha-2 OS=Mus musculus OX=10090 GN=Capza2 PE=1 SV=3	Capza2	1	0.00152519	100.67	2	FLDPK(1)NR	-0.37131	6	1.0897	1.23109	0.919528	0.9038	0.905544	0.950339	1.01433	1.00626	1.00426	0.989421	0.994468	0.991256	1.074	1.223	0.916	0.913	0.911	0.959	0.866	0.183264
P47754	268	K	F-actin-capping protein subunit alpha-2 OS=Mus musculus OX=10090 GN=Capza2 PE=1 SV=3	Capza2	1	0.0101976	84.368	2	TK(1)IDWNK	-1.3247	5	1.30161		1.02905	0.866437	0.812256	0.990642	1.01433	1.00626	1.00426	0.989421	0.994468	0.991256	1.283		1.025	0.876	0.817	0.999	0.778	0.115233
P47757	159	K	F-actin-capping protein subunit beta OS=Mus musculus OX=10090 GN=Capzb PE=1 SV=3	Capzb	1	2.7798e-08	74.62	3	GCWDSIHVVEVQEK(1)SSGR	4.0625	10	1.08973	1.03928	0.987852	1.1326	0.639097	1.11144	1.00701	0.984921	0.995933	0.989426	1.0194	1.00332	1.082	1.055	0.992	1.145	0.627	1.108	0.92	0.582651
P47757	145	K	F-actin-capping protein subunit beta OS=Mus musculus OX=10090 GN=Capzb PE=1 SV=3	Capzb	1	0.000151423	58.508	3	IK(1)GCWDSIHVVEVQEK	2.9898	5	1.08471	1.11739	1.05568	0.737974		1.00425	1.00701	0.984921	0.995933	0.989426	1.0194	1.00332	1.077	1.134	1.06	0.746		1.001	0.801	0.13156
P47757	235	K	F-actin-capping protein subunit beta OS=Mus musculus OX=10090 GN=Capzb PE=1 SV=3	Capzb	1	3.61845e-07	145.95	2	STLNEIYFGK(1)TK	2.1985	6	0.993224	1.0176	1.03908	0.954745	0.990391	1.00495	1.00701	0.984921	0.995933	0.989426	1.0194	1.00332	0.986	1.033	1.043	0.965	0.972	1.002	0.96	0.121543
P47757	57	K	F-actin-capping protein subunit beta OS=Mus musculus OX=10090 GN=Capzb PE=1 SV=3	Capzb	1	0.000194109	80.815	2	VVGK(1)DYLLCDYNR	0.68553	6	1.16349	1.16777	1.04787	0.885123	0.899506	0.836232	1.00701	0.984921	0.995933	0.989426	1.0194	1.00332	1.155	1.186	1.052	0.895	0.882	0.833	0.769	0.00352276
P47791	318	K	Glutathione reductase, mitochondrial OS=Mus musculus OX=10090 GN=Gsr PE=1 SV=3	Gsr	1	2.26498e-05	150.21	2	DPNSK(1)GLNLNK	0.64681	4	0.973345	1.00484			0.957189	1.06462	1.02123	1.02558	0.997212	0.985539	0.989338	0.981096	0.953	0.98			0.968	1.085	1.062	0.422891
P47791	324	K	Glutathione reductase, mitochondrial OS=Mus musculus OX=10090 GN=Gsr PE=1 SV=3	Gsr	1	0.000398746	117.21	2	GLNLNK(1)VGIQTDEK	-0.25027	6	0.94649	1.0932	0.977993	1.07009	0.938013	0.974212	1.02123	1.02558	0.997212	0.985539	0.989338	0.981096	0.927	1.066	0.981	1.086	0.948	0.993	1.018	0.771067
P47802	41	K	Metaxin-1 OS=Mus musculus OX=10090 GN=Mtx1 PE=1 SV=1	Mtx1	1	1.88793e-06	115.79	3	IHK(1)TSNPWQSPSGTLPALR	1.8676	5	1.20457		1.24136	0.778853	0.859753	0.915467	0.974373	1.02971	1.02162	0.992742	0.975117	1.00644	1.236		1.215	0.785	0.882	0.91	0.701	0.00877419
P47857	107	K	ATP-dependent 6-phosphofructokinase, muscle type OS=Mus musculus OX=10090 GN=Pfkm PE=1 SV=3	Pfkm	1	0.00440603	100.75	2	AAHNLVK(1)R	0.71199	6	1.09051	1.16778	1.11304	0.711214	0.934606	0.982846	1.02097	0.983544	0.993916	1.00554	1.00207	0.993953	1.068	1.187	1.12	0.707	0.933	0.989	0.779	0.0742662
P47857	727	K	ATP-dependent 6-phosphofructokinase, muscle type OS=Mus musculus OX=10090 GN=Pfkm PE=1 SV=3	Pfkm	1	1.6516e-13	202.58	3	ALVFQPVTELK(1)DQTDFEHR	-0.96491	6	1.04551	1.046	1.02517	0.955937	0.938671	0.988712	1.02097	0.983544	0.993916	1.00554	1.00207	0.993953	1.024	1.063	1.031	0.951	0.937	0.995	0.925	0.0214063
P47857	738	K	ATP-dependent 6-phosphofructokinase, muscle type OS=Mus musculus OX=10090 GN=Pfkm PE=1 SV=3	Pfkm	1	0.00478061	56.202	2	IPK(1)EQWWLK	-1.9795	4		1.18415	1.25715	0.744987	0.813709		1.02097	0.983544	0.993916	1.00554	1.00207	0.993953		1.204	1.265	0.741	0.812		0.629	0.0123073
P47857	280	K	ATP-dependent 6-phosphofructokinase, muscle type OS=Mus musculus OX=10090 GN=Pfkm PE=1 SV=3	Pfkm	1	6.97889e-05	124.06	2	PITSEDIK(1)NLVVK	-0.43531	7	1.03995	0.958618	0.917806	0.939901	0.915069	1.22865	1.02097	0.983544	0.993916	1.00554	1.00207	0.993953	1.019	0.975	0.923	0.935	0.913	1.236	1.057	0.668564
P47911	218	K	60S ribosomal protein L6 OS=Mus musculus OX=10090 GN=Rpl6 PE=1 SV=3	Rpl6	1	0.00289982	48.701	2	IPK(1)HLTDAYFK	-1.3899	2			0.946421	1.05358			0.989245	1.00342	0.996887	0.992602	1.007	1.01085			0.949	1.061			1.118
P47934	268	K	Carnitine O-acetyltransferase OS=Mus musculus OX=10090 GN=Crat PE=1 SV=3	Crat	1	0.00754197	72.031	2	NTWAK(1)AYNNLIK(1)DK	1.5985	4	1.13117		0.868827				1.01063	0.985037	1.03124	0.994243	0.979315	0.999534	1.119		0.843
P47934	270	K	Carnitine O-acetyltransferase OS=Mus musculus OX=10090 GN=Crat PE=1 SV=3	Crat	1	0.00754197	71.896	2	AYNNLIK(1)DK(1)VNR	-2.5564	2				0.883825		1.11617	1.01063	0.985037	1.03124	0.994243	0.979315	0.999534				0.889		1.117
P47934	390	K	Carnitine O-acetyltransferase OS=Mus musculus OX=10090 GN=Crat PE=1 SV=3	Crat	1	6.29579e-05	143.22	2	FNITPEIK(1)NDIEK	-0.30652	6	0.954256	0.948302	0.933448	1.09717	0.965732	1.10109	1.01063	0.985037	1.03124	0.994243	0.979315	0.999534	0.944	0.963	0.905	1.104	0.986	1.102	1.135	0.0391654
P47934	609	K	Carnitine O-acetyltransferase OS=Mus musculus OX=10090 GN=Crat PE=1 SV=3	Crat	1	8.34038e-05	68.548	2	MAHYLEK(1)ALLDMR	-0.44013	7	0.825692		1.16081	0.950179	0.963432	1.09989	1.01063	0.985037	1.03124	0.994243	0.979315	0.999534	0.817		1.126	0.956	0.984	1.1	1.043	0.713719
P47934	261	K	Carnitine O-acetyltransferase OS=Mus musculus OX=10090 GN=Crat PE=1 SV=3	Crat	1	0.00124661	96.957	2	NTWAK(1)AYNNLIK(1)DK	1.5985	8	1.19781	1.04136	1.17571	0.784047	0.776848	1.02422	1.01063	0.985037	1.03124	0.994243	0.979315	0.999534	1.185	1.057	1.14	0.789	0.793	1.025	0.771	0.0450764
P47934	186	K	Carnitine O-acetyltransferase OS=Mus musculus OX=10090 GN=Crat PE=1 SV=3	Crat	1	0.00114025	61.067	2	VPGPK(1)QDSVVNFLK	0.085196	5		0.874844	1.09379	0.913996	0.941277	1.1761	1.01063	0.985037	1.03124	0.994243	0.979315	0.999534		0.888	1.061	0.919	0.961	1.177	1.046	0.742674
P47962	27	K	60S ribosomal protein L5 OS=Mus musculus OX=10090 GN=Rpl5 PE=1 SV=3	Rpl5	1	0.0094937	54.436	2	EGK(1)TDYYAR	-2.3175	1		1					1.02381	0.981487	1.00554	0.981405	1.01324	0.994509		1.019
P47962	197	K	60S ribosomal protein L5 OS=Mus musculus OX=10090 GN=Rpl5 PE=1 SV=3	Rpl5	1	0.00037075	99.589	2	K(1)HIMGQNVADYMR	-2.1562	11	1.17601	1.16561	0.999615	0.791765	0.892587	0.97441	1.02381	0.981487	1.00554	0.981405	1.01324	0.994509	1.149	1.188	0.994	0.807	0.881	0.98	0.801	0.0471851
P47962	158	K	60S ribosomal protein L5 OS=Mus musculus OX=10090 GN=Rpl5 PE=1 SV=3	Rpl5	1	0.0037021	57.888	2	TTTGNK(1)VFGALK	-0.38081	2		1.15048				0.849519	1.02381	0.981487	1.00554	0.981405	1.01324	0.994509		1.172				0.854	0.729
P47963	105	K	60S ribosomal protein L13 OS=Mus musculus OX=10090 GN=Rpl13 PE=1 SV=3	Rpl13	1	0.000406612	131.54	2	NK(1)STESLQANVQR	0.066119	3	0.91583	1.029	1.05517				1.05577	0.997576	1.01184	0.937891	0.991559	1.00536	0.867	1.031	1.043
P47963	123	K	60S ribosomal protein L13 OS=Mus musculus OX=10090 GN=Rpl13 PE=1 SV=3	Rpl13	1	0.0158709	67.464	2	SK(1)LILFPR	-0.20742	5	1.02735	1.22445	0.972736		0.747251	1.02821	1.05577	0.997576	1.01184	0.937891	0.991559	1.00536	0.973	1.227	0.961		0.754	1.023	0.843	0.334652
P47968	193	K	Ribose-5-phosphate isomerase OS=Mus musculus OX=10090 GN=Rpia PE=1 SV=2	Rpia	1	0.0149721	62.969	2	FIVIADFRK(1)DSK	2.1066	2			1.08012	0.919884
P48024	56	K	Eukaryotic translation initiation factor 1 OS=Mus musculus OX=10090 GN=Eif1 PE=1 SV=2	Eif1	1	5.30593e-05	135.13	2	TLTTVQGIADDYDK(1)K	2.2027	5	1.34488	1.46168	1.08949	0.605089		0.498861	0.985261	1.01878	1.02284	0.979336	0.999195	0.994584	1.365	1.435	1.065	0.618		0.502	0.435	0.0099739
P48036	95	K	Annexin A5 OS=Mus musculus OX=10090 GN=Anxa5 PE=1 SV=1	Anxa5	1	2.32919e-05	119.94	2	LYDAYELK(1)HALK	1.497	6	0.983465	1.07234	0.992613	0.922418	1.02419	1.00497	0.979653	0.994342	1.00339	1.01776	1.01466	0.990202	1.004	1.078	0.989	0.906	1.009	1.015	0.954	0.354105
P48193	479	K	Protein 4.1 OS=Mus musculus OX=10090 GN=Epb41 PE=1 SV=2	Epb41	1	9.01192e-05	96.957	3	LWK(1)VCVEHHTFFR	3.5417	6	1.1874	1.25685	1.23025	0.667476	0.797978	0.860052	0.884696	0.930921	0.980335	1.06952	1.06356	1.07097	1.342	1.35	1.255	0.624	0.75	0.803	0.552	0.0016015
P48318	294	K	Glutamate decarboxylase 1 OS=Mus musculus OX=10090 GN=Gad1 PE=1 SV=2	Gad1	1	8.79097e-05	83.214	3	LVLFTSEHSHYSIK(1)K	-1.2795	6	0.962801	0.986036	0.900365	1.03208	1.03276	1.08596	0.989115	1.01328	0.995233	0.980609	1.00087	1.0209	0.973	0.973	0.905	1.052	1.032	1.064	1.104	0.0180073
P48320	286	K	Glutamate decarboxylase 2 OS=Mus musculus OX=10090 GN=Gad2 PE=1 SV=1	Gad2	1	3.2692e-05	108.24	2	LIAFTSEHSHFSLK(1)K	-1.3236	7	0.925228	1.01915	0.863636	1.03677	1.01871	1.13651	0.980853	0.967655	0.962791	1.04155	1.03104	1.01611	0.943	1.053	0.897	0.995	0.988	1.118	1.072	0.32193
P48320	172	K	Glutamate decarboxylase 2 OS=Mus musculus OX=10090 GN=Gad2 PE=1 SV=1	Gad2	1	8.64242e-06	150.24	2	YAIK(1)TGHPR	-2.0295	6	1.17896	1.19357	1.02681	0.867065	0.870172	0.863428	0.980853	0.967655	0.962791	1.04155	1.03104	1.01611	1.202	1.233	1.066	0.832	0.844	0.85	0.722	0.00201348
P63328	163	K	Serine/threonine-protein phosphatase 2B catalytic subunit alpha isoform OS=Mus musculus OX=10090 GN=Ppp3ca PE=1 SV=1	Ppp3ca	1	3.4028e-14	181.87	2	HLTEYFTFK(1)QECK	2.0873	11	1.08422	1.12104	1.09638	0.860703	0.819097	1.01855	0.978699	0.959025	0.955943	1.02683	1.0343	1.04521	1.108	1.169	1.147	0.838	0.792	0.974	0.761	0.0121104
P48453	56	K	Serine/threonine-protein phosphatase 2B catalytic subunit beta isoform OS=Mus musculus OX=10090 GN=Ppp3cb PE=1 SV=2	Ppp3cb	1	8.22324e-07	132.39	2	VDVLK(1)NHLVK	-0.22684	6	1.17357	1.19263	0.92769	0.883844	0.842731	0.979532	0.980227	1.00398	0.999013	0.998877	1.0065	1.0114	1.197	1.188	0.929	0.885	0.837	0.968	0.812	0.0946889
P48678	108	K	Prelamin-A/C OS=Mus musculus OX=10090 GN=Lmna PE=1 SV=2	Lmna	1	0.00135189	86.205	2	LQLELSK(1)VR	6.8111	5		1.08972	1.03487	0.890601	0.901528	1.08328	1.01463	1.00282	1.01669	0.985725	0.988506	0.991637		1.087	1.018	0.903	0.912	1.092	0.921	0.378241
P48678	457	K	Prelamin-A/C OS=Mus musculus OX=10090 GN=Lmna PE=1 SV=2	Lmna	1	7.78719e-29	197.79	2	NK(1)SNEDQSMGNWQIR	-1.1534	11	1.12828	1.19071	0.895658	0.890555	0.838038	1.05676	1.01463	1.00282	1.01669	0.985725	0.988506	0.991637	1.112	1.187	0.881	0.903	0.848	1.066	0.886	0.356717
P48722	53	K	Heat shock 70 kDa protein 4L OS=Mus musculus OX=10090 GN=Hspa4l PE=1 SV=2	Hspa4l	1	6.20208e-29	236.7	2	AIGNAAK(1)SQIVTNVR	-2.2059	6	1.13091	1.11313	1.10172	0.822874	0.889098	0.942266	1.01244	1.01338	1.01653	0.987129	0.975355	0.995175	1.117	1.098	1.084	0.834	0.912	0.947	0.816	0.00615699
Q61316	388	K	Heat shock 70 kDa protein 4 OS=Mus musculus OX=10090 GN=Hspa4 PE=1 SV=1	Hspa4	1	1.03072e-05	78.157	2	GCALQCAILSPAFK(1)VR	-0.81753	1			1				0.998466	1.00108	1.00002	0.996041	1.00114	1.00325			1
P48722	774	K	Heat shock 70 kDa protein 4L OS=Mus musculus OX=10090 GN=Hspa4l PE=1 SV=2	Hspa4l	1	0.00988067	57.032	2	VSEIVTK(1)SK	-1.0305	5	1.37439		1.31326	0.864335	0.684977	0.76304	1.01244	1.01338	1.01653	0.987129	0.975355	0.995175	1.358		1.292	0.876	0.702	0.767	0.59	0.00828231
P48758	198	K	Carbonyl reductase [NADPH] 1 OS=Mus musculus OX=10090 GN=Cbr1 PE=1 SV=3	Cbr1	1	3.71862e-36	213.69	3	GVHAEEGWPNSAYGVTK(1)IGVTVLSR	-1.3514	12	1.10848	1.08825	1.02271	0.988145	0.859489	0.93293	1.01344	0.973973	1.00626	0.97853	1.02039	1.00741	1.094	1.117	1.016	1.01	0.842	0.926	0.861	0.0644006
P48774	86	K	Glutathione S-transferase Mu 5 OS=Mus musculus OX=10090 GN=Gstm5 PE=1 SV=1	Gstm5	1	3.85472e-05	147.72	2	K(1)HNMCGDTEEEK	-0.29933	9	0.965963	1.19384	0.892739	1.09382	0.853639		0.977803	0.992514	1.01094	0.987331	0.996754	1.03466	0.988	1.203	0.883	1.108	0.856		0.958	0.796597
P48774	72	K	Glutathione S-transferase Mu 5 OS=Mus musculus OX=10090 GN=Gstm5 PE=1 SV=1	Gstm5	1	0.0161723	65.933	2	NK(1)ITQSNAILR	-1.5422	5	1.18555		0.889705	1.00334	0.828765	1.09263	0.977803	0.992514	1.01094	0.987331	0.996754	1.03466	1.212		0.88	1.016	0.831	1.056	0.925	0.676524
P48962	199	K	ADP/ATP translocase 1 OS=Mus musculus OX=10090 GN=Slc25a4 PE=1 SV=4	Slc25a4	1	4.90627e-13	125.14	2	AAYFGVYDTAK(1)GMLPDPK	-0.59065	11	1.14042	0.814359	1.03276	0.988072	0.966254	1.05813	0.988472	0.987026	0.982288	0.999244	1.01042	1.03256	1.154	0.825	1.051	0.989	0.956	1.025	0.98	0.921821
P48962	272	K	ADP/ATP translocase 1 OS=Mus musculus OX=10090 GN=Slc25a4 PE=1 SV=4	Slc25a4	1	1.01297e-51	246.85	2	DEGANAFFK(1)GAWSNVLR	0.01518	13	1.47624	0.636978	0.288262	1.43971	0.872842	1.28597	0.988472	0.987026	0.982288	0.999244	1.01042	1.03256	1.493	0.645	0.293	1.441	0.864	1.245	1.46	0.314517
P48962	23	K	ADP/ATP translocase 1 OS=Mus musculus OX=10090 GN=Slc25a4 PE=1 SV=4	Slc25a4	1	2.55666e-46	220.86	3	DFLAGGIAAAVSK(1)TAVAPIER	1.425	23	0.0926976	0.0379841	0.119298	0.128516	0.219394	5.40211	0.988472	0.987026	0.982288	0.999244	1.01042	1.03256	0.094	0.038	0.121	0.129	0.217	5.232	22.047	0.183677
P48962	163	K	ADP/ATP translocase 1 OS=Mus musculus OX=10090 GN=Slc25a4 PE=1 SV=4	Slc25a4	1	0.000226596	142.51	2	EFNGLGDCLTK(1)IFK	5.6054	5		0.944585	0.780581	1.09919	1.11589	1.05975	0.988472	0.987026	0.982288	0.999244	1.01042	1.03256		0.957	0.795	1.1	1.104	1.026	1.229	0.069257
P48962	166	K	ADP/ATP translocase 1 OS=Mus musculus OX=10090 GN=Slc25a4 PE=1 SV=4	Slc25a4	1	1.51421e-07	114.35	2	IFK(1)SDGLK	-1.3166	25	0.886197	0.976472	0.702907	1.05643	1.18786	1.19013	0.988472	0.987026	0.982288	0.999244	1.01042	1.03256	0.897	0.989	0.716	1.057	1.176	1.153	1.301	0.0550616
P48962	263	K	ADP/ATP translocase 1 OS=Mus musculus OX=10090 GN=Slc25a4 PE=1 SV=4	Slc25a4	1	0.00274807	75.474	2	IAK(1)DEGANAFFK	3.1876	5		1.04768	0.947884	0.892674	1.07834	1.03342	0.988472	0.987026	0.982288	0.999244	1.01042	1.03256		1.061	0.965	0.893	1.067	1.001	0.974	0.740707
P48962	63	K	ADP/ATP translocase 1 OS=Mus musculus OX=10090 GN=Slc25a4 PE=1 SV=4	Slc25a4	1	1.49049e-05	99.589	2	IPK(1)EQGFLSFWR	-1.1245	5	0.855205	0.898847		0.891324	1.2501	1.10452	0.988472	0.987026	0.982288	0.999244	1.01042	1.03256	0.865	0.911		0.892	1.237	1.07	1.201	0.253014
P48962	245	K	ADP/ATP translocase 1 OS=Mus musculus OX=10090 GN=Slc25a4 PE=1 SV=4	Slc25a4	1	0.000668663	91.032	2	K(1)GADIMYTGTLDCWR	-0.65248	5	1.15095	1.17312	1.08623	0.848101	0.741601		0.988472	0.987026	0.982288	0.999244	1.01042	1.03256	1.164	1.189	1.106	0.849	0.734		0.686	0.00841003
P48962	147	K	ADP/ATP translocase 1 OS=Mus musculus OX=10090 GN=Slc25a4 PE=1 SV=4	Slc25a4	1	3.18174e-05	165.39	2	LAADVGK(1)GSSQR	-2.04	6	1.01028	1.11683	1.05661	0.938023	0.813423	1.06484	0.988472	0.987026	0.982288	0.999244	1.01042	1.03256	1.022	1.132	1.076	0.939	0.805	1.031	0.859	0.115735
P48962	92	K	ADP/ATP translocase 1 OS=Mus musculus OX=10090 GN=Slc25a4 PE=1 SV=4	Slc25a4	1	4.09333e-14	225.89	2	YFPTQALNFAFK(1)DK	3.3677	6	0.915796	0.841932	0.919177	1.11944	1.18608	1.01757	0.988472	0.987026	0.982288	0.999244	1.01042	1.03256	0.926	0.853	0.936	1.12	1.174	0.985	1.208	0.0358798
P48962	96	K	ADP/ATP translocase 1 OS=Mus musculus OX=10090 GN=Slc25a4 PE=1 SV=4	Slc25a4	1	6.23995e-08	179.31	2	YK(1)QIFLGGVDR	0.07022	6	1.06998	1.09244	1.09128	0.884567	0.904516	0.957224	0.988472	0.987026	0.982288	0.999244	1.01042	1.03256	1.082	1.107	1.111	0.885	0.895	0.927	0.82	0.000258415
P49312	3	K	Heterogeneous nuclear ribonucleoprotein A1 OS=Mus musculus OX=10090 GN=Hnrnpa1 PE=1 SV=2	Hnrnpa1	1	0.000144406	117.21	2	SK(1)SESPKEPEQLR	-1.4553	6	0.979683	0.971548	1.03199	0.943226	0.918822	1.15473	1.02672	1.0287	1.03624	0.970404	0.976629	0.961307	0.954	0.944	0.996	0.972	0.941	1.201	1.076	0.436547
P49615	74	K	Cyclin-dependent-like kinase 5 OS=Mus musculus OX=10090 GN=Cdk5 PE=1 SV=1	Cdk5	1	1.5e-06	121.8	2	LHDVLHSDK(1)K	-2.3208	6	1.311	1.30202	0.954779	0.629462	0.850154	0.952587	1.0275	1.03363	1.04667	0.973801	0.97514	0.943249	1.276	1.26	0.912	0.646	0.872	1.01	0.733	0.139399
P50171	66	K	(3R)-3-hydroxyacyl-CoA dehydrogenase OS=Mus musculus OX=10090 GN=Hsd17b8 PE=1 SV=2	Hsd17b8	1	4.52569e-15	202.72	2	GK(1)HAAFQADVSQGPAAR	-2.6896	12	1.06489	1.07089	0.98087	0.964865	0.914558	1.00393	0.974829	1.0025	1.00053	0.995956	0.988499	1.03768	1.092	1.068	0.98	0.969	0.925	0.967	0.911	0.0640383
P50247	188	K	Adenosylhomocysteinase OS=Mus musculus OX=10090 GN=Ahcy PE=1 SV=3	Ahcy	1	0.0032287	76.572	2	SK(1)FDNLYGCR	2.1694	6	1.17529	1.1902	0.979357	0.887171	0.882673	0.885317	1.03898	1.01552	1.01977	0.968611	0.981108	0.976012	1.131	1.172	0.96	0.916	0.9	0.907	0.835	0.0452544
P50396	278	K	Rab GDP dissociation inhibitor alpha OS=Mus musculus OX=10090 GN=Gdi1 PE=1 SV=3	Gdi1	1	0.0102468	40.224	2	CK(1)QLICDPSYIPDR	-2.4842	1		1					1.03296	1.02635	1.01805	0.978942	0.969431	0.974262		0.974
P50396	309	K	Rab GDP dissociation inhibitor alpha OS=Mus musculus OX=10090 GN=Gdi1 PE=1 SV=3	Gdi1	1	1.85326e-71	200.45	3	IICILSHPIK(1)NTNDANSCQIIIPQNQVNR	-4.8924	6	1.31836	1.11341	1.19105	0.770812	0.813842	0.792529	1.03296	1.02635	1.01805	0.978942	0.969431	0.974262	1.276	1.085	1.17	0.787	0.84	0.813	0.691	0.00188755
P50396	435	K	Rab GDP dissociation inhibitor alpha OS=Mus musculus OX=10090 GN=Gdi1 PE=1 SV=3	Gdi1	1	4.12307e-05	134.2	2	MAGSAFDFENMK(1)R	-1.5848	6	1.14499	1.22144	1.2209	0.782609	0.812916	0.817142	1.03296	1.02635	1.01805	0.978942	0.969431	0.974262	1.108	1.19	1.199	0.799	0.839	0.839	0.708	0.000326599
P50396	269	K	Rab GDP dissociation inhibitor alpha OS=Mus musculus OX=10090 GN=Gdi1 PE=1 SV=3	Gdi1	1	0.00028451	112.7	2	VVGVK(1)SEGEVAR	-1.8109	6	1.09179	1.0672	0.934228	0.941402	0.924474	1.0409	1.03296	1.02635	1.01805	0.978942	0.969431	0.974262	1.057	1.04	0.918	0.962	0.954	1.068	0.99	0.873976
P50516	467	K	V-type proton ATPase catalytic subunit A OS=Mus musculus OX=10090 GN=Atp6v1a PE=1 SV=2	Atp6v1a	1	1.81257e-30	226.06	3	ALDEYYDK(1)HFTEFVPLR	-2.4776	6	1.10217	1.07774	1.01111	0.873205	0.976125	0.959638	1.02592	1.00957	1.00124	0.982138	0.992178	0.988961	1.074	1.068	1.01	0.889	0.984	0.97	0.902	0.0496794
P50516	132	K	V-type proton ATPase catalytic subunit A OS=Mus musculus OX=10090 GN=Atp6v1a PE=1 SV=2	Atp6v1a	1	0.00269279	50.09	2	DIK(1)WEFIPSK	-1.7232	1	1						1.02592	1.00957	1.00124	0.982138	0.992178	0.988961	0.975
P50516	139	K	V-type proton ATPase catalytic subunit A OS=Mus musculus OX=10090 GN=Atp6v1a PE=1 SV=2	Atp6v1a	1	0.000647932	100.84	2	WEFIPSK(1)NLR	-2.2457	6	1.10929	1.14943	1.09277	0.852374	0.857328	0.938799	1.02592	1.00957	1.00124	0.982138	0.992178	0.988961	1.081	1.139	1.091	0.868	0.864	0.949	0.81	0.00358251
P50516	443	K	V-type proton ATPase catalytic subunit A OS=Mus musculus OX=10090 GN=Atp6v1a PE=1 SV=2	Atp6v1a	1	0.000326488	78.864	3	K(1)HFPSVNWLISYSK	-1.2217	5	1.20407	1.0821	0.978554	0.812179	0.923095		1.02592	1.00957	1.00124	0.982138	0.992178	0.988961	1.174	1.072	0.977	0.827	0.93		0.818	0.0905684
P50516	163	K	V-type proton ATPase catalytic subunit A OS=Mus musculus OX=10090 GN=Atp6v1a PE=1 SV=2	Atp6v1a	1	1.19643e-35	215.67	3	VGSHITGGDIYGIVNENSLIK(1)HK	0.79187	14	1.08404	1.08698	1.14584	0.854235	0.919213	0.909691	1.02592	1.00957	1.00124	0.982138	0.992178	0.988961	1.057	1.077	1.144	0.87	0.926	0.92	0.829	0.00374443
P50518	59	K	V-type proton ATPase subunit E 1 OS=Mus musculus OX=10090 GN=Atp6v1e1 PE=1 SV=2	Atp6v1e1	1	0.00939563	81.642	2	IMEYYEK(1)K	-0.82804	6	1.08048	1.21596	1.04506	0.947231	0.98053	0.730735	1.04097	0.99085	1.00551	0.983814	0.976099	1.00276	1.038	1.227	1.039	0.963	1.005	0.729	0.816	0.142383
P50544	72	K	Very long-chain specific acyl-CoA dehydrogenase, mitochondrial OS=Mus musculus OX=10090 GN=Acadvl PE=1 SV=3	Acadvl	1	0.00952756	53.028	2	AESK(1)SFAVGMFK	1.1743	2	1.02046		0.979542				0.970363	0.945639	0.944967	1.03638	1.04136	1.06129	1.052		1.037
P50544	122	K	Very long-chain specific acyl-CoA dehydrogenase, mitochondrial OS=Mus musculus OX=10090 GN=Acadvl PE=1 SV=3	Acadvl	1	1.28045e-10	157.52	2	FFEEVNDPAK(1)NDALEK	1.6849	6	1.18965	1.20305	1.20997	0.705629	0.807436	0.884262	0.970363	0.945639	0.944967	1.03638	1.04136	1.06129	1.226	1.272	1.28	0.681	0.775	0.833	0.606	0.001128
P50544	196	K	Very long-chain specific acyl-CoA dehydrogenase, mitochondrial OS=Mus musculus OX=10090 GN=Acadvl PE=1 SV=3	Acadvl	1	0.000383978	103.8	2	GILLYGTK(1)AQR	4.9888	6	0.960485	1.03213	0.81887	1.09904	1.08068	1.00879	0.970363	0.945639	0.944967	1.03638	1.04136	1.06129	0.99	1.091	0.867	1.06	1.038	0.951	1.034	0.645224
P63080	137	K	Gamma-aminobutyric acid receptor subunit beta-3 OS=Mus musculus OX=10090 GN=Gabrb3 PE=1 SV=1	Gabrb3	1	3.1433e-05	136.84	2	SFVHGVTVK(1)NR	-2.8467	7	1.15485	1.19605		0.898815	0.765273	0.985014	1.04742	0.993819	1.01479	0.954132	0.985645	1.00419	1.103	1.203		0.942	0.776	0.981	0.78	0.0837429
P51174	322	K	Long-chain specific acyl-CoA dehydrogenase, mitochondrial OS=Mus musculus OX=10090 GN=Acadl PE=1 SV=2	Acadl	1	1.95631e-14	204.34	3	AFGK(1)TVAHIQTVQHK	0.18587	15	1.48922	0.893971	0.529677	0.620079	1.29569	1.17137	1.0275	0.993871	0.991562	0.990707	0.993421	1.00294	1.449	0.899	0.534	0.626	1.304	1.168	1.075	0.789279
P51174	358	K	Long-chain specific acyl-CoA dehydrogenase, mitochondrial OS=Mus musculus OX=10090 GN=Acadl PE=1 SV=2	Acadl	1	2.47716e-09	174.05	2	AFVDSCLQLHETK(1)R	-1.5052	11	2.30611	0.299773	0.846523	0.38408	1.45221	0.711307	1.0275	0.993871	0.991562	0.990707	0.993421	1.00294	2.244	0.302	0.854	0.388	1.462	0.709	0.753	0.869823
P51174	338	K	Long-chain specific acyl-CoA dehydrogenase, mitochondrial OS=Mus musculus OX=10090 GN=Acadl PE=1 SV=2	Acadl	1	0.00102071	93.772	2	LAELK(1)THICVTR	-1.1648	6	1.09765	1.17395	1.00523	0.927632	0.798502	0.99704	1.0275	0.993871	0.991562	0.990707	0.993421	1.00294	1.068	1.181	1.014	0.936	0.804	0.994	0.838	0.0819836
P51174	240	K	Long-chain specific acyl-CoA dehydrogenase, mitochondrial OS=Mus musculus OX=10090 GN=Acadl PE=1 SV=2	Acadl	1	8.65898e-10	126.32	3	SPAHGISLFLVENGMK(1)GFIK	-1.6429	6	1.15611	1.09201	0.627672	1.04781	1.07341	1.00299	1.0275	0.993871	0.991562	0.990707	0.993421	1.00294	1.125	1.099	0.633	1.058	1.081	1	1.099	0.540778
P51175	416	K	Protoporphyrinogen oxidase OS=Mus musculus OX=10090 GN=Ppox PE=1 SV=1	Ppox	1	6.6325e-22	122.94	4	EPPSHCLVHLHK(1)NCIPQYTIGHWQK	0.66992	6	1.15356	1.11945	0.96918	0.896105	0.900435	0.961269	1.00278	0.931705	0.94255	1.04154	1.08837	0.993054	1.15	1.202	1.028	0.86	0.827	0.968	0.786	0.0219764
P51660	84	K	Peroxisomal multifunctional enzyme type 2 OS=Mus musculus OX=10090 GN=Hsd17b4 PE=1 SV=3	Hsd17b4	1	8.62193e-05	123.42	2	LVK(1)TALDTFGR	0.47061	5	1.00109	1.03385		0.94314	0.945751	1.07618	1.02569	0.9813	1.00941	0.993763	0.993903	0.995933	0.976	1.054		0.949	0.952	1.081	0.979	0.74718
P51830	567	K	Adenylate cyclase type 9 OS=Mus musculus OX=10090 GN=Adcy9 PE=1 SV=1	Adcy9	1	0.0159844	47.361	2	GLK(1)TYLISGQR	-2.42	1		1					0.937328	0.944292	0.976286	1.04825	1.03075	1.06309		1.059
Q9JMG7	20	K	Hepatoma-derived growth factor-related protein 3 OS=Mus musculus OX=10090 GN=Hdgfl3 PE=1 SV=2	Hdgfl3	1	0.000869302	65.156	3	MK(1)GYPHWPAR	0.95763	9	1.03342	1.41758	0.846549		0.785464	0.916993	1.01175	1.07161	1.08308	0.971382	0.939036	0.923147	1.021	1.323	0.782		0.836	0.993	0.878	0.626725
P51881	199	K	ADP/ATP translocase 2 OS=Mus musculus OX=10090 GN=Slc25a5 PE=1 SV=3	Slc25a5	1	2.50503e-13	110.9	2	AAYFGIYDTAK(1)GMLPDPK	2.5559	5			1.05483	0.720678	1.22449		0.963795	0.969717	0.976011	1.01957	1.0225	1.04842			1.081	0.707	1.198		0.881
P51881	272	K	ADP/ATP translocase 2 OS=Mus musculus OX=10090 GN=Slc25a5 PE=1 SV=3	Slc25a5	1	2.04122e-15	215.84	2	AFFK(1)GAWSNVLR	2.6122	12	1.00244	0.989878	0.970949	0.955298	0.995389	1.08604	0.963795	0.969717	0.976011	1.01957	1.0225	1.04842	1.04	1.021	0.995	0.937	0.973	1.036	0.964	0.307625
P51881	155	K	ADP/ATP translocase 2 OS=Mus musculus OX=10090 GN=Slc25a5 PE=1 SV=3	Slc25a5	1	0.0023256	73.655	2	EFK(1)GLGDCLVK	2.7623	6	0.984426	1.02115	1.10239	0.926379	0.909299	1.05636	0.963795	0.969717	0.976011	1.01957	1.0225	1.04842	1.021	1.053	1.129	0.909	0.889	1.008	0.876	0.0527744
P51881	163	K	ADP/ATP translocase 2 OS=Mus musculus OX=10090 GN=Slc25a5 PE=1 SV=3	Slc25a5	1	0.00778599	51.872	2	GLGDCLVK(1)IYK	-1.9602	1					1		0.963795	0.969717	0.976011	1.01957	1.0225	1.04842					0.978
P51881	166	K	ADP/ATP translocase 2 OS=Mus musculus OX=10090 GN=Slc25a5 PE=1 SV=3	Slc25a5	1	6.09833e-15	100.84	2	IYK(1)SDGIK	-0.84135	32	0.998919	1.04261	1.02503	0.927829	0.899392	1.10623	0.963795	0.969717	0.976011	1.01957	1.0225	1.04842	1.036	1.075	1.05	0.91	0.88	1.055	0.9	0.128854
P51881	268	K	ADP/ATP translocase 2 OS=Mus musculus OX=10090 GN=Slc25a5 PE=1 SV=3	Slc25a5	1	0.0184827	48.157	2	DEGSK(1)AFFK	-1.7568	1					1		0.963795	0.969717	0.976011	1.01957	1.0225	1.04842					0.978
P51881	23	K	ADP/ATP translocase 2 OS=Mus musculus OX=10090 GN=Slc25a5 PE=1 SV=3	Slc25a5	1	1.87579e-71	242.35	3	DFLAGGVAAAISK(1)TAVAPIERVK	2.2079	23	1.02323	1.00973	0.889607	1.2408	1.47987	0.356755	0.963795	0.969717	0.976011	1.01957	1.0225	1.04842	1.062	1.041	0.911	1.217	1.447	0.34	0.997	0.724968
P51881	245	K	ADP/ATP translocase 2 OS=Mus musculus OX=10090 GN=Slc25a5 PE=1 SV=3	Slc25a5	1	0.000630276	100.56	2	K(1)GTDIMYTGTLDCWR	0.14294	6	1.13456	1.09245	1.15423	0.790576	0.849055	0.979132	0.963795	0.969717	0.976011	1.01957	1.0225	1.04842	1.177	1.127	1.183	0.775	0.83	0.934	0.728	0.00482988
P51881	147	K	ADP/ATP translocase 2 OS=Mus musculus OX=10090 GN=Slc25a5 PE=1 SV=3	Slc25a5	1	0.0182288	45.939	2	LAADVGK(1)AGAER	2.8237	1				1			0.963795	0.969717	0.976011	1.01957	1.0225	1.04842				0.981
P51881	105	K	ADP/ATP translocase 2 OS=Mus musculus OX=10090 GN=Slc25a5 PE=1 SV=3	Slc25a5	1	0.00109643	83.438	2	QIFLGGVDK(1)R	2.7123	5	1.35991		1.2976	0.785916	0.719052	0.837522	0.963795	0.969717	0.976011	1.01957	1.0225	1.04842	1.411		1.329	0.771	0.703	0.799	0.553	0.00161937
P51881	96	K	ADP/ATP translocase 2 OS=Mus musculus OX=10090 GN=Slc25a5 PE=1 SV=3	Slc25a5	1	3.66764e-05	123.42	2	YK(1)QIFLGGVDK	0.55798	8	1.02474	1.02261	1.04909	0.923719	0.96184	1.018	0.963795	0.969717	0.976011	1.01957	1.0225	1.04842	1.063	1.055	1.075	0.906	0.941	0.971	0.883	0.00379906
P52480	336	K	Pyruvate kinase PKM OS=Mus musculus OX=10090 GN=Pkm PE=1 SV=4	Pkm	1	8.16029e-09	115.79	3	AGKPVICATQMLESMIK(1)K	0.43416	12	1.09443	1.04891	0.973744	0.926087	0.92366	1.03317	0.993555	0.997401	0.997441	1.00541	0.991545	1.01464	1.102	1.052	0.976	0.921	0.932	1.018	0.917	0.143487
P52480	433	K	Pyruvate kinase PKM OS=Mus musculus OX=10090 GN=Pkm PE=1 SV=4	Pkm	1	1.74014e-07	169.57	2	CCSGAIIVLTK(1)SGR	2.3504	19	1.19595	1.12601	1.16339	0.848928	0.835923	0.829802	0.993555	0.997401	0.997441	1.00541	0.991545	1.01464	1.204	1.129	1.166	0.844	0.843	0.818	0.716	9.4929e-05
P52480	66	K	Pyruvate kinase PKM OS=Mus musculus OX=10090 GN=Pkm PE=1 SV=4	Pkm	1	9.45836e-09	158.57	2	EMIK(1)SGMNVAR	-1.8548	7	1.11061	1.13451	0.926362	0.934258	0.905728	0.988534	0.993555	0.997401	0.997441	1.00541	0.991545	1.01464	1.118	1.137	0.929	0.929	0.913	0.974	0.884	0.152633
P52480	135	K	Pyruvate kinase PKM OS=Mus musculus OX=10090 GN=Pkm PE=1 SV=4	Pkm	1	0.0115692	70.389	2	GSGTAEVELK(1)K	-0.37552	3	1.0087			1.05379		0.937515	0.993555	0.997401	0.997441	1.00541	0.991545	1.01464	1.015			1.048		0.924	0.971
P52480	270	K	Pyruvate kinase PKM OS=Mus musculus OX=10090 GN=Pkm PE=1 SV=4	Pkm	1	5.43528e-15	204.34	2	IISK(1)IENHEGVR	1.1681	12	1.22878	1.26809	1.10944	0.666448	0.705375	1.02187	0.993555	0.997401	0.997441	1.00541	0.991545	1.01464	1.237	1.271	1.112	0.663	0.711	1.007	0.658	0.0327016
P52480	162	K	Pyruvate kinase PKM OS=Mus musculus OX=10090 GN=Pkm PE=1 SV=4	Pkm	1	7.01224e-22	101.62	3	ITLDNAYMEKCDENILWLDYK(1)NICK	4.1641	6	1.289	1.15362	0.887074	0.720668	1.07128	0.878351	0.993555	0.997401	0.997441	1.00541	0.991545	1.01464	1.297	1.157	0.889	0.717	1.08	0.866	0.797	0.231932
P52480	89	K	Pyruvate kinase PKM OS=Mus musculus OX=10090 GN=Pkm PE=1 SV=4	Pkm	1	7.39629e-68	266	3	LNFSHGTHEYHAETIK(1)NVR	-0.46773	12	1.13797	1.17333	1.1457	0.725921	0.846519	0.970562	0.993555	0.997401	0.997441	1.00541	0.991545	1.01464	1.145	1.176	1.149	0.722	0.854	0.957	0.73	0.0174582
P52480	3	K	Pyruvate kinase PKM OS=Mus musculus OX=10090 GN=Pkm PE=1 SV=4	Pkm	1	8.90873e-22	123.02	4	PK(1)PHSEAGTAFIQTQQLHAAMADTFLEHMCR	-0.2946	2	1.07431	0.925687					0.993555	0.997401	0.997441	1.00541	0.991545	1.01464	1.081	0.928
P52503	100	K	NADH dehydrogenase [ubiquinone] iron-sulfur protein 6, mitochondrial OS=Mus musculus OX=10090 GN=Ndufs6 PE=1 SV=2	Ndufs6	1	7.40833e-29	225.1	2	ETK(1)TGTCGYCGLQFK	-0.97231	13	1.1426	1.21987	0.883175	0.888147	0.81292	1.05328	1.00779	0.986186	0.991359	1.00961	0.996191	1.00887	1.134	1.237	0.891	0.88	0.816	1.044	0.84	0.235829
P52503	112	K	NADH dehydrogenase [ubiquinone] iron-sulfur protein 6, mitochondrial OS=Mus musculus OX=10090 GN=Ndufs6 PE=1 SV=2	Ndufs6	1	3.63756e-16	232.17	3	TGTCGYCGLQFK(1)QHHH	1.186	11	1.12658	1.17582	0.990932	0.868277	0.871126	0.967258	1.00779	0.986186	0.991359	1.00961	0.996191	1.00887	1.118	1.192	1	0.86	0.874	0.959	0.814	0.0291246
P52503	90	K	NADH dehydrogenase [ubiquinone] iron-sulfur protein 6, mitochondrial OS=Mus musculus OX=10090 GN=Ndufs6 PE=1 SV=2	Ndufs6	1	1.74413e-05	63.025	3	IIACDGGGGALGHPK(1)VYINLDK	0.2407	4		1.0691	0.92797		1.0085	0.994426	1.00779	0.986186	0.991359	1.00961	0.996191	1.00887		1.084	0.936		1.012	0.986	0.989	0.921095
P52503	41	K	NADH dehydrogenase [ubiquinone] iron-sulfur protein 6, mitochondrial OS=Mus musculus OX=10090 GN=Ndufs6 PE=1 SV=2	Ndufs6	1	0.000330589	72.846	2	ITHTGQVYDEK(1)DYR	-0.20808	8	1.11613	1.14626	1.16969	0.817791	0.770608	0.979526	1.00779	0.986186	0.991359	1.00961	0.996191	1.00887	1.108	1.162	1.18	0.81	0.774	0.971	0.741	0.0132073
P52760	60	K	2-iminobutanoate/2-iminopropanoate deaminase OS=Mus musculus OX=10090 GN=Rida PE=1 SV=3	Rida	1	0.000159651	138.23	2	QALK(1)NLGEILK	-3.5834	5	1.22332	1.22415	1.24465		0.620961	0.686923	1.01341	1.05076	0.938784	0.944947	1.06784	0.984261	1.207	1.165	1.326		0.582	0.698	0.519	0.00434679
P52825	544	K	Carnitine O-palmitoyltransferase 2, mitochondrial OS=Mus musculus OX=10090 GN=Cpt2 PE=1 SV=2	Cpt2	1	9.32516e-05	69.201	3	YHGQLTK(1)EAAMGQGFDR	1.2068	4	0.891913	0.787656			1.18703	1.1334	0.929742	0.87876	0.932149	1.11877	1.08578	1.0548	0.959	0.896			1.093	1.075	1.169	0.04651
P53395	265	K	Lipoamide acyltransferase component of branched-chain alpha-keto acid dehydrogenase complex, mitochondrial OS=Mus musculus OX=10090 GN=Dbt PE=1 SV=2	Dbt	1	0.000273241	79.311	2	AMVK(1)TMSAALK	-0.60462	5		1.06637	0.824353	0.970465	1.01787	1.12094	1.00854	1.04176	1.03484	0.996825	0.970823	0.947215		1.024	0.797	0.974	1.048	1.183	1.173	0.259794
P53395	440	K	Lipoamide acyltransferase component of branched-chain alpha-keto acid dehydrogenase complex, mitochondrial OS=Mus musculus OX=10090 GN=Dbt PE=1 SV=2	Dbt	1	7.94999e-09	123.24	3	GDVYK(1)AQIMNVSWSADHR	1.3536	7	0.890172	0.902041	1.04664	0.96968	1.07459	1.11688	1.00854	1.04176	1.03484	0.996825	0.970823	0.947215	0.883	0.866	1.011	0.973	1.107	1.179	1.181	0.0908416
P53395	250	K	Lipoamide acyltransferase component of branched-chain alpha-keto acid dehydrogenase complex, mitochondrial OS=Mus musculus OX=10090 GN=Dbt PE=1 SV=2	Dbt	0.989275	0.00392496	44.571	3	TFPTPIAK(0.011)PPVFTGK(0.989)DR	-0.95319	1						1	1.00854	1.04176	1.03484	0.996825	0.970823	0.947215						1.056
P53810	111	K	Phosphatidylinositol transfer protein alpha isoform OS=Mus musculus OX=10090 GN=Pitpna PE=1 SV=2	Pitpna	0.999521	3.66305e-07	91.1	4	EDFLIK(1)IETWHKPDLGTQENVHK	5.3094	5	1.28763	0.970793	1.01613	0.879199		0.846244	1.03892	0.999332	1.01276	0.985971	0.99012	0.972891	1.239	0.971	1.003	0.892		0.87	0.823	0.15192
P53810	117	K	Phosphatidylinositol transfer protein alpha isoform OS=Mus musculus OX=10090 GN=Pitpna PE=1 SV=2	Pitpna	1	8.27999e-11	174.02	3	IETWHK(1)PDLGTQENVHK	-0.17999	6	1.13243	1.18195	0.904642	0.857244	0.913917	1.00981	1.03892	0.999332	1.01276	0.985971	0.99012	0.972891	1.09	1.183	0.893	0.869	0.923	1.038	0.894	0.333928
P53810	202	K	Phosphatidylinositol transfer protein alpha isoform OS=Mus musculus OX=10090 GN=Pitpna PE=1 SV=2	Pitpna	1	9.40411e-06	125.5	2	FK(1)WWGLQNK	-0.89274	6	1.19228	1.11192	1.13058	0.845534	0.831186	0.888506	1.03892	0.999332	1.01276	0.985971	0.99012	0.972891	1.148	1.113	1.116	0.858	0.839	0.913	0.773	0.000682926
P53810	209	K	Phosphatidylinositol transfer protein alpha isoform OS=Mus musculus OX=10090 GN=Pitpna PE=1 SV=2	Pitpna	1	8.16323e-15	176.45	3	WWGLQNK(1)VENFIHK	-1.8034	6	1.14893	1.17203	1.0351	0.77169	0.867886	1.00436	1.03892	0.999332	1.01276	0.985971	0.99012	0.972891	1.106	1.173	1.022	0.783	0.877	1.032	0.816	0.080038
P53810	68	K	Phosphatidylinositol transfer protein alpha isoform OS=Mus musculus OX=10090 GN=Pitpna PE=1 SV=2	Pitpna	1	0.000459518	121.71	2	IYHLQSK(1)VPTFVR	0.61493	12	1.24931	1.22096	1.24078	0.545787	0.828761	0.914403	1.03892	0.999332	1.01276	0.985971	0.99012	0.972891	1.203	1.222	1.225	0.554	0.837	0.94	0.639	0.0421495
P53810	135	K	Phosphatidylinositol transfer protein alpha isoform OS=Mus musculus OX=10090 GN=Pitpna PE=1 SV=2	Pitpna	1	5.78851e-09	115.29	3	LEPEAWK(1)HVEAIYIDIADR	-3.5371	6	0.864508	0.783656	0.689693	1.31448	1.2592	1.08846	1.03892	0.999332	1.01276	0.985971	0.99012	0.972891	0.832	0.784	0.681	1.333	1.272	1.119	1.621	0.00361923
P53811	201	K	Phosphatidylinositol transfer protein beta isoform OS=Mus musculus OX=10090 GN=Pitpnb PE=1 SV=2	Pitpnb	1	0.0423702	46.033	2	FK(1)WWGLQSK	-1.367	1	1						0.983106	0.951072	0.940999	1.02797	1.06796	1.0289	1.017
P53994	151	K	Ras-related protein Rab-2A OS=Mus musculus OX=10090 GN=Rab2a PE=1 SV=1	Rab2a	1	6.50285e-32	131.63	3	EHGLIFMETSAK(1)TASNVEEAFINTAK	1.2801	5	1.13221		0.485672	0.824377	1.67447	0.883279	1.0319	0.997972	1.00687	0.982345	0.976163	1.00475	1.097		0.482	0.839	1.715	0.879	1.449	0.421738
P53994	29	K	Ras-related protein Rab-2A OS=Mus musculus OX=10090 GN=Rab2a PE=1 SV=1	Rab2a	1	0.00312322	53.028	2	SCLLLQFTDK(1)R	1.4497	1	1						1.0319	0.997972	1.00687	0.982345	0.976163	1.00475	0.969
P54071	272	K	Isocitrate dehydrogenase [NADP], mitochondrial OS=Mus musculus OX=10090 GN=Idh2 PE=1 SV=3	Idh2	1	1.0061e-14	197.3	3	FK(1)DIFQEIFDK(1)HYK	-2.4275	29	0.892422	0.938114	0.883454	1.09273	1.13494	1.05834	1.02328	1.00707	1.01399	0.989493	0.981692	0.984468	0.872	0.932	0.871	1.104	1.156	1.075	1.247	0.00202113
P54071	275	K	Isocitrate dehydrogenase [NADP], mitochondrial OS=Mus musculus OX=10090 GN=Idh2 PE=1 SV=3	Idh2	1	1.8143e-07	150.17	2	HYK(1)TDFDK(1)NK	1.3622	14	1.01053	1.04308	0.950839	0.984923	0.981572	1.02906	1.02328	1.00707	1.01399	0.989493	0.981692	0.984468	0.988	1.036	0.938	0.995	1	1.045	1.026	0.461416
P54071	155	K	Isocitrate dehydrogenase [NADP], mitochondrial OS=Mus musculus OX=10090 GN=Idh2 PE=1 SV=3	Idh2	1	2.04611e-35	226.64	3	NILGGTVFREPIICK(1)NIPR	-1.0477	9	1.00101	1.00717	0.852937	1.02818	1.0156	1.09511	1.02328	1.00707	1.01399	0.989493	0.981692	0.984468	0.978	1	0.841	1.039	1.035	1.112	1.13	0.10272
P54071	263	K	Isocitrate dehydrogenase [NADP], mitochondrial OS=Mus musculus OX=10090 GN=Idh2 PE=1 SV=3	Idh2	1	7.2536e-06	117.45	3	FK(1)DIFQEIFDK(1)HYK	-2.4275	9	0.986069	0.828211	0.765106	1.27377	0.927984	1.21886	1.02328	1.00707	1.01399	0.989493	0.981692	0.984468	0.964	0.822	0.755	1.287	0.945	1.238	1.366	0.0633661
P54071	180	K	Isocitrate dehydrogenase [NADP], mitochondrial OS=Mus musculus OX=10090 GN=Idh2 PE=1 SV=3	Idh2	1	4.87057e-06	141.88	3	HAHGDQYK(1)ATDFVVDR	-1.403	7	1.0147	1.03525	0.89919	0.978577	1.00664	1.06565	1.02328	1.00707	1.01399	0.989493	0.981692	0.984468	0.992	1.028	0.887	0.989	1.025	1.082	1.065	0.280604
P54071	280	K	Isocitrate dehydrogenase [NADP], mitochondrial OS=Mus musculus OX=10090 GN=Idh2 PE=1 SV=3	Idh2	1	0.00450246	90.306	2	HYK(1)TDFDK(1)NK	1.3622	6	0.956806	1.07889	0.903001	1.01649	0.86802	1.17679	1.02328	1.00707	1.01399	0.989493	0.981692	0.984468	0.935	1.071	0.891	1.027	0.884	1.195	1.072	0.561236
P54071	282	K	Isocitrate dehydrogenase [NADP], mitochondrial OS=Mus musculus OX=10090 GN=Idh2 PE=1 SV=3	Idh2	1	1.08427e-07	167.04	2	NK(1)IWYEHR	0.55844	10	0.981573	1.03292	0.913779	1.02819	0.991312	1.05223	1.02328	1.00707	1.01399	0.989493	0.981692	0.984468	0.959	1.026	0.901	1.039	1.01	1.069	1.08	0.127776
P54071	45	K	Isocitrate dehydrogenase [NADP], mitochondrial OS=Mus musculus OX=10090 GN=Idh2 PE=1 SV=3	Idh2	0.999999	1.2643e-07	129.53	3	IK(1)VEKPVVEMDGDEMTR	0.83756	6	1.05678	1.03682	0.947176	0.900988	1.0341	1.02414	1.02328	1.00707	1.01399	0.989493	0.981692	0.984468	1.033	1.03	0.934	0.911	1.053	1.04	1.002	0.982866
P54071	243	K	Isocitrate dehydrogenase [NADP], mitochondrial OS=Mus musculus OX=10090 GN=Idh2 PE=1 SV=3	Idh2	1	0.000206297	142.56	2	K(1)WPLYLSTK	-1.1349	12	1.02454	1.04021	1.02454	0.932486	0.942109	1.03612	1.02328	1.00707	1.01399	0.989493	0.981692	0.984468	1.001	1.033	1.01	0.942	0.96	1.052	0.97	0.428824
P54071	251	K	Isocitrate dehydrogenase [NADP], mitochondrial OS=Mus musculus OX=10090 GN=Idh2 PE=1 SV=3	Idh2	1	1.952e-14	174.23	2	WPLYLSTK(1)NTILK	2.0234	6	0.926595	0.913517	0.945832	1.05096	1.15845	1.00464	1.02328	1.00707	1.01399	0.989493	0.981692	0.984468	0.906	0.907	0.933	1.062	1.18	1.02	1.188	0.0186185
P54071	299	K	Isocitrate dehydrogenase [NADP], mitochondrial OS=Mus musculus OX=10090 GN=Idh2 PE=1 SV=3	Idh2	1	7.89336e-13	114.5	3	LIDDMVAQVLK(1)SSGGFVWACK	2.5641	9	1.05272	1.15426	0.83946	0.888025		1.06554	1.02328	1.00707	1.01399	0.989493	0.981692	0.984468	1.029	1.146	0.828	0.897		1.082	0.989	0.963812
P54071	442	K	Isocitrate dehydrogenase [NADP], mitochondrial OS=Mus musculus OX=10090 GN=Idh2 PE=1 SV=3	Idh2	1	6.62834e-29	195.66	3	LNEHFLNTTDFLDTIK(1)SNLDR	-1.1284	7	1.17708	1.04806	0.716854	1.05313	0.958741	1.04613	1.02328	1.00707	1.01399	0.989493	0.981692	0.984468	1.15	1.041	0.707	1.064	0.977	1.063	1.071	0.587865
P54071	199	K	Isocitrate dehydrogenase [NADP], mitochondrial OS=Mus musculus OX=10090 GN=Idh2 PE=1 SV=3	Idh2	1	0.00952756	53.028	2	LVFTPK(1)DGSSAK	-1.9289	4	0.942676	0.97536		1.00375		1.07821	1.02328	1.00707	1.01399	0.989493	0.981692	0.984468	0.921	0.969		1.014		1.095	1.116	0.141158
P54227	128	K	Stathmin OS=Mus musculus OX=10090 GN=Stmn1 PE=1 SV=2	Stmn1	1	0.00220033	120.33	2	DK(1)HVEEVR	0.14067	6	1.03644	1.21467	1.19563	0.810751	0.902159	0.840357	1.00884	1.017	1.0108	1.04029	0.968588	0.954486	1.027	1.194	1.183	0.779	0.931	0.88	0.761	0.0188422
P54227	52	K	Stathmin OS=Mus musculus OX=10090 GN=Stmn1 PE=1 SV=2	Stmn1	1	0.000906135	103.8	2	DLSLEEIQK(1)K	1.5068	6	1.41211	1.32871	1.14657	0.612729	0.67757	0.822315	1.00884	1.017	1.0108	1.04029	0.968588	0.954486	1.4	1.307	1.134	0.589	0.7	0.862	0.56	0.00963194
P54728	6	K	UV excision repair protein RAD23 homolog B OS=Mus musculus OX=10090 GN=Rad23b PE=1 SV=2	Rad23b	1	3.29557e-06	171.2	2	MQVTLK(1)TLQQQTFK	-0.82751	5	1.14516	1.14722	1.06115	0.722196		0.92427	1.00462	1.00021	1.00446	1.01358	0.992676	0.984443	1.14	1.147	1.056	0.713		0.939	0.741	0.0652142
P54822	35	K	Adenylosuccinate lyase OS=Mus musculus OX=10090 GN=Adsl PE=1 SV=2	Adsl	1	0.0144613	78.178	2	YK(1)FQTWR	2.7249	5		1.13098	0.94174	0.992361	1.00512	0.929797	0.991788	1.01844	0.983721	1.025	0.997127	0.983919		1.11	0.957	0.968	1.008	0.945	0.942	0.413046
P54923	90	K	[Protein ADP-ribosylarginine] hydrolase OS=Mus musculus OX=10090 GN=Adprh PE=1 SV=1	Adprh	1	1.66452e-07	154.28	2	LYSLLAK(1)HYR	1.1983	6	1.12904	1.1548	0.970644	0.89314	0.915065	0.937309	1.04057	0.958029	1.00578	1.01634	0.954268	1.02501	1.085	1.205	0.965	0.879	0.959	0.914	0.845	0.0755445
P55012	1136	K	Solute carrier family 12 member 2 OS=Mus musculus OX=10090 GN=Slc12a2 PE=1 SV=2	Slc12a2	1	0.000394827	108.2	2	ITDNELELYK(1)TK	3.1278	6	0.97083	0.98293	0.901748	1.05296	0.964253	1.12727	0.931455	0.958481	0.959701	1.05007	1.05391	1.04639	1.042	1.026	0.94	1.003	0.915	1.077	0.996	0.927442
P55066	79	K	Neurocan core protein OS=Mus musculus OX=10090 GN=Ncan PE=1 SV=1	Ncan	1	0.000273241	94.66	2	WTK(1)VQTASGQR	0.68114	2	1.03858		0.961422				1.01295	1.00671	1.02106	0.979023	0.986268	0.993985	1.025		0.942
P55200	3459	K	Histone-lysine N-methyltransferase 2A OS=Mus musculus OX=10090 GN=Kmt2a PE=1 SV=3	Kmt2a	1	4.02794e-07	158.02	2	GNQLLAGK(1)TGTLTSQR	-1.3432	6	0.973734	0.982573	0.803385	0.926627	1.02978	1.2839
P55200	2771	K	Histone-lysine N-methyltransferase 2A OS=Mus musculus OX=10090 GN=Kmt2a PE=1 SV=3	Kmt2a	1	0.0184983	70.389	2	SAVGHK(1)NEPK	-0.23734	3			0.949595	1.08904	0.961367
P55264	60	K	Adenosine kinase OS=Mus musculus OX=10090 GN=Adk PE=1 SV=2	Adk	1	1.59995e-05	117.77	3	YSLKPNDQILAEDK(1)HK	0.6945	6	1.24302	1.22814	0.972018	0.827062	0.849799	0.879965	1.0584	1.00071	1.00868	0.936861	0.984387	1.01096	1.174	1.227	0.964	0.883	0.863	0.87	0.777	0.0296574
P55302	293	K	Alpha-2-macroglobulin receptor-associated protein OS=Mus musculus OX=10090 GN=Lrpap1 PE=1 SV=1	Lrpap1	1	0.0273023	65.404	2	IEK(1)HNHYQK	0.48737	1	1						1.02968	0.988897	1.0353	0.964911	0.964102	1.01711	0.971
P55302	343	K	Alpha-2-macroglobulin receptor-associated protein OS=Mus musculus OX=10090 GN=Lrpap1 PE=1 SV=1	Lrpap1	1	0.0142008	60.892	2	K(1)HLQDLSSR	2.1341	1		1					1.02968	0.988897	1.0353	0.964911	0.964102	1.01711		1.011
P55302	223	K	Alpha-2-macroglobulin receptor-associated protein OS=Mus musculus OX=10090 GN=Lrpap1 PE=1 SV=1	Lrpap1	1	1.57914e-05	133.49	2	SDTLISK(1)HSELK	-0.40582	6	1.20595	1.36944	0.991907	0.720773	0.777256	0.934669	1.02968	0.988897	1.0353	0.964911	0.964102	1.01711	1.171	1.385	0.958	0.747	0.806	0.919	0.703	0.0483864
P56135	48	K	ATP synthase subunit f, mitochondrial OS=Mus musculus OX=10090 GN=Atp5mf PE=1 SV=3	Atp5mf	1	0.000360737	101.41	2	YYNK(1)YINVR	0.82325	6	1.13125	1.18058	0.977993	0.855135	0.855624	0.999427	0.934562	0.968137	0.95771	1.02844	1.04961	1.06154	1.21	1.219	1.021	0.831	0.815	0.941	0.75	0.0174155
P56371	177	K	Ras-related protein Rab-4A OS=Mus musculus OX=10090 GN=Rab4a PE=1 SV=2	Rab4a	1	0.000375837	98.865	2	ILNK(1)IESGELDPER	0.5262	3	1.0238	0.803254	1.17294				1.03247	1.05593	1.03364	0.990535	0.958093	0.92933	0.992	0.761	1.135
P56375	75	K	Acylphosphatase-2 OS=Mus musculus OX=10090 GN=Acyp2 PE=1 SV=2	Acyp2	1	0.00961628	63.212	2	SWLSK(1)VGSPSSR	3.5055	4	1.21965	1.19586			0.845671	0.738818	1.00542	0.971198	0.989766	1.00924	1.02879	0.995587	1.213	1.231			0.822	0.742	0.64	0.0130873
P56375	96	K	Acylphosphatase-2 OS=Mus musculus OX=10090 GN=Acyp2 PE=1 SV=2	Acyp2	1	0.00162718	86.838	2	TISK(1)LEYSDFSIR	-0.7674	5	1.05401		1.02901	0.886945	0.960392	1.06964	1.00542	0.971198	0.989766	1.00924	1.02879	0.995587	1.048		1.04	0.879	0.934	1.074	0.922	0.348243
P56380	89	K	Bis(5'-nucleosyl)-tetraphosphatase [asymmetrical] OS=Mus musculus OX=10090 GN=Nudt2 PE=1 SV=3	Nudt2	0.80145	0.000653242	82.437	3	QK(0.199)PK(0.801)TVIYWLAEVK	0.12968	8	1.97301	1.80699	1.17455	0.111141	0.489243	0.445062	0.994341	0.984705	1.03571	1.00478	0.966421	1.01404	1.984	1.835	1.134	0.111	0.506	0.439	0.213	0.0294259
P56382	37	K	ATP synthase subunit epsilon, mitochondrial OS=Mus musculus OX=10090 GN=Atp5f1e PE=1 SV=2	Atp5f1e	1	0.00749782	65.879	2	ANAEK(1)TSGSSIK	0.044347	3	1.11396	0.971235		0.914807			0.988624	0.988676	1.00379	1.01816	0.974515	1.02624	1.127	0.982		0.898			0.852
P56382	28	K	ATP synthase subunit epsilon, mitochondrial OS=Mus musculus OX=10090 GN=Atp5f1e PE=1 SV=2	Atp5f1e	1	0.0283583	56.378	2	DALK(1)TEFK	-0.51525	2				0.877864		1.12214	0.988624	0.988676	1.00379	1.01816	0.974515	1.02624				0.862		1.093
P56382	21	K	ATP synthase subunit epsilon, mitochondrial OS=Mus musculus OX=10090 GN=Atp5f1e PE=1 SV=2	Atp5f1e	1	5.28932e-05	85.716	2	FSQICAK(1)AVR	-1.6178	6	1.0946	1.23856	0.864114	0.918298	0.898648	0.985778	0.988624	0.988676	1.00379	1.01816	0.974515	1.02624	1.107	1.253	0.861	0.902	0.922	0.961	0.865	0.297669
P56391	28	K	Cytochrome c oxidase subunit 6B1 OS=Mus musculus OX=10090 GN=Cox6b1 PE=1 SV=2	Cox6b1	1	1.54571e-08	96.78	3	FPNQNQTK(1)NCWQNYLDFHR	-1.3473	4	1.20574	1.17197	1.17406		0.448239		1.01582	1.07908	1.06187	0.983252	0.956637	0.903335	1.187	1.086	1.106		0.469		0.416
P56391	13	K	Cytochrome c oxidase subunit 6B1 OS=Mus musculus OX=10090 GN=Cox6b1 PE=1 SV=2	Cox6b1	1	3.12155e-06	107.08	2	NYK(1)TAPFDSR	0.94129	6	1.26984	1.24002	1.07109	0.693863	0.896002	0.829188	1.01582	1.07908	1.06187	0.983252	0.956637	0.903335	1.25	1.149	1.009	0.706	0.937	0.918	0.751	0.0584115
P56395	24	K	Cytochrome b5 OS=Mus musculus OX=10090 GN=Cyb5a PE=1 SV=2	Cyb5a	1	8.81042e-07	119.94	2	DSK(1)STWVILHHK	-1.9676	8	1.07883	0.990749	0.834152	1.01864	1.11925	0.958383	1.01829	1.00264	0.994626	1.01832	0.953713	1.0124	1.059	0.988	0.839	1	1.174	0.947	1.081	0.45138
P56395	19	K	Cytochrome b5 OS=Mus musculus OX=10090 GN=Cyb5a PE=1 SV=2	Cyb5a	1	1.00021e-23	178.95	2	YYTLEEIQK(1)HK	-1.7193	6	1.00297	1.00261	0.917102	0.93495	1.05024	1.09213	1.01829	1.00264	0.994626	1.01832	0.953713	1.0124	0.985	1	0.922	0.918	1.101	1.079	1.066	0.385628
P56480	264	K	ATP synthase subunit beta, mitochondrial OS=Mus musculus OX=10090 GN=Atp5f1b PE=1 SV=2	Atp5f1b	1	8.25747e-14	129.01	2	DATSK(1)VALVYGQMNEPPGAR	-1.2013	10	1.21388	1.22919	1.13855	0.886873	0.628134	0.903366	1.01331	1.00134	1.0001	0.989008	0.98659	1.00965	1.198	1.228	1.138	0.897	0.637	0.895	0.682	0.0270178
P56480	259	K	ATP synthase subunit beta, mitochondrial OS=Mus musculus OX=10090 GN=Atp5f1b PE=1 SV=2	Atp5f1b	1	6.19811e-10	92.15	3	EGNDLYHEMIESGVINLK(1)DATSK	-1.1372	6	1.00732	1.00049	0.778987	1.11845	1.09208	1.00268	1.01331	1.00134	1.0001	0.989008	0.98659	1.00965	0.994	0.999	0.779	1.131	1.107	0.993	1.166	0.158739
P56480	198	K	ATP synthase subunit beta, mitochondrial OS=Mus musculus OX=10090 GN=Atp5f1b PE=1 SV=2	Atp5f1b	1	0.00749403	58.889	2	VVDLLAPYAK(1)GGK	-3.3606	2					0.945981	1.05402	1.01331	1.00134	1.0001	0.989008	0.98659	1.00965					0.959	1.044
P56546	6	K	C-terminal-binding protein 2 OS=Mus musculus OX=10090 GN=Ctbp2 PE=1 SV=2	Ctbp2	1	0.0642437	42.835	2	MALVDK(1)HK	-1.435	1				1			1.10433	1.03015	1.04237	0.951729	0.920032	0.951382				1.051
P56564	42	K	Excitatory amino acid transporter 1 OS=Mus musculus OX=10090 GN=Slc1a3 PE=1 SV=2	Slc1a3	1	0.00140002	110.22	2	EDVK(1)SYLFR	0.25439	5	1.0282	1.16779	1.25202		0.853766	0.698222	1.00136	1.02268	1.01417	0.973901	0.985559	1.00233	1.027	1.142	1.235		0.866	0.697	0.689	0.038491
P56564	152	K	Excitatory amino acid transporter 1 OS=Mus musculus OX=10090 GN=Slc1a3 PE=1 SV=2	Slc1a3	1	0.00500538	93.561	2	GTK(1)ENMYR	-0.98576	5	1.18268	1.14932	1.00993		0.869869	0.788212	1.00136	1.02268	1.01417	0.973901	0.985559	1.00233	1.181	1.124	0.996		0.883	0.786	0.758	0.0390287
P56564	542	K	Excitatory amino acid transporter 1 OS=Mus musculus OX=10090 GN=Slc1a3 PE=1 SV=2	Slc1a3	0.999591	0.00169287	49.155	3	KPYQLIAQDNEPEKPVADSETK(1)M	-1.2156	1	1						1.00136	1.02268	1.01417	0.973901	0.985559	1.00233	0.999
P56564	191	K	Excitatory amino acid transporter 1 OS=Mus musculus OX=10090 GN=Slc1a3 PE=1 SV=2	Slc1a3	1	0.0305782	54.436	2	QFK(1)TSYEK	-0.054043	1	1						1.00136	1.02268	1.01417	0.973901	0.985559	1.00233	0.999
P56564	38	K	Excitatory amino acid transporter 1 OS=Mus musculus OX=10090 GN=Slc1a3 PE=1 SV=2	Slc1a3	1	0.00606114	61.48	2	VQSLTK(1)EDVK	4.628	3		1.23126	1.05139		0.717353		1.00136	1.02268	1.01417	0.973901	0.985559	1.00233		1.204	1.037		0.728		0.65
P56695	109	K	Wolframin OS=Mus musculus OX=10090 GN=Wfs1 PE=1 SV=1	Wfs1	1	0.00804961	62.271	2	AQTEVGK(1)HYLR	-0.94011	2	1.10642		0.893576				0.981467	0.981202	1.00594	1.00146	1.02747	1.00247	1.127		0.888
Q7TPR4	436	K	Alpha-actinin-1 OS=Mus musculus OX=10090 GN=Actn1 PE=1 SV=1	Actn1	1	8.04895e-15	180.49	2	K(1)HEAFESDLAAHQDR	-1.5552	12	1.15911	1.22719	1.10512	0.84472	0.74276	0.921097	1.0033	0.975242	0.977502	1.01233	1.00367	1.02796	1.155	1.258	1.131	0.834	0.74	0.896	0.697	0.00492559
Q7TPR4	35	K	Alpha-actinin-1 OS=Mus musculus OX=10090 GN=Actn1 PE=1 SV=1	Actn1	1	0.000215629	133.49	2	K(1)TFTAWCNSHLR	-1.114	6	1.02925	0.97798	0.823056	0.805637	1.07544	1.28864	1.0033	0.975242	0.977502	1.01233	1.00367	1.02796	1.026	1.003	0.842	0.796	1.072	1.254	1.087	0.657672
P57780	182	K	Alpha-actinin-4 OS=Mus musculus OX=10090 GN=Actn4 PE=1 SV=1	Actn4	1	0.00245922	42.495	3	TAPYK(1)NVNVQNFHISWK	1.7659	1						1	1.00198	0.979353	0.986792	0.999978	1.01276	1.01913						0.981
P57784	67	K	U2 small nuclear ribonucleoprotein A' OS=Mus musculus OX=10090 GN=Snrpa1 PE=1 SV=2	Snrpa1	1	2.1239e-05	95.311	2	LK(1)TLLVNNNR	0.94561	3	1.07088	1.14296	0.786159				0.957989	0.999409	1.03218	1.05285	1.01539	0.942174	1.118	1.144	0.762
P58021	422	K	Transmembrane 9 superfamily member 2 OS=Mus musculus OX=10090 GN=Tm9sf2 PE=1 SV=1	Tm9sf2	1	0.0445782	42.075	2	FYK(1)SFGGEK	0.7452	1	1						1.0539	1.03796	1.0465	0.950851	0.969862	0.940923	0.949
P58021	125	K	Transmembrane 9 superfamily member 2 OS=Mus musculus OX=10090 GN=Tm9sf2 PE=1 SV=1	Tm9sf2	1	0.0112914	48.785	2	LVCTK(1)TYNTEK	1.7218	2	1.26495					0.735048	1.0539	1.03796	1.0465	0.950851	0.969862	0.940923	1.2					0.781	0.651
P58252	275	K	Elongation factor 2 OS=Mus musculus OX=10090 GN=Eef2 PE=1 SV=2	Eef2	1	2.97354e-05	138.23	2	FSK(1)SANSPDGK	2.3373	3				0.940757	1.04907	1.01018	1.00836	0.990099	1.01097	0.998362	0.994796	0.997405				0.942	1.055	1.013
P58252	32	K	Elongation factor 2 OS=Mus musculus OX=10090 GN=Eef2 PE=1 SV=2	Eef2	1	1.44069e-18	155.75	3	NMSVIAHVDHGK(1)STLTDSLVCK	2.1304	6	1.13568	1.2263	1.18246	0.806207	0.746249	0.9031	1.00836	0.990099	1.01097	0.998362	0.994796	0.997405	1.126	1.239	1.17	0.808	0.75	0.905	0.697	0.00404595
P58252	598	K	Elongation factor 2 OS=Mus musculus OX=10090 GN=Eef2 PE=1 SV=2	Eef2	1	0.0221665	67.903	2	SPNK(1)HNR	1.9019	4		0.518937	1.1635		0.929413	1.38815	1.00836	0.990099	1.01097	0.998362	0.994796	0.997405		0.524	1.151		0.934	1.392	1.389	0.475775
P58252	426	K	Elongation factor 2 OS=Mus musculus OX=10090 GN=Eef2 PE=1 SV=2	Eef2	1	0.00138615	81.799	2	VFSGVVSTGLK(1)VR	1.6065	6	1.12131	1.07119	0.865576	1.02717	0.911511	1.00325	1.00836	0.990099	1.01097	0.998362	0.994796	0.997405	1.112	1.082	0.856	1.029	0.916	1.006	0.968	0.775609
P58281	598	K	Dynamin-like 120 kDa protein, mitochondrial OS=Mus musculus OX=10090 GN=Opa1 PE=1 SV=1	Opa1	1	2.4343e-05	95.345	3	AK(1)NEILDEVISLSQVTPK	-1.1218	4	1.06329	1.05488	0.96591	0.915916			1.00378	1.01324	0.998108	0.996913	0.98761	1.00034	1.059	1.041	0.968	0.919			0.899
P58281	579	K	Dynamin-like 120 kDa protein, mitochondrial OS=Mus musculus OX=10090 GN=Opa1 PE=1 SV=1	Opa1	1	7.64641e-31	220.25	2	FNLETEWK(1)NNYPR	-0.16709	6	1.12661	1.09068	1.03561	0.86162	0.876786	1.00869	1.00378	1.01324	0.998108	0.996913	0.98761	1.00034	1.122	1.076	1.038	0.864	0.888	1.008	0.853	0.03757
P58281	691	K	Dynamin-like 120 kDa protein, mitochondrial OS=Mus musculus OX=10090 GN=Opa1 PE=1 SV=1	Opa1	1	4.78921e-07	136.94	2	GK(1)EHDDIFDK	0.55121	6	1.02723	1.06215	0.978542	0.974763	0.882655	1.07467	1.00378	1.01324	0.998108	0.996913	0.98761	1.00034	1.023	1.048	0.98	0.978	0.894	1.074	0.966	0.543598
P58281	847	K	Dynamin-like 120 kDa protein, mitochondrial OS=Mus musculus OX=10090 GN=Opa1 PE=1 SV=1	Opa1	1	1.73759e-14	208.63	3	HFLK(1)TALNHCNLCR	-0.28225	6	1.18769	1.15529	0.978734	0.834769	0.864514	0.979005	1.00378	1.01324	0.998108	0.996913	0.98761	1.00034	1.183	1.14	0.981	0.837	0.875	0.979	0.814	0.0505638
P58281	530	K	Dynamin-like 120 kDa protein, mitochondrial OS=Mus musculus OX=10090 GN=Opa1 PE=1 SV=1	Opa1	1	0.00861542	67.464	2	LLK(1)TSMLK	0.037514	4	1.30243		0.979597	0.760531		0.957441	1.00378	1.01324	0.998108	0.996913	0.98761	1.00034	1.298		0.981	0.763		0.957	0.755	0.262592
P58281	792	K	Dynamin-like 120 kDa protein, mitochondrial OS=Mus musculus OX=10090 GN=Opa1 PE=1 SV=1	Opa1	1	9.13771e-05	73.305	3	TQEQCVHNETK(1)NELEK	-0.86222	3	1.01077	1.04076	0.948472				1.00378	1.01324	0.998108	0.996913	0.98761	1.00034	1.007	1.027	0.95
P58281	779	K	Dynamin-like 120 kDa protein, mitochondrial OS=Mus musculus OX=10090 GN=Opa1 PE=1 SV=1	Opa1	1	0.0430757	64.547	2	WMYWK(1)NR	-1.2964	2	0.975391	1.02461					1.00378	1.01324	0.998108	0.996913	0.98761	1.00034	0.972	1.011
P58389	296	K	Serine/threonine-protein phosphatase 2A activator OS=Mus musculus OX=10090 GN=Ptpa PE=1 SV=1	Ptpa	1	0.00104357	92.428	2	MYK(1)AECLEK	3.7021	5	1.06911	1.07391	0.889217	0.98151	0.986251		1.05031	1.00207	0.99429	0.981794	0.989925	0.981605	1.018	1.072	0.894	1	0.996		1.003	0.934518
P58389	286	K	Serine/threonine-protein phosphatase 2A activator OS=Mus musculus OX=10090 GN=Ptpa PE=1 SV=1	Ptpa	1	9.51523e-46	127.52	3	TGPFAEHSNQLWNISAVPSWSK(1)VNQGLIR	1.1034	6	1.13903	1.05388	0.921796	0.906975	1.01253	0.965795	1.05031	1.00207	0.99429	0.981794	0.989925	0.981605	1.084	1.052	0.927	0.924	1.023	0.984	0.957	0.491337
P58404	730	K	Striatin-4 OS=Mus musculus OX=10090 GN=Strn4 PE=1 SV=2	Strn4	1	0.000419413	69.224	3	K(1)HEEAIHAVACHPSK	0.36299	3	1.20207		1.27175	0.526175			0.978925	1.01562	0.937389	1.02721	1.00476	1.03609	1.228		1.357	0.512			0.396
P58404	718	K	Striatin-4 OS=Mus musculus OX=10090 GN=Strn4 PE=1 SV=2	Strn4	1	3.27225e-05	81.908	3	LWSLDNK(1)TCVQEITAHR	-1.1862	5		1.25054	1.11498	0.860223	0.861597	0.912659	0.978925	1.01562	0.937389	1.02721	1.00476	1.03609		1.231	1.189	0.837	0.858	0.881	0.71	0.000659593
P59759	406	K	Myocardin-related transcription factor B OS=Mus musculus OX=10090 GN=Mrtfb PE=1 SV=1	Mrtfb	1	0.000818528	77.157	2	GLPVSGTK(1)PDLIER	0.04713	3	0.811221			1.04781		1.14097	0.976754	0.973074	0.96506	1.05199	1.01397	1.01915	0.831			0.996		1.12	1.273
P59999	89	K	Actin-related protein 2/3 complex subunit 4 OS=Mus musculus OX=10090 GN=Arpc4 PE=1 SV=3	Arpc4	1	0.0156974	73.637	2	ILCHK(1)FMR	0.22813	3	1.19185	1.16232	0.645831				0.957278	1.00121	0.983626	1.05103	1.00199	1.00487	1.245	1.161	0.657
P59999	166	K	Actin-related protein 2/3 complex subunit 4 OS=Mus musculus OX=10090 GN=Arpc4 PE=1 SV=3	Arpc4	1	0.00172569	100.84	2	IVAEEFLK(1)NF	-1.126	5	0.999417	1.15819	1.03161		0.8734	0.937385	0.957278	1.00121	0.983626	1.05103	1.00199	1.00487	1.044	1.157	1.049		0.872	0.933	0.833	0.0357844
P59999	128	K	Actin-related protein 2/3 complex subunit 4 OS=Mus musculus OX=10090 GN=Arpc4 PE=1 SV=3	Arpc4	1	7.44834e-29	146.37	4	KPVEGYDISFLITNFHTEQMYK(1)HK	0.92923	18	1.0285	1.03472	1.02417	0.935051	0.958109	1.01944	0.957278	1.00121	0.983626	1.05103	1.00199	1.00487	1.074	1.033	1.041	0.89	0.956	1.015	0.909	0.0716683
P60202	122	K	Myelin proteolipid protein OS=Mus musculus OX=10090 GN=Plp1 PE=1 SV=2	Plp1	1	2.18321e-10	175.07	2	GLSATVTGGQK(1)GR	-0.5834	2	0.966944	1.03306					1.01264	0.980182	0.996566	0.991726	1.00771	1.01117	0.955	1.054
P60202	144	K	Myelin proteolipid protein OS=Mus musculus OX=10090 GN=Plp1 PE=1 SV=2	Plp1	1	2.25164e-07	150.44	2	VCHCLGK(1)WLGHPDK	-2.3619	13	1.06376	1.10575	0.92009	0.907904	0.964617	1.03788	1.01264	0.980182	0.996566	0.991726	1.00771	1.01117	1.05	1.128	0.923	0.915	0.957	1.026	0.935	0.387258
P60202	105	K	Myelin proteolipid protein OS=Mus musculus OX=10090 GN=Plp1 PE=1 SV=2	Plp1	1	1.10599e-79	312.48	2	QIFGDYK(1)TTICGK	5.4306	18	1.278	1.31509	1.34437	0.678512	0.682619	0.70141	1.01264	0.980182	0.996566	0.991726	1.00771	1.01117	1.262	1.342	1.349	0.684	0.677	0.694	0.52	8.47502e-06
P60202	111	K	Myelin proteolipid protein OS=Mus musculus OX=10090 GN=Plp1 PE=1 SV=2	Plp1	1	9.11382e-52	263.12	2	TTICGK(1)GLSATVTGGQK	-1.6177	18	1.04129	1.10672	0.985889	0.914519	0.890789	1.0608	1.01264	0.980182	0.996566	0.991726	1.00771	1.01117	1.028	1.129	0.989	0.922	0.884	1.049	0.908	0.20414
P60229	120	K	Eukaryotic translation initiation factor 3 subunit E OS=Mus musculus OX=10090 GN=Eif3e PE=1 SV=1	Eif3e	1	2.56864e-09	134.2	2	MLFDYLADK(1)HGFR	0.50516	6	0.813285	0.906281	1.25748	1.01008	0.995968	1.0169	0.888422	0.999386	0.916057	1.04219	1.06709	1.08686	0.915	0.907	1.373	0.969	0.933	0.936	0.888	0.510054
P60229	409	K	Eukaryotic translation initiation factor 3 subunit E OS=Mus musculus OX=10090 GN=Eif3e PE=1 SV=1	Eif3e	1	0.00763847	82.716	2	TK(1)SLSFR	-0.79316	5	1.10736	1.13619	0.760185		0.863026	1.13324	0.888422	0.999386	0.916057	1.04219	1.06709	1.08686	1.246	1.137	0.83		0.809	1.043	0.865	0.507039
P60469	821	K	Liprin-alpha-3 OS=Mus musculus OX=10090 GN=Ppfia3 PE=1 SV=2	Ppfia3	1	0.00255929	74.849	3	K(1)HELLEEACR	0.13026	3		0.859601	1.1404				0.986257	0.97878	0.990255	1.01455	1.00937	1.02079		0.878	1.152
P60487	52	K	Chronophin OS=Mus musculus OX=10090 GN=Pdxp PE=1 SV=1	Pdxp	1	0.000814214	88.734	2	AGK(1)NTLFVSNNSR	0.19975	5	1.2272	1.26679	0.821058		0.90807	0.776875	1.00716	0.991228	1.00205	0.989553	0.990806	1.0192	1.218	1.278	0.819		0.916	0.762	0.759	0.272606
P63260	61	K	Actin, cytoplasmic 2 OS=Mus musculus OX=10090 GN=Actg1 PE=1 SV=1	Actg1	1	0.000107898	153.33	2	DSYVGDEAQSK(1)R	-2.1866	6	1.37152	1.01015	1.02849	1.30437	0.767977	0.517491
P63260	50	K	Actin, cytoplasmic 2 OS=Mus musculus OX=10090 GN=Actg1 PE=1 SV=1	Actg1	1	3.35957e-15	139.5	3	HQGVMVGMGQK(1)DSYVGDEAQSK	-0.44889	7	1.22392	1.20475	0.990616	0.750156	0.819818	1.01074
P63260	328	K	Actin, cytoplasmic 2 OS=Mus musculus OX=10090 GN=Actg1 PE=1 SV=1	Actg1	1	1.44199e-05	130.31	2	IK(1)IIAPPER	1.0185	6	1.06961	1.1386	0.890858	0.916342	0.931086	1.0535
P63260	113	K	Actin, cytoplasmic 2 OS=Mus musculus OX=10090 GN=Actg1 PE=1 SV=1	Actg1	1	2.85455e-06	89.359	3	VAPEEHPVLLTEAPLNPK(1)ANR	-0.92395	3	1.10985			0.855753		1.0344
P60761	47	K	Neurogranin OS=Mus musculus OX=10090 GN=Nrgn PE=1 SV=1	Nrgn	1	0.025531	51.864	2	IK(1)SGECGR	-0.82719	1					1		1.1999	0.68072	0.678449	1.22149	0.927982	1.29146					1.078
P63001	166	K	Ras-related C3 botulinum toxin substrate 1 OS=Mus musculus OX=10090 GN=Rac1 PE=1 SV=1	Rac1	1	1.77124e-05	127.93	2	GLK(1)TVFDEAIR	-1.4677	6	1.04088	1.09304	1.05578	0.895102	0.925965	0.989227	1.00812	1.01477	1.00674	0.987471	0.973511	1.00939	1.032	1.077	1.049	0.906	0.951	0.98	0.898	0.0144749
P60764	116	K	Ras-related C3 botulinum toxin substrate 3 OS=Mus musculus OX=10090 GN=Rac3 PE=1 SV=1	Rac3	1	1.40596e-06	70.598	3	HHCPHTPILLVGTK(1)LDLR	-2.3189	5	1.12969	1.23073	1.36317	0.654498	0.621911		1.04553	1.00904	1.03605	0.930194	0.957785	1.0214	1.081	1.22	1.316	0.704	0.649		0.561	0.00552302
P60766	163	K	Cell division control protein 42 homolog OS=Mus musculus OX=10090 GN=Cdc42 PE=1 SV=2	Cdc42	1	0.000428752	88.734	2	YVECSALTQK(1)GLK	-4.1308	5	1.01296	1.03722	1.01403	0.962136	0.973651		1.00481	0.989517	1.02814	0.97949	0.982716	1.01533	1.008	1.048	0.986	0.982	0.991		0.973	0.326975
P60867	75	K	40S ribosomal protein S20 OS=Mus musculus OX=10090 GN=Rps20 PE=1 SV=1	Rps20	1	0.00116629	84.309	2	TPCGEGSK(1)TWDR	-3.296	4		1.17959				0.82041	1.02347	1.04849	1.0561	0.951708	0.979643	0.940583		1.125				0.872	0.775
P60867	59	K	40S ribosomal protein S20 OS=Mus musculus OX=10090 GN=Rps20 PE=1 SV=1	Rps20	1	0.0467174	65.313	2	MPTK(1)TLR	0.74977	1						1	1.02347	1.04849	1.0561	0.951708	0.979643	0.940583						1.063
P60879	96	K	Synaptosomal-associated protein 25 OS=Mus musculus OX=10090 GN=Snap25 PE=1 SV=1	Snap25	1	0.0224242	67.507	2	LK(1)SSDAYK	1.0791	6	1.07897	1.11742	0.966622	0.914689	0.949566	0.972732	1.01834	1.01118	1.02002	0.976049	0.979662	0.994747	1.06	1.105	0.948	0.937	0.969	0.978	0.926	0.192339
P61021	183	K	Ras-related protein Rab-5B OS=Mus musculus OX=10090 GN=Rab5b PE=1 SV=1	Rab5b	0.944563	0.000268001	86.838	3	K(0.055)LPK(0.945)SEPQNLGGAAGR	3.2624	3	1.31195			0.939955	0.748093		1.01763	0.980482	0.99576	0.977879	1.0024	1.02585	1.289			0.961	0.746		0.662
P61027	136	K	Ras-related protein Rab-10 OS=Mus musculus OX=10090 GN=Rab10 PE=1 SV=1	Rab10	1	0.0254867	77.072	2	GK(1)GEQIAR	1.2349	1						1	1.02085	1.0068	1.00974	0.976179	0.999708	0.986727						1.013
P61027	49	K	Ras-related protein Rab-10 OS=Mus musculus OX=10090 GN=Rab10 PE=1 SV=1	Rab10	1	0.000377044	93.467	2	IK(1)TVELQGK	-2.5607	5	1.20417		1.04793	0.892361	0.884943	0.97059	1.02085	1.0068	1.00974	0.976179	0.999708	0.986727	1.18		1.038	0.914	0.885	0.984	0.836	0.0660321
P61028	100	K	Ras-related protein Rab-8B OS=Mus musculus OX=10090 GN=Rab8b PE=1 SV=1	Rab8b	1	0.000736958	102.55	2	SFDNIK(1)NWIR	-3.9644	6	1.18885	1.26059	1.19433	0.746244	0.781852	0.828136	0.997886	1.00244	0.958676	1.05159	1.03615	0.953257	1.191	1.258	1.246	0.71	0.755	0.869	0.632	0.0017375
P61082	72	K	NEDD8-conjugating enzyme Ubc12 OS=Mus musculus OX=10090 GN=Ube2m PE=1 SV=1	Ube2m	1	0.00339004	74.524	2	LVICPDEGFYK(1)SGK	1.1909	2		0.963767	1.03623				0.990627	0.95154	0.917799	1.10115	1.02527	1.01361		1.013	1.129
P61089	74	K	Ubiquitin-conjugating enzyme E2 N OS=Mus musculus OX=10090 GN=Ube2n PE=1 SV=1	Ube2n	1	1.98014e-21	212.93	2	FMTK(1)IYHPNVDK	-0.13577	12	1.10619	1.11052	1.06926	0.858236	0.896778	0.959018	1.04272	1.02455	1.03046	0.971948	0.945802	0.984515	1.061	1.084	1.038	0.883	0.948	0.974	0.881	0.0161908
P61161	368	K	Actin-related protein 2 OS=Mus musculus OX=10090 GN=Actr2 PE=1 SV=1	Actr2	1	4.77512e-06	147.78	2	DK(1)DNFWMTR	-0.44496	6	1.10274	1.17697	1.10368	0.861248	0.837737	0.917629	1.01722	0.993193	0.990082	0.991618	1.00796	0.999928	1.084	1.185	1.115	0.869	0.831	0.918	0.774	0.00275185
P61161	118	K	Actin-related protein 2 OS=Mus musculus OX=10090 GN=Actr2 PE=1 SV=1	Actr2	1	0.00299639	70.195	2	ILLTEPPMNPTK(1)NR	-4.349	3	0.84008		1.16145		0.998471		1.01722	0.993193	0.990082	0.991618	1.00796	0.999928	0.826		1.173		0.991		0.991
P61161	86	K	Actin-related protein 2 OS=Mus musculus OX=10090 GN=Actr2 PE=1 SV=1	Actr2	1	0.00033195	41.499	3	NWDDMK(1)HLWDYTFGPEK	-2.2765	1				1			1.01722	0.993193	0.990082	0.991618	1.00796	0.999928				1.008
P61161	299	K	Actin-related protein 2 OS=Mus musculus OX=10090 GN=Actr2 PE=1 SV=1	Actr2	1	1.9649e-37	286.92	3	SEFYK(1)HIVLSGGSTMYPGLPSR	-0.68415	18	0.963018	1.01786	0.925406	1.00289	1.07083	1.01999	1.01722	0.993193	0.990082	0.991618	1.00796	0.999928	0.947	1.025	0.935	1.011	1.062	1.02	1.064	0.126192
P61161	46	K	Actin-related protein 2 OS=Mus musculus OX=10090 GN=Actr2 PE=1 SV=1	Actr2	1	0.00475998	61.577	2	STTK(1)VGNIEIK	-2.86	1					1		1.01722	0.993193	0.990082	0.991618	1.00796	0.999928					0.992
P61202	415	K	COP9 signalosome complex subunit 2 OS=Mus musculus OX=10090 GN=Cops2 PE=1 SV=1	Cops2	1	0.000182827	65.173	3	IDQVNQLLELDHQK(1)R	-1.2006	2	1.27859		0.721414				1.04962	1.02549	1.02399	0.96088	0.960856	0.979163	1.218		0.705
P61202	331	K	COP9 signalosome complex subunit 2 OS=Mus musculus OX=10090 GN=Cops2 PE=1 SV=1	Cops2	1	5.98544e-05	113.34	3	ILK(1)TNHSNIMDDPFIR	-0.87269	4	1.10628	1.25579	1.09786	0.540071			1.04962	1.02549	1.02399	0.96088	0.960856	0.979163	1.054	1.225	1.072	0.562			0.503
P61202	150	K	COP9 signalosome complex subunit 2 OS=Mus musculus OX=10090 GN=Cops2 PE=1 SV=1	Cops2	1	0.0121153	65.313	2	LWFK(1)TNTK	4.1065	4		1.16441	1.01927		0.808418	1.0079	1.04962	1.02549	1.02399	0.96088	0.960856	0.979163		1.135	0.995		0.841	1.029	0.878	0.384307
P61202	93	K	COP9 signalosome complex subunit 2 OS=Mus musculus OX=10090 GN=Cops2 PE=1 SV=1	Cops2	1	0.0168767	58.916	2	YK(1)QLLTYIR	-1.7402	5	1.05186		1.29433	0.782064	0.989646	0.882098	1.04962	1.02549	1.02399	0.96088	0.960856	0.979163	1.002		1.264	0.814	1.03	0.901	0.808	0.18493
P61211	157	K	ADP-ribosylation factor-like protein 1 OS=Mus musculus OX=10090 GN=Arl1 PE=1 SV=1	Arl1	1	0.0226835	43.272	2	WQIFK(1)TSATK	-3.4437	1		1					1.00864	1.00926	0.965459	1.03383	0.959913	1.0229		0.991
P61222	419	K	ATP-binding cassette sub-family E member 1 OS=Mus musculus OX=10090 GN=Abce1 PE=1 SV=1	Abce1	1	0.0533994	59.645	2	ISPK(1)STGSVR	-0.24528	1	1						1.04707	1.00339	1.03837	0.963099	0.978654	0.969416	0.955
P61255	69	K	60S ribosomal protein L26 OS=Mus musculus OX=10090 GN=Rpl26 PE=1 SV=1	Rpl26	1	3.80476e-05	114.39	2	GQQIGK(1)VVQVYR	0.53407	6	1.05646	1.2756	1.06549	0.865956	0.791085	0.945409	1.04041	0.896225	1.01558	0.946687	1.03817	1.06293	1.015	1.423	1.049	0.915	0.762	0.889	0.736	0.0704898
P61255	77	K	60S ribosomal protein L26 OS=Mus musculus OX=10090 GN=Rpl26 PE=1 SV=1	Rpl26	1	0.0246647	74.486	2	K(1)YVIYIER	-3.2025	2				1.06583	0.934166		1.04041	0.896225	1.01558	0.946687	1.03817	1.06293				1.126	0.9
P61264	54	K	Syntaxin-1B OS=Mus musculus OX=10090 GN=Stx1b PE=1 SV=1	Stx1b	1	0.00111939	72.365	2	LSEDVEQVK(1)K	1.3507	4	1.10863		1.01926	0.898737	0.973369		1.05221	1.02564	1.03338	0.96277	0.954824	0.971172	1.054		0.986	0.933	1.019		0.957	0.505197
P61264	82	K	Syntaxin-1B OS=Mus musculus OX=10090 GN=Stx1b PE=1 SV=1	Stx1b	1	2.67807e-08	179.21	2	TKQELEDLTADIK(1)K	0.013297	17	1.18507	1.06388	0.893666	0.818458	0.854404	1.18452	1.05221	1.02564	1.03338	0.96277	0.954824	0.971172	1.126	1.037	0.865	0.85	0.895	1.22	0.979	0.847137
P61264	71	K	Syntaxin-1B OS=Mus musculus OX=10090 GN=Stx1b PE=1 SV=1	Stx1b	1	8.26642e-07	130.65	2	TK(1)QELEDLTADIK	-0.80098	6	1.11202	1.07572	1.01444	0.877461	0.882488	1.03787	1.05221	1.02564	1.03338	0.96277	0.954824	0.971172	1.057	1.049	0.982	0.911	0.924	1.069	0.94	0.3214
P61358	27	K	60S ribosomal protein L27 OS=Mus musculus OX=10090 GN=Rpl27 PE=1 SV=2	Rpl27	1	1.17862e-23	115.78	3	AVIVK(1)NIDDGTSDRPYSHALVAGIDR	0.41019	16	1.10162	1.16227	1.13526	0.862172	0.784914	0.953761	1.02497	0.994344	0.989062	0.984574	0.994426	1.01263	1.075	1.169	1.148	0.876	0.789	0.942	0.769	0.00987811
P61358	128	K	60S ribosomal protein L27 OS=Mus musculus OX=10090 GN=Rpl27 PE=1 SV=2	Rpl27	1	0.0119332	84.699	2	NK(1)WFFQK	-0.73869	4	1.19886	1.03878	1.1181	0.644263			1.02497	0.994344	0.989062	0.984574	0.994426	1.01263	1.17	1.045	1.13	0.654			0.587
P61358	93	K	60S ribosomal protein L27 OS=Mus musculus OX=10090 GN=Rpl27 PE=1 SV=2	Rpl27	1	0.00376289	71.219	2	YSVDIPLDK(1)TVVNK	-2.5357	5	1.03788	1.13399	0.970362		0.792653	1.06511	1.02497	0.994344	0.989062	0.984574	0.994426	1.01263	1.013	1.14	0.981		0.797	1.052	0.885	0.355755
P61514	44	K	60S ribosomal protein L37a OS=Mus musculus OX=10090 GN=Rpl37a PE=1 SV=2	Rpl37a	1	0.0126319	40.386	2	YTCSFCGK(1)TK	-0.30349	1		1					1.01555	0.979324	0.98419	1.03788	0.998887	0.984164		1.021
P61922	235	K	4-aminobutyrate aminotransferase, mitochondrial OS=Mus musculus OX=10090 GN=Abat PE=1 SV=1	Abat	1	5.33518e-09	124.62	3	AIHK(1)IDIPSFDWPIAPFPR	-2.5566	6	1.11914	1.30327	1.23435	0.663459	0.755713	0.924072	1.0098	1.00607	0.986646	0.989889	1.00304	1.00456	1.108	1.295	1.251	0.67	0.753	0.92	0.641	0.0122866
P61922	318	K	4-aminobutyrate aminotransferase, mitochondrial OS=Mus musculus OX=10090 GN=Abat PE=1 SV=1	Abat	1	9.33039e-26	242.35	3	K(1)HGCAFLVDEVQTGGGCTGK	0.051216	17	1.03154	1.03433	0.993761	0.940862	0.995148	1.00437	1.0098	1.00607	0.986646	0.989889	1.00304	1.00456	1.022	1.028	1.007	0.95	0.992	1	0.962	0.0868075
P61922	358	K	4-aminobutyrate aminotransferase, mitochondrial OS=Mus musculus OX=10090 GN=Abat PE=1 SV=1	Abat	1	0.020531	55.235	2	K(1)MMTGGFFHK	0.76549	1		1					1.0098	1.00607	0.986646	0.989889	1.00304	1.00456		0.994
P61922	460	K	4-aminobutyrate aminotransferase, mitochondrial OS=Mus musculus OX=10090 GN=Abat PE=1 SV=1	Abat	1	0.000557333	117.99	2	NK(1)GVVLGGCGDK	0.40666	6	0.971358	1.20298	0.89747	0.982811	0.874723	1.07066	1.0098	1.00607	0.986646	0.989889	1.00304	1.00456	0.962	1.196	0.91	0.993	0.872	1.066	0.955	0.701735
P61922	452	K	4-aminobutyrate aminotransferase, mitochondrial OS=Mus musculus OX=10090 GN=Abat PE=1 SV=1	Abat	1	0.00174369	121.52	2	NK(1)LILIAR	1.6715	6	0.90996	0.959668	1.00411	0.973892	1.01549	1.13687	1.0098	1.00607	0.986646	0.989889	1.00304	1.00456	0.901	0.954	1.018	0.984	1.012	1.132	1.089	0.202586
P61922	231	K	4-aminobutyrate aminotransferase, mitochondrial OS=Mus musculus OX=10090 GN=Abat PE=1 SV=1	Abat	1	0.000943319	51.569	3	TMGCLATTHSK(1)AIHK	-2.5998	2	1.28665			0.713349			1.0098	1.00607	0.986646	0.989889	1.00304	1.00456	1.274			0.721			0.566
P61922	413	K	4-aminobutyrate aminotransferase, mitochondrial OS=Mus musculus OX=10090 GN=Abat PE=1 SV=1	Abat	1	9.24829e-73	292.67	3	VGK(1)TLLTGLLDLQAQYPQFISR	-0.34119	5	0.865618		0.772392	0.834045	1.65235	0.875595	1.0098	1.00607	0.986646	0.989889	1.00304	1.00456	0.857		0.783	0.843	1.647	0.872	1.367	0.421275
P61957	11	K	Small ubiquitin-related modifier 2 OS=Mus musculus OX=10090 GN=Sumo2 PE=1 SV=1	Sumo2	1	0.00015084	104.04	2	EGVK(1)TENNDHINLK	-3.0963	12	0.991467	1.01113	1.0308	0.940209	0.913591	1.1128
Q9D7H2	244	K	WD repeat-containing protein 5B OS=Mus musculus OX=10090 GN=Wdr5b PE=1 SV=1	Wdr5b	1	0.000749293	83.623	2	CLK(1)TYTGHK	2.5648	4	1.16846	1.23158	1.06043	0.53953
P61979	405	K	Heterogeneous nuclear ribonucleoprotein K OS=Mus musculus OX=10090 GN=Hnrnpk PE=1 SV=1	Hnrnpk	1	4.81539e-05	106.35	2	DLAGSIIGK(1)GGQR	0.78746	5	1.03508		1.05676	0.79397	1.04062	1.07357	1.02774	1.01494	1.00631	0.975929	0.977793	0.997279	1.007		1.05	0.814	1.064	1.077	0.958	0.69668
P61979	52	K	Heterogeneous nuclear ribonucleoprotein K OS=Mus musculus OX=10090 GN=Hnrnpk PE=1 SV=1	Hnrnpk	1	2.57671e-14	201.66	2	ILLQSK(1)NAGAVIGK	2.5185	6	1.10338	1.10256	1.13686	0.81676	0.922237	0.918202	1.02774	1.01494	1.00631	0.975929	0.977793	0.997279	1.074	1.086	1.13	0.837	0.943	0.921	0.821	0.0074354
P61979	198	K	Heterogeneous nuclear ribonucleoprotein K OS=Mus musculus OX=10090 GN=Hnrnpk PE=1 SV=1	Hnrnpk	1	0.0039018	57.032	2	VVLIGGK(1)PDR	0.018313	6		1.51376	1.13789	0.321007	1.07832	0.94902	1.02774	1.01494	1.00631	0.975929	0.977793	0.997279		1.491	1.131	0.329	1.103	0.952	0.606	0.308099
P61982	120	K	14-3-3 protein gamma OS=Mus musculus OX=10090 GN=Ywhag PE=1 SV=2	Ywhag	1	2.92034e-79	250.16	2	NCSETQYESK(1)VFYLK	-2.949	6	1.90547	0.999197	1.19312	0.723531	0.56047	0.618212	1.02894	1.04708	1.03998	0.927527	0.975043	0.981429	1.852	0.954	1.147	0.78	0.575	0.63	0.502	0.0391129
P63101	49	K	14-3-3 protein zeta/delta OS=Mus musculus OX=10090 GN=Ywhaz PE=1 SV=1	Ywhaz	1	7.79111e-51	252.59	2	NLLSVAYK(1)NVVGAR	0.19064	18	1.05873	1.11105	1.15896	0.840933	0.869126	0.961208	1.02063	1.00363	1.02735	0.984512	0.977071	0.986811	1.037	1.107	1.128	0.854	0.89	0.974	0.831	0.0159536
P61982	77	K	14-3-3 protein gamma OS=Mus musculus OX=10090 GN=Ywhag PE=1 SV=2	Ywhag	1	0.00164699	67.507	2	TSADGNEK(1)K	1.4716	2			1.22839			0.771608	1.02894	1.04708	1.03998	0.927527	0.975043	0.981429			1.181			0.786	0.666
P61982	69	K	14-3-3 protein gamma OS=Mus musculus OX=10090 GN=Ywhag PE=1 SV=2	Ywhag	1	2.80973e-07	120.21	2	VISSIEQK(1)TSADGNEK	-3.1657	4		1.55964	0.974007	0.465482		1.00087	1.02894	1.04708	1.03998	0.927527	0.975043	0.981429		1.49	0.937	0.502		1.02	0.627	0.358079
P61982	142	K	14-3-3 protein gamma OS=Mus musculus OX=10090 GN=Ywhag PE=1 SV=2	Ywhag	1	0.000637933	118.91	2	YLAEVATGEK(1)R	-2.0134	4	1.24922	1.29217		0.571031		0.887581	1.02894	1.04708	1.03998	0.927527	0.975043	0.981429	1.214	1.234		0.616		0.904	0.621	0.123287
P62082	90	K	40S ribosomal protein S7 OS=Mus musculus OX=10090 GN=Rps7 PE=2 SV=1	Rps7	1	0.0154595	54.27	2	FSGK(1)HVVFIAQR	-1.4442	2	1.05664					0.94336	1.04117	1.02282	1.0316	0.981018	0.969515	0.953885	1.015					0.989	0.974
P63087	260	K	Serine/threonine-protein phosphatase PP1-gamma catalytic subunit OS=Mus musculus OX=10090 GN=Ppp1cc PE=1 SV=1	Ppp1cc	1	0.00016899	126.32	2	AHQVVEDGYEFFAK(1)R	2.0811	13	1.25028	1.22266	1.33536	0.64777	0.763685	0.780244	0.942996	1.0011	1.03997	1.02265	0.98857	1.00471	1.326	1.221	1.284	0.633	0.773	0.777	0.57	0.00138425
P63087	238	K	Serine/threonine-protein phosphatase PP1-gamma catalytic subunit OS=Mus musculus OX=10090 GN=Ppp1cc PE=1 SV=1	Ppp1cc	1	4.41379e-08	179.95	2	FLHK(1)HDLDLICR	0.61285	12	1.16876	1.15729	0.970523	0.859521	0.884747	0.959161	0.942996	1.0011	1.03997	1.02265	0.98857	1.00471	1.239	1.156	0.933	0.84	0.895	0.955	0.808	0.0900923
P63087	141	K	Serine/threonine-protein phosphatase PP1-gamma catalytic subunit OS=Mus musculus OX=10090 GN=Ppp1cc PE=1 SV=1	Ppp1cc	1	6.26852e-05	122.44	2	IYGFYDECK(1)R	2.9406	6	1.08663	1.12412	0.927746	0.913693	0.923261	1.02456	0.942996	1.0011	1.03997	1.02265	0.98857	1.00471	1.152	1.123	0.892	0.893	0.934	1.02	0.899	0.323094
P62242	37	K	40S ribosomal protein S8 OS=Mus musculus OX=10090 GN=Rps8 PE=1 SV=2	Rps8	1	1.05046e-06	131.22	2	PAANTK(1)IGPR	-1.7848	6	1.15054	0.981567	1.04844	0.998196	0.857331	0.963921	1.0013	0.985	0.988982	1.00494	1.01048	1.0093	1.149	0.997	1.06	0.993	0.848	0.955	0.872	0.0939033
P62259	118	K	14-3-3 protein epsilon OS=Mus musculus OX=10090 GN=Ywhae PE=1 SV=1	Ywhae	1	7.18523e-06	142.51	2	HLIPAANTGESK(1)VFYYK	1.3659	13	1.13267	1.09349	1.18547	0.801378	0.894676	0.892322	1.02361	1.00952	1.01741	0.977895	0.988744	0.982816	1.107	1.083	1.165	0.819	0.905	0.908	0.785	0.00374512
P62259	106	K	14-3-3 protein epsilon OS=Mus musculus OX=10090 GN=Ywhae PE=1 SV=1	Ywhae	1	1.71449e-43	197.71	3	LICCDILDVLDK(1)HLIPAANTGESK	0.41372	9	1.25743	1.09021	0.941092	1.05699	0.74635	0.907935	1.02361	1.00952	1.01741	0.977895	0.988744	0.982816	1.228	1.08	0.925	1.081	0.755	0.924	0.854	0.28744
P62259	125	K	14-3-3 protein epsilon OS=Mus musculus OX=10090 GN=Ywhae PE=1 SV=1	Ywhae	1	0.00116917	121.31	2	MK(1)GDYHR	1.0441	4	0.999513	1.34945		1.056		0.595037	1.02361	1.00952	1.01741	0.977895	0.988744	0.982816	0.976	1.337		1.08		0.605	0.728	0.404273
P62259	50	K	14-3-3 protein epsilon OS=Mus musculus OX=10090 GN=Ywhae PE=1 SV=1	Ywhae	1	1.09677e-50	252.59	2	NLLSVAYK(1)NVIGAR	2.2614	20	1.1826	1.18651	1.20818	0.880143	0.783713	0.758846	1.02361	1.00952	1.01741	0.977895	0.988744	0.982816	1.155	1.175	1.188	0.9	0.793	0.772	0.701	0.00172964
P62259	28	K	14-3-3 protein epsilon OS=Mus musculus OX=10090 GN=Ywhae PE=1 SV=1	Ywhae	1	0.00363632	72.365	2	YDEMVESMK(1)K	2.1415	6	1.29473	1.39239	0.921291	0.676876	0.836393	0.878322	1.02361	1.00952	1.01741	0.977895	0.988744	0.982816	1.265	1.379	0.906	0.692	0.846	0.894	0.685	0.0698462
P62267	48	K	40S ribosomal protein S23 OS=Mus musculus OX=10090 GN=Rps23 PE=1 SV=3	Rps23	1	4.95475e-05	66.913	2	ANPFGGASHAK(1)GIVLEK	2.5148	4		1.53537		0.907673	0.584078	0.972883	1.01332	0.950571	1.00971	1.0365	1.01562	0.974267		1.615		0.876	0.575	0.999	0.506
P62267	25	K	40S ribosomal protein S23 OS=Mus musculus OX=10090 GN=Rps23 PE=1 SV=3	Rps23	1	0.0187536	72.492	2	WHDK(1)QYK	2.979	2		1.09642				0.903585	1.01332	0.950571	1.00971	1.0365	1.01562	0.974267		1.153				0.927	0.804
P62281	107	K	40S ribosomal protein S11 OS=Mus musculus OX=10090 GN=Rps11 PE=1 SV=3	Rps11	1	0.000272298	103.76	3	HK(1)NMSVHLSPCFR	1.0339	6	1.23491	1.43392	0.975603	0.648532	0.814295	0.892738	1.02024	0.972555	0.969354	0.988085	1.02238	1.02739	1.21	1.474	1.006	0.656	0.796	0.869	0.629	0.0294079
P62301	9	K	40S ribosomal protein S13 OS=Mus musculus OX=10090 GN=Rps13 PE=1 SV=2	Rps13	1	8.61849e-07	165.09	3	MHAPGK(1)GLSQSALPYR	-0.29009	18	0.98967	1.00412	0.884415	0.937668	1.05097	1.13316	0.843176	0.981511	0.99654	1.06651	1.01233	1.09993	1.174	1.023	0.887	0.879	1.038	1.03	0.956	0.689968
P62322	31	K	U6 snRNA-associated Sm-like protein LSm5 OS=Mus musculus OX=10090 GN=Lsm5 PE=3 SV=2	Lsm5	1	0.00171468	72.042	2	IHIVMK(1)SDK	2.0156	6	1.03168	1.2922	0.917062	0.78777	0.829337	1.14195
P62334	322	K	26S proteasome regulatory subunit 10B OS=Mus musculus OX=10090 GN=Psmc6 PE=1 SV=1	Psmc6	1	3.34026e-06	61.23	3	IHAGPITK(1)HGEIDYEAIVK	-0.74213	2		1.2567		0.7433			1.0687	1.02689	1.07227	0.969752	0.912452	0.949936		1.224		0.766			0.626
P62482	124	K	Voltage-gated potassium channel subunit beta-2 OS=Mus musculus OX=10090 GN=Kcnab2 PE=1 SV=1	Kcnab2	1	0.00191601	78.932	2	IFWGGK(1)AETER	1.7195	3	0.993648	1.1045		0.901849			1.00988	1.00445	1.00436	1.00205	0.997507	0.98175	0.984	1.1		0.9			0.864
P62482	134	K	Voltage-gated potassium channel subunit beta-2 OS=Mus musculus OX=10090 GN=Kcnab2 PE=1 SV=1	Kcnab2	1	0.00684961	93.467	2	K(1)HIIEGLK	-0.95438	6	1.10552	1.24546	1.09473	0.831973	0.751169	0.971138	1.00988	1.00445	1.00436	1.00205	0.997507	0.98175	1.095	1.24	1.09	0.83	0.753	0.989	0.751	0.0321404
P62482	44	K	Voltage-gated potassium channel subunit beta-2 OS=Mus musculus OX=10090 GN=Kcnab2 PE=1 SV=1	Kcnab2	1	0.0309883	65.313	2	NLGK(1)SGLR	0.69148	4	1.26656			0.859868	0.805504	1.06807	1.00988	1.00445	1.00436	1.00205	0.997507	0.98175	1.254			0.858	0.808	1.088	0.732
P62627	9	K	Dynein light chain roadblock-type 1 OS=Mus musculus OX=10090 GN=Dynlrb1 PE=1 SV=3	Dynlrb1	1	0.00100078	76.605	2	AEVEETLK(1)R	3.3961	5	1.10646	1.36078		0.794617	0.813454	0.924685	0.992996	0.977136	0.998581	0.990892	1.03359	1.00681	1.114	1.393		0.802	0.787	0.918	0.667	0.0308437
P62631	395	K	Elongation factor 1-alpha 2 OS=Mus musculus OX=10090 GN=Eef1a2 PE=1 SV=1	Eef1a2	1	0.000112387	80.379	2	SLK(1)SGDAAIVEMVPGK	-1.1656	4		1.35815	0.760415		0.972125	0.909307	1.015	1.00887	1.01969	0.985947	0.989639	0.980847		1.346	0.746		0.982	0.927	0.913	0.883842
P62702	134	K	40S ribosomal protein S4, X isoform OS=Mus musculus OX=10090 GN=Rps4x PE=1 SV=2	Rps4x	1	1.00997e-05	92.747	3	IFVGTK(1)GIPHLVTHDAR	3.6336	6	0.977547	0.966912	0.933966	0.981092	1.03017	1.11031	1.0022	0.982228	0.988774	1.02665	1.0026	0.997547	0.975	0.984	0.945	0.956	1.028	1.113	1.066	0.241828
P62702	230	K	40S ribosomal protein S4, X isoform OS=Mus musculus OX=10090 GN=Rps4x PE=1 SV=2	Rps4x	0.964302	4.65706e-06	71.935	3	LSNIFVIGK(0.964)GNK(0.036)PWISLPR	-1.6818	3	1.00173	1.10253	0.895746				1.0022	0.982228	0.988774	1.02665	1.0026	0.997547	1	1.122	0.906
P62702	16	K	40S ribosomal protein S4, X isoform OS=Mus musculus OX=10090 GN=Rps4x PE=1 SV=2	Rps4x	1	0.00583871	50.09	2	VAAPK(1)HWMLDK	0.47301	4			1.14468		0.855316		1.0022	0.982228	0.988774	1.02665	1.0026	0.997547			1.158		0.853		0.737
P62717	41	K	60S ribosomal protein L18a OS=Mus musculus OX=10090 GN=Rpl18a PE=1 SV=1	Rpl18a	1	0.000531	90.306	2	IFAPNHVVAK(1)SR	-0.46454	6	1.15418	1.2342	0.893398	0.886914	0.8821	0.9492	1.04249	1.00525	1.01787	0.972629	0.97756	0.984199	1.107	1.228	0.878	0.912	0.902	0.964	0.865	0.249651
P62717	76	K	60S ribosomal protein L18a OS=Mus musculus OX=10090 GN=Rpl18a PE=1 SV=1	Rpl18a	1	0.000183885	117.39	2	VK(1)NFGIWLR	-2.7186	6	1.15702	1.1594	1.22291	0.865187	0.766243	0.829236	1.04249	1.00525	1.01787	0.972629	0.97756	0.984199	1.11	1.153	1.201	0.89	0.784	0.843	0.727	0.00176963
P62743	45	K	AP-2 complex subunit sigma OS=Mus musculus OX=10090 GN=Ap2s1 PE=1 SV=1	Ap2s1	1	3.08385e-17	196.44	2	DAK(1)HTNFVEFR	0.8495	16	0.984202	1.00473	0.939702	0.893818	1.06612	1.11143	1.00319	1.01422	0.993687	0.991673	1.00669	0.990534	0.981	0.991	0.946	0.901	1.059	1.122	1.056	0.492682
P62743	56	K	AP-2 complex subunit sigma OS=Mus musculus OX=10090 GN=Ap2s1 PE=1 SV=1	Ap2s1	1	0.052775	58.687	2	NFK(1)IIYR	-0.08601	1			1				1.00319	1.01422	0.993687	0.991673	1.00669	0.990534			1.006
P62746	104	K	Rho-related GTP-binding protein RhoB OS=Mus musculus OX=10090 GN=Rhob PE=1 SV=1	Rhob	1	2.12137e-08	104.86	3	WVPEVK(1)HFCPNVPIILVANK	-3.2371	6	1.14519	1.038	1.00272		0.954627	0.859466	1.04196	1.03611	1.05275	0.946924	0.95802	0.964231	1.099	1.002	0.952		0.996	0.891	0.927	0.350011
P84075	174	K	Neuron-specific calcium-binding protein hippocalcin OS=Mus musculus OX=10090 GN=Hpca PE=1 SV=2	Hpca	1	7.70426e-05	99.855	2	GAK(1)SDPSIVR	-1.7166	6	1.17151	1.23169	1.14197	0.809953	0.755441	0.889424	0.99059	0.972302	0.978228	1.01183	1.00934	1.03772	1.183	1.267	1.167	0.8	0.748	0.857	0.665	0.000944091
P62751	70	K	60S ribosomal protein L23a OS=Mus musculus OX=10090 GN=Rpl23a PE=1 SV=1	Rpl23a	1	0.00102088	79.311	2	NK(1)LDHYAIIK	-0.21345	6	1.15158	1.16136	0.856282	0.964408	0.926693	0.939685	1.0124	0.936924	1.0135	1.01068	0.993039	1.03345	1.137	1.24	0.845	0.954	0.933	0.909	0.868	0.332004
P62754	79	K	40S ribosomal protein S6 OS=Mus musculus OX=10090 GN=Rps6 PE=1 SV=1	Rps6	1	4.58806e-06	144.47	3	LLLSK(1)GHSCYRPR	-0.10702	6	1.07146	1.07183	0.910243	1.02512	0.898387	1.02297	0.903276	0.976315	0.968401	1.07438	1.04489	1.03275	1.186	1.098	0.94	0.954	0.86	0.991	0.87	0.165169
P62761	176	K	Visinin-like protein 1 OS=Mus musculus OX=10090 GN=Vsnl1 PE=1 SV=2	Vsnl1	1	3.39388e-05	65.212	3	EAAK(1)SDPSIVLLLQCDIQK	-3.1533	1						1	1.01319	1.01917	1.01848	0.988243	0.9765	0.98442						1.016
P62761	162	K	Visinin-like protein 1 OS=Mus musculus OX=10090 GN=Vsnl1 PE=1 SV=2	Vsnl1	1	0.00012508	115.04	2	NK(1)DDQITLDEFK	2.8606	3			1.06001		0.905972	1.03402	1.01319	1.01917	1.01848	0.988243	0.9765	0.98442			1.041		0.928	1.05	0.95
P62761	32	K	Visinin-like protein 1 OS=Mus musculus OX=10090 GN=Vsnl1 PE=1 SV=2	Vsnl1	1	0.0260723	58.286	2	QWYK(1)GFLK	-0.013741	2			1.57635			0.423654	1.01319	1.01917	1.01848	0.988243	0.9765	0.98442			1.548			0.43	0.278
P62774	66	K	Myotrophin OS=Mus musculus OX=10090 GN=Mtpn PE=1 SV=2	Mtpn	1	2.98848e-18	110.95	4	GADINAPDK(1)HHITPLLSAVYEGHVSCVK	-0.09905	6	1.15092	1.09367	1.00482	0.810908	0.98442	0.955265	1.00081	1.00113	1.01385	1.00761	0.988001	0.988602	1.15	1.092	0.991	0.805	0.996	0.966	0.856	0.117636
P62806	78	K	Histone H4 OS=Mus musculus OX=10090 GN=H4c1 PE=1 SV=2	H4c1	1	5.07097e-08	141.29	2	DAVTYTEHAK(1)R	-0.94582	6	1.15401	1.10315	1.07563	0.865454	0.769996	1.03175	0.991206	0.957462	0.968765	1.01261	1.01849	1.05147	1.164	1.152	1.11	0.855	0.756	0.981	0.757	0.0206125
P62806	9	K	Histone H4 OS=Mus musculus OX=10090 GN=H4c1 PE=1 SV=2	H4c1	1	1.04693e-12	157.77	2	SGRGK(1)GGK(1)GLGK(1)GGAK	-1.8374	133	0.198731	1.34926	1.48488	1.26467	0.17917	1.5233	0.991206	0.957462	0.968765	1.01261	1.01849	1.05147	0.2	1.409	1.533	1.249	0.176	1.449	0.915	0.920069
P62806	13	K	Histone H4 OS=Mus musculus OX=10090 GN=H4c1 PE=1 SV=2	H4c1	1	1.04693e-12	157.77	2	SGRGK(1)GGK(1)GLGK(1)GGAK	-1.8374	157	0.214216	1.3473	1.48072	1.26658	0.195462	1.49573	0.991206	0.957462	0.968765	1.01261	1.01849	1.05147	0.216	1.407	1.528	1.251	0.192	1.423	0.91	0.915968
P62806	17	K	Histone H4 OS=Mus musculus OX=10090 GN=H4c1 PE=1 SV=2	H4c1	1	1.04693e-12	154.66	3	GLGK(1)GGAK(1)RHR	1.0408	147	0.196732	1.36748	1.50637	1.26458	0.162108	1.50273	0.991206	0.957462	0.968765	1.01261	1.01849	1.05147	0.198	1.428	1.555	1.249	0.159	1.429	0.892	0.888701
P62806	6	K	Histone H4 OS=Mus musculus OX=10090 GN=H4c1 PE=1 SV=2	H4c1	1	1.04693e-12	157.77	2	SGRGK(1)GGK(1)GLGK(1)GGAK	-1.8374	103	1.07389	1.05727	0.55287	1.04172	1.1779	1.09634	0.991206	0.957462	0.968765	1.01261	1.01849	1.05147	1.083	1.104	0.571	1.029	1.157	1.043	1.171	0.415574
P62806	92	K	Histone H4 OS=Mus musculus OX=10090 GN=H4c1 PE=1 SV=2	H4c1	1	3.61288e-21	195.3	2	TVTAMDVVYALK(1)R	-2.4957	18	1.11425	1.05393	0.965387	0.964146	0.94892	0.953363	0.991206	0.957462	0.968765	1.01261	1.01849	1.05147	1.124	1.101	0.997	0.952	0.932	0.907	0.866	0.0227607
P62812	417	K	Gamma-aminobutyric acid receptor subunit alpha-1 OS=Mus musculus OX=10090 GN=Gabra1 PE=1 SV=1	Gabra1	1	0.000218534	85.622	2	TFNSVSK(1)IDR	-0.70188	6	1.02848	1.13365	0.942226	0.838177	1.0036	1.05387	1.02734	0.994081	1.02109	0.975844	0.983788	0.997854	1.001	1.14	0.923	0.859	1.02	1.056	0.958	0.651504
P62814	460	K	V-type proton ATPase subunit B, brain isoform OS=Mus musculus OX=10090 GN=Atp6v1b2 PE=1 SV=1	Atp6v1b2	1	1.4436e-50	264.84	2	FEK(1)NFITQGPYENR	0.87085	6	1.14987	1.21821	1.17832	0.767167	0.786407	0.900024	1.0096	0.998957	1.01104	0.988717	0.984531	1.00715	1.139	1.219	1.165	0.776	0.799	0.894	0.701	0.00168321
P62814	403	K	V-type proton ATPase subunit B, brain isoform OS=Mus musculus OX=10090 GN=Atp6v1b2 PE=1 SV=1	Atp6v1b2	1	3.33723e-05	121.96	2	LMK(1)SAIGEGMTR	-0.89762	6	1.13035	1.17882	0.989436	0.857252	0.904772	0.939375	1.0096	0.998957	1.01104	0.988717	0.984531	1.00715	1.12	1.18	0.979	0.867	0.919	0.933	0.829	0.0368974
P62814	48	K	V-type proton ATPase subunit B, brain isoform OS=Mus musculus OX=10090 GN=Atp6v1b2 PE=1 SV=1	Atp6v1b2	1	4.44399e-19	182.22	3	LTYK(1)TVSGVNGPLVILDHVK	-2.4148	6	1.01925	1.0879	0.993246	0.904793	0.9748	1.02001	1.0096	0.998957	1.01104	0.988717	0.984531	1.00715	1.01	1.089	0.982	0.915	0.99	1.013	0.947	0.280836
P62821	187	K	Ras-related protein Rab-1A OS=Mus musculus OX=10090 GN=Rab1A PE=1 SV=3	Rab1A	1	0.000124232	102.57	2	MGPGATAGGAEK(1)SNVK	-1.1791	6	1.25132	1.35997	1.06549	0.808427	0.725356	0.789433	1.00076	1.00548	1.02452	0.99447	0.984901	0.989873	1.25	1.353	1.04	0.813	0.736	0.798	0.644	0.00654956
P62823	74	K	Ras-related protein Rab-3C OS=Mus musculus OX=10090 GN=Rab3c PE=1 SV=1	Rab3c	1	0.0176563	93.561	2	TVFK(1)NEK	-2.7585	5	1.00007		1.0317	0.905926		1.0623	1.00848	1.02673	1.04605	0.973306	0.96037	0.985066	0.992		0.986	0.931		1.078	1.016	0.876887
P62827	134	K	GTP-binding nuclear protein Ran OS=Mus musculus OX=10090 GN=Ran PE=1 SV=3	Ran	1	2.11039e-05	141.93	2	AK(1)SIVFHR	-0.082266	6	1.19523	1.32163	0.996125	0.800873	0.733266	0.952876	0.968037	0.978687	1.0109	1.01099	1.00931	1.02208	1.235	1.35	0.985	0.792	0.726	0.932	0.686	0.0349526
P62827	37	K	GTP-binding nuclear protein Ran OS=Mus musculus OX=10090 GN=Ran PE=1 SV=3	Ran	1	0.0015032	103.8	2	HLTGEFEK(1)K	4.9213	3	1.19135	0.948899	0.859746				0.968037	0.978687	1.0109	1.01099	1.00931	1.02208	1.231	0.97	0.85
P62827	142	K	GTP-binding nuclear protein Ran OS=Mus musculus OX=10090 GN=Ran PE=1 SV=3	Ran	0.956746	0.00270497	117.21	2	K(0.043)K(0.957)NLQYYDISAK	-0.11753	5	1.0818	1.09589		0.862962	0.946535	1.01281	0.968037	0.978687	1.0109	1.01099	1.00931	1.02208	1.118	1.12		0.854	0.938	0.991	0.829	0.0431794
P62827	23	K	GTP-binding nuclear protein Ran OS=Mus musculus OX=10090 GN=Ran PE=1 SV=3	Ran	1	8.6604e-05	81.48	2	LVLVGDGGTGK(1)TTFVK	-2.4816	6	1.10392	1.18879	1.22734	0.769687	0.778934	0.931335	0.968037	0.978687	1.0109	1.01099	1.00931	1.02208	1.14	1.215	1.214	0.761	0.772	0.911	0.685	0.00342425
P62827	123	K	GTP-binding nuclear protein Ran OS=Mus musculus OX=10090 GN=Ran PE=1 SV=3	Ran	1	8.7122e-05	84.58	3	VCENIPIVLCGNK(1)VDIK	-0.28325	6	1.20314	1.16909	1.10968	0.642931	0.867436	1.00772	0.968037	0.978687	1.0109	1.01099	1.00931	1.02208	1.243	1.195	1.098	0.636	0.859	0.986	0.702	0.0516307
P62827	99	K	GTP-binding nuclear protein Ran OS=Mus musculus OX=10090 GN=Ran PE=1 SV=3	Ran	1	1.10418e-05	156.57	3	VTYK(1)NVPNWHR	-1.135	12	1.09208	1.13839	0.88594	0.934313	0.948428	1.00085	0.968037	0.978687	1.0109	1.01099	1.00931	1.02208	1.128	1.163	0.876	0.924	0.94	0.979	0.898	0.333801
P62835	149	K	Ras-related protein Rap-1A OS=Mus musculus OX=10090 GN=Rap1a PE=1 SV=1	Rap1a	1	0.00191187	50.641	2	QWCNCAFLESSAK(1)SK	3.1138	1		1					1.09863	1.04232	1.0204	0.951705	0.95038	0.936566		0.959
P62843	77	K	40S ribosomal protein S15 OS=Mus musculus OX=10090 GN=Rps15 PE=1 SV=2	Rps15	0.998189	0.0116643	42.941	3	EAPPMEK(0.002)PEVVK(0.998)THLR	0.025578	2		1.00398	0.996016				0.899165	1.07003	0.977236	1.03988	1.03265	0.981036		0.938	1.019
P62849	37	K	40S ribosomal protein S24 OS=Mus musculus OX=10090 GN=Rps24 PE=1 SV=1	Rps24	1	0.0214127	52.591	2	ATVPK(1)TEIR	-0.83171	4	1.0447	1.07982	0.929694			0.945785	1.03251	1.01102	1.02141	1.00847	0.930817	0.995769	1.012	1.068	0.91			0.95	0.953
P62849	68	K	40S ribosomal protein S24 OS=Mus musculus OX=10090 GN=Rps24 PE=1 SV=1	Rps24	1	3.05795e-07	117.9	3	THFGGGK(1)TTGFGMIYDSLDYAK	-1.5102	8	0.923006	1.06252	0.960512	0.937349	1.09742	1.01919	1.03251	1.01102	1.02141	1.00847	0.930817	0.995769	0.894	1.051	0.94	0.929	1.179	1.024	1.086	0.397247
P62852	94	K	40S ribosomal protein S25 OS=Mus musculus OX=10090 GN=Rps25 PE=1 SV=1	Rps25	1	8.75005e-05	121.96	2	AALQELLSK(1)GLIK	1.333	11	0.831614	0.775909	0.69893	1.14153	1.16766	1.38436	0.998709	0.975024	1.0238	1.00423	0.981615	1.01662	0.833	0.796	0.683	1.137	1.19	1.362	1.596	0.00444435
P62852	52	K	40S ribosomal protein S25 OS=Mus musculus OX=10090 GN=Rps25 PE=1 SV=1	Rps25	1	0.000438609	114.93	2	LNNLVLFDK(1)ATYDK	-1.3497	6	0.90992	0.93892	1.00959	1.02931	0.929559	1.18271	0.998709	0.975024	1.0238	1.00423	0.981615	1.01662	0.911	0.963	0.986	1.025	0.947	1.163	1.096	0.239388
P62855	82	K	40S ribosomal protein S26 OS=Mus musculus OX=10090 GN=Rps26 PE=1 SV=3	Rps26	1	0.00038651	68.548	3	LHYCVSCAIHSK(1)VVR	0.74043	3			0.977084	0.954154	1.06876		0.951344	0.964634	0.989965	1.0236	1.04862	1.02184			0.987	0.932	1.019		0.988
P62862	51	K	40S ribosomal protein S30 OS=Mus musculus OX=10090 GN=Fau PE=1 SV=1	Fau	1	0.00446862	56.202	2	FVNVVPTFGK(1)K	-4.4908	2			0.904407		1.09559
P62869	11	K	Elongin-B OS=Mus musculus OX=10090 GN=Elob PE=1 SV=1	Elob	1	1.95505e-09	129.69	2	HK(1)TTIFTDAK	-2.9233	6	1.27628	1.31637	1.01654	0.798133	0.732354	0.860324	1.02981	1.01774	1.00263	0.968538	0.995364	0.985926	1.239	1.293	1.014	0.824	0.736	0.873	0.686	0.0143156
P62874	280	K	Guanine nucleotide-binding protein G(I)/G(S)/G(T) subunit beta-1 OS=Mus musculus OX=10090 GN=Gnb1 PE=1 SV=3	Gnb1	1	3.63048e-51	162.41	3	ADQELMTYSHDNIICGITSVSFSK(1)SGR	0.89236	7	1.20959	1.20001	1.1236	0.868851	0.776706	0.82124	1.07573	0.975513	0.965969	0.995811	0.989983	0.996998	1.124	1.23	1.163	0.873	0.785	0.824	0.706	0.000991063
P62874	57	K	Guanine nucleotide-binding protein G(I)/G(S)/G(T) subunit beta-1 OS=Mus musculus OX=10090 GN=Gnb1 PE=1 SV=3	Gnb1	1	0.000144314	86.729	3	GHLAK(1)IYAMHWGTDSR	-0.047785	3		1.22952	1.03465		0.735834		1.07573	0.975513	0.965969	0.995811	0.989983	0.996998		1.26	1.071		0.743		0.637
P62874	89	K	Guanine nucleotide-binding protein G(I)/G(S)/G(T) subunit beta-1 OS=Mus musculus OX=10090 GN=Gnb1 PE=1 SV=3	Gnb1	1	2.98628e-15	159.44	3	LIIWDSYTTNK(1)VHAIPLR	-0.4769	6	1.22282	1.17136	1.12001	0.778122	0.833835	0.873851	1.07573	0.975513	0.965969	0.995811	0.989983	0.996998	1.137	1.201	1.159	0.781	0.842	0.876	0.715	0.000831846
P62874	15	K	Guanine nucleotide-binding protein G(I)/G(S)/G(T) subunit beta-1 OS=Mus musculus OX=10090 GN=Gnb1 PE=1 SV=3	Gnb1	1	9.11337e-68	274.5	2	QEAEQLK(1)NQIR	3.3083	11	1.50038	1.54642	1.26244	0.538966	0.552917	0.598879	1.07573	0.975513	0.965969	0.995811	0.989983	0.996998	1.395	1.585	1.307	0.541	0.559	0.601	0.397	0.000139944
P62881	107	K	Guanine nucleotide-binding protein subunit beta-5 OS=Mus musculus OX=10090 GN=Gnb5 PE=1 SV=1	Gnb5	1	0.00285874	58.889	3	GHGNK(1)VLCMDWCK	-1.8915	3		1.14083	1.17869		0.68048		1.00221	1.00625	1.00365	0.993496	1.00311	0.991287		1.134	1.174		0.678		0.588
P62897	100	K	Cytochrome c, somatic OS=Mus musculus OX=10090 GN=Cycs PE=1 SV=2	Cycs	1	0.0565721	43.734	2	ADLIAYLK(1)K	-1.3703	1	1						1.01065	1.01156	1.04262	0.959223	0.996026	0.979931	0.989
P62897	28	K	Cytochrome c, somatic OS=Mus musculus OX=10090 GN=Cycs PE=1 SV=2	Cycs	1	3.95541e-10	195.4	3	HK(1)TGPNLHGLFGR	-0.85476	11	1.07086	1.10981	0.936722	0.925232	0.923968	1.0334	1.01065	1.01156	1.04262	0.959223	0.996026	0.979931	1.06	1.097	0.898	0.965	0.928	1.055	0.965	0.669451
P62897	87	K	Cytochrome c, somatic OS=Mus musculus OX=10090 GN=Cycs PE=1 SV=2	Cycs	1	0.0536533	46.835	2	MIFAGIK(1)K	1.4059	1		1					1.01065	1.01156	1.04262	0.959223	0.996026	0.979931		0.989
P62897	56	K	Cytochrome c, somatic OS=Mus musculus OX=10090 GN=Cycs PE=1 SV=2	Cycs	1	3.04496e-05	84.266	3	NK(1)GITWGEDTLMEYLENPK	-1.3717	2	1.10994				0.890057		1.01065	1.01156	1.04262	0.959223	0.996026	0.979931	1.098				0.894		0.814
P62908	197	K	40S ribosomal protein S3 OS=Mus musculus OX=10090 GN=Rps3 PE=1 SV=1	Rps3	1	0.00133898	47.361	2	IMLPWDPSGK(1)IGPK	1.6412	2			1.36102	0.638984			0.998403	1.01008	0.99158	0.995603	0.990235	1.0141			1.373	0.642			0.468
P63001	116	K	Ras-related C3 botulinum toxin substrate 1 OS=Mus musculus OX=10090 GN=Rac1 PE=1 SV=1	Rac1	1	3.34589e-06	78.71	3	HHCPNTPIILVGTK(1)LDLR	-0.94292	2	1.22675				0.773251		1.00812	1.01477	1.00674	0.987471	0.973511	1.00939	1.217				0.794		0.652
P63005	228	K	Platelet-activating factor acetylhydrolase IB subunit beta OS=Mus musculus OX=10090 GN=Pafah1b1 PE=1 SV=2	Pafah1b1	1	4.8412e-06	148.57	3	MWEVQTGYCVK(1)TFTGHR	-0.77273	6	1.26336	1.28463	1.33519	0.677989	0.759361	0.679468	1.03476	0.993524	1.03359	0.970069	0.984742	0.983312	1.221	1.293	1.292	0.699	0.771	0.691	0.568	0.000138315
P63005	368	K	Platelet-activating factor acetylhydrolase IB subunit beta OS=Mus musculus OX=10090 GN=Pafah1b1 PE=1 SV=2	Pafah1b1	1	0.0194336	58.687	2	VWDYK(1)NK	2.1042	3	1.41422			0.755602	0.830183		1.03476	0.993524	1.03359	0.970069	0.984742	0.983312	1.367			0.779	0.843		0.593
P63017	88	K	Heat shock cognate 71 kDa protein OS=Mus musculus OX=10090 GN=Hspa8 PE=1 SV=1	Hspa8	1	3.73756e-10	96.311	4	RFDDAVVQSDMK(1)HWPFMVVNDAGRPK	0.41307	3	0.972425	1.3631			0.664479		1.01734	1.01714	1.01674	0.965973	0.978318	1.00449	0.956	1.34			0.679		0.591
P63017	112	K	Heat shock cognate 71 kDa protein OS=Mus musculus OX=10090 GN=Hspa8 PE=1 SV=1	Hspa8	1	0.00191921	48.363	3	GETK(1)SFYPEEVSSMVLTK	-0.92121	2		1.14272	0.857277				1.01734	1.01714	1.01674	0.965973	0.978318	1.00449		1.123	0.843
P63017	328	K	Heat shock cognate 71 kDa protein OS=Mus musculus OX=10090 GN=Hspa8 PE=1 SV=1	Hspa8	1	2.3357e-07	184.59	3	LDK(1)SQIHDIVLVGGSTR	-1.0422	13	1.19159	1.13665	1.15513	0.78612	0.863105	0.867407	1.01734	1.01714	1.01674	0.965973	0.978318	1.00449	1.171	1.117	1.136	0.814	0.882	0.864	0.748	0.00046559
P63017	56	K	Heat shock cognate 71 kDa protein OS=Mus musculus OX=10090 GN=Hspa8 PE=1 SV=1	Hspa8	1	1.86053e-12	113.48	3	LIGDAAK(1)NQVAMNPTNTVFDAK	-0.63259	12	1.17192	1.06254	1.07922	0.801411	0.939011	0.945885	1.01734	1.01714	1.01674	0.965973	0.978318	1.00449	1.152	1.045	1.061	0.83	0.96	0.942	0.839	0.0318649
P63017	71	K	Heat shock cognate 71 kDa protein OS=Mus musculus OX=10090 GN=Hspa8 PE=1 SV=1	Hspa8	1	1.58683e-05	132.93	2	NQVAMNPTNTVFDAK(1)R	1.1261	6	1.18313	1.28162	1.247	0.727269	0.755661	0.805314	1.01734	1.01714	1.01674	0.965973	0.978318	1.00449	1.163	1.26	1.226	0.753	0.772	0.802	0.638	0.000112605
P63017	128	K	Heat shock cognate 71 kDa protein OS=Mus musculus OX=10090 GN=Hspa8 PE=1 SV=1	Hspa8	1	0.00822179	52.837	2	MK(1)EIAEAYLGK	0.88117	3	0.961613	1.0484	0.989988				1.01734	1.01714	1.01674	0.965973	0.978318	1.00449	0.945	1.031	0.974
P63017	246	K	Heat shock cognate 71 kDa protein OS=Mus musculus OX=10090 GN=Hspa8 PE=1 SV=1	Hspa8	1	3.15452e-07	159.93	2	MVNHFIAEFK(1)R	4.4002	27	1.11864	1.17714	1.13594	0.720953	0.892916	0.954413	1.01734	1.01714	1.01674	0.965973	0.978318	1.00449	1.1	1.157	1.117	0.746	0.913	0.95	0.773	0.0263467
P63017	423	K	Heat shock cognate 71 kDa protein OS=Mus musculus OX=10090 GN=Hspa8 PE=1 SV=1	Hspa8	1	3.08586e-21	62.437	3	NTTIPTK(1)QTQTFTTYSDNQPGVLIQVYEGER	-1.3469	2	0.891469	1.10853					1.01734	1.01714	1.01674	0.965973	0.978318	1.00449	0.876	1.09
P63017	102	K	Heat shock cognate 71 kDa protein OS=Mus musculus OX=10090 GN=Hspa8 PE=1 SV=1	Hspa8	1	0.00105212	122.44	2	PK(1)VQVEYK	1.5443	6	1.24103	1.2108	1.0593	0.839181	0.608655	1.04103	1.01734	1.01714	1.01674	0.965973	0.978318	1.00449	1.22	1.19	1.042	0.869	0.622	1.036	0.732	0.103167
P63017	539	K	Heat shock cognate 71 kDa protein OS=Mus musculus OX=10090 GN=Hspa8 PE=1 SV=1	Hspa8	1	1.49379e-14	190.37	2	VSSK(1)NSLESYAFNMK	4.1518	7	1.20973	1.26576	1.26804	0.733476	0.661005	0.861992	1.01734	1.01714	1.01674	0.965973	0.978318	1.00449	1.189	1.244	1.247	0.759	0.676	0.858	0.623	0.0024858
P63028	19	K	Translationally-controlled tumor protein OS=Mus musculus OX=10090 GN=Tpt1 PE=1 SV=1	Tpt1	1	7.36883e-05	55.604	3	DLISHDELFSDIYK(1)IR	-2.4412	4	1.01577			0.740398	1.10909	1.13474	1.18426	1.1296	1.1356	0.87096	0.832834	0.846745	0.858			0.85	1.332	1.34	1.368
P63030	72	K	Mitochondrial pyruvate carrier 1 OS=Mus musculus OX=10090 GN=Mpc1 PE=1 SV=1	Mpc1	1	0.00136524	121.52	2	FAYK(1)VQPR	-0.63233	12	1.11163	1.13174	0.820522	0.882113	0.966499	1.0875	1.09489	1.04811	1.06776	0.950059	0.893945	0.945234	1.015	1.08	0.768	0.928	1.081	1.151	1.104	0.439507
P63037	130	K	DnaJ homolog subfamily A member 1 OS=Mus musculus OX=10090 GN=Dnaja1 PE=1 SV=1	Dnaja1	0.999061	0.00399346	44.045	3	LALQK(0.999)NVICDK(0.001)CEGR	-1.7936	2		1.35736			0.642643		1.02551	1.00516	1.0178	0.971173	0.97876	1.00159		1.35			0.657		0.487
P63037	296	K	DnaJ homolog subfamily A member 1 OS=Mus musculus OX=10090 GN=Dnaja1 PE=1 SV=1	Dnaja1	1	2.88703e-07	104.86	3	TIVITSHPGQIVK(1)HGDIK	0.97404	5	1.19169	1.19805	1.01253	0.781878	0.815843		1.02551	1.00516	1.0178	0.971173	0.97876	1.00159	1.162	1.192	0.995	0.805	0.834		0.734	0.0256895
P63038	473	K	60 kDa heat shock protein, mitochondrial OS=Mus musculus OX=10090 GN=Hspd1 PE=1 SV=1	Hspd1	1	0.0161723	47.334	2	ALK(1)IPAMTIAK	0.044679	3	0.933248	1.02733	1.03942				1.00426	1.02545	1.02611	0.98664	0.967143	0.990391	0.929	1.002	1.013
P63038	249	K	60 kDa heat shock protein, mitochondrial OS=Mus musculus OX=10090 GN=Hspd1 PE=1 SV=1	Hspd1	1	6.5844e-06	135.13	2	CEFQDAYVLLSEK(1)K	4.0127	3		0.971208	1.27631	0.752478			1.00426	1.02545	1.02611	0.98664	0.967143	0.990391		0.947	1.244	0.763			0.696
P63038	469	K	60 kDa heat shock protein, mitochondrial OS=Mus musculus OX=10090 GN=Hspd1 PE=1 SV=1	Hspd1	1	3.3883e-07	138.55	2	IGIEIIK(1)R	1.6293	6	0.964381	0.994525	1.00638	0.948504	0.990208	1.096	1.00426	1.02545	1.02611	0.98664	0.967143	0.990391	0.96	0.97	0.981	0.961	1.024	1.107	1.062	0.229067
P63038	292	K	60 kDa heat shock protein, mitochondrial OS=Mus musculus OX=10090 GN=Hspd1 PE=1 SV=1	Hspd1	1	0.00300801	88.181	2	LK(1)VGLQVVAVK	-0.49199	6	1.0819	1.04752	1.20337	0.877558	0.867881	0.921773	1.00426	1.02545	1.02611	0.98664	0.967143	0.990391	1.077	1.022	1.173	0.889	0.897	0.931	0.83	0.0123235
P63038	352	K	60 kDa heat shock protein, mitochondrial OS=Mus musculus OX=10090 GN=Hspd1 PE=1 SV=1	Hspd1	1	0.000339364	130.65	2	VGEVIVTK(1)DDAMLLK	-5.2465	3	0.982347				0.953379	1.06427	1.00426	1.02545	1.02611	0.98664	0.967143	0.990391	0.978				0.986	1.075	1.054
P63038	91	K	60 kDa heat shock protein, mitochondrial OS=Mus musculus OX=10090 GN=Hspd1 PE=1 SV=1	Hspd1	1	0.0173793	92.677	2	YK(1)NIGAK	-0.26697	6	1.08439	1.17889	1.06159	0.880578	0.874676	0.91987	1.00426	1.02545	1.02611	0.98664	0.967143	0.990391	1.08	1.15	1.035	0.893	0.904	0.929	0.835	0.00538521
P63046	109	K	Sulfotransferase 4A1 OS=Mus musculus OX=10090 GN=Sult4a1 PE=1 SV=1	Sult4a1	1	0.000749293	105.36	2	LIK(1)SHLPYR	0.20594	6	1.22635	1.27269	0.92877	0.863306	0.818504	0.890377	1.00257	1.0085	0.990771	1.01828	0.992463	0.98741	1.223	1.262	0.937	0.848	0.825	0.902	0.752	0.0478944
P63085	201	K	Mitogen-activated protein kinase 1 OS=Mus musculus OX=10090 GN=Mapk1 PE=1 SV=3	Mapk1	1	0.00234751	73.891	2	APEIMLNSK(1)GYTK	-2.4851	5	1.037	1.22278	0.705341	0.983873	1.051		1.05558	1.02581	1.0248	0.971184	0.960514	0.962115	0.982	1.192	0.688	1.013	1.094		1.104	0.597246
P63085	115	K	Mitogen-activated protein kinase 1 OS=Mus musculus OX=10090 GN=Mapk1 PE=1 SV=3	Mapk1	1	0.000104266	42.977	3	LLK(1)TQHLSNDHICYFLYQILR	-0.16308	1						1	1.05558	1.02581	1.0248	0.971184	0.960514	0.962115						1.039
P63085	268	K	Mitogen-activated protein kinase 1 OS=Mus musculus OX=10090 GN=Mapk1 PE=1 SV=3	Mapk1	1	0.000429286	99.855	2	NYLLSLPHK(1)NK	2.6321	6	1.17889	1.18647	0.853736	0.944742	0.82839	1.00777	1.05558	1.02581	1.0248	0.971184	0.960514	0.962115	1.117	1.157	0.833	0.973	0.862	1.047	0.928	0.597558
P63094	216	K	Guanine nucleotide-binding protein G(s) subunit alpha isoforms short OS=Mus musculus OX=10090 GN=Gnas PE=1 SV=1	Gnas	1	8.09925e-06	76.196	3	FQVDK(1)VNFHMFDVGGQR	-2.6025	4	1.29629	1.2039			0.789578	0.710235	1.03421	1.01417	1.0289	0.974644	0.952427	0.995653	1.253	1.187			0.829	0.713	0.632	0.0288267
P63094	307	K	Guanine nucleotide-binding protein G(s) subunit alpha isoforms short OS=Mus musculus OX=10090 GN=Gnas PE=1 SV=1	Gnas	1	0.00982975	68.548	2	SK(1)IEDYFPEFAR	0.92011	2	1.07527		0.924727				1.03421	1.01417	1.0289	0.974644	0.952427	0.995653	1.04		0.899
P63094	96	K	Guanine nucleotide-binding protein G(s) subunit alpha isoforms short OS=Mus musculus OX=10090 GN=Gnas PE=1 SV=1	Gnas	1	0.000580336	94.806	2	VQDIK(1)NNLK	0.30253	4	1.36646	1.27812	0.944425			0.410988	1.03421	1.01417	1.0289	0.974644	0.952427	0.995653	1.321	1.26	0.918			0.413	0.354
P63101	138	K	14-3-3 protein zeta/delta OS=Mus musculus OX=10090 GN=Ywhaz PE=1 SV=1	Ywhaz	1	0.00411123	54.27	2	YLAEVAAGDDK(1)K	3.7276	2	1.07109				0.928911		1.02063	1.00363	1.02735	0.984512	0.977071	0.986811	1.049				0.951		0.907
P63158	30	K	High mobility group protein B1 OS=Mus musculus OX=10090 GN=Hmgb1 PE=1 SV=2	Hmgb1	1	0.000600923	113.86	2	K(1)HPDASVNFSEFSK	-1.5374	6	1.25047		0.916162	0.953671	0.879701		1.07142	1.03248	1.04605	0.916299	0.960715	0.973035	1.167		0.876	1.041	0.916		0.958	0.845175
P63168	9	K	Dynein light chain 1, cytoplasmic OS=Mus musculus OX=10090 GN=Dynll1 PE=1 SV=1	Dynll1	1	7.2286e-137	322.58	3	AVIK(1)NADMSEEMQQDSVECATQALEK	-0.13681	12	1.20802	1.14206	1.0995	0.833861	0.819297	0.897266	1.02099	1.01404	1.0078	0.983404	0.999698	0.974067	1.183	1.126	1.091	0.848	0.82	0.921	0.761	0.00283
P63168	49	K	Dynein light chain 1, cytoplasmic OS=Mus musculus OX=10090 GN=Dynll1 PE=1 SV=1	Dynll1	1	0.000553928	78.932	3	K(1)YNPTWHCIVGR	-1.147	7		1.35136	1.18385	0.73322	0.731574		1.02099	1.01404	1.0078	0.983404	0.999698	0.974067		1.333	1.175	0.746	0.732		0.589	0.0143447
Q8BGY2	47	K	Eukaryotic translation initiation factor 5A-2 OS=Mus musculus OX=10090 GN=Eif5a2 PE=1 SV=3	Eif5a2	1	2.27949e-08	171.34	2	IVEMSTSK(1)TGK	0.29177	25	1.00224	1.02214	0.973788	0.967312	0.999085	1.03544
P63254	22	K	Cysteine-rich protein 1 OS=Mus musculus OX=10090 GN=Crip1 PE=1 SV=2	Crip1	1	0.00345196	64.906	3	VTSLGK(1)DWHRPCLK	0.3454	8	1.05577	1.06473	0.908593	0.970907
P63276	49	K	40S ribosomal protein S17 OS=Mus musculus OX=10090 GN=Rps17 PE=1 SV=2	Rps17	1	0.00863606	67.548	2	NK(1)IAGYVTHLMK	-0.028907	2	1.10566				0.894341		0.985505	0.96986	0.97063	1.05323	1.04183	0.978945	1.122				0.858		0.765
P63300	18	K	Selenoprotein W OS=Mus musculus OX=10090 GN=Selenow PE=1 SV=3	Selenow	1	0.00475345	92.677	2	PK(1)YLQLK	-1.575	2	1.02844				0.971565
P63318	592	K	Protein kinase C gamma type OS=Mus musculus OX=10090 GN=Prkcg PE=1 SV=1	Prkcg	1	0.00565852	72.038	2	GFLTK(1)HPGK	-2.4233	5	1.12025	1.20548		0.873992	0.78349	1.01679	1.00988	0.988108	1.00267	0.990164	1.01409	0.995093	1.109	1.22		0.883	0.773	1.022	0.767	0.0904386
P63318	364	K	Protein kinase C gamma type OS=Mus musculus OX=10090 GN=Prkcg PE=1 SV=1	Prkcg	1	0.0332625	44.598	2	GSFGK(1)VMLAER	3.3835	1						1	1.00988	0.988108	1.00267	0.990164	1.01409	0.995093						1.005
P63318	400	K	Protein kinase C gamma type OS=Mus musculus OX=10090 GN=Prkcg PE=1 SV=1	Prkcg	1	2.61793e-05	80.049	3	KDVIVQDDDVDCTLVEK(1)R	4.8131	4		1.29265		0.875753	0.769261	1.06233	1.00988	0.988108	1.00267	0.990164	1.01409	0.995093		1.308		0.884	0.759	1.068	0.691
P63318	34	K	Protein kinase C gamma type OS=Mus musculus OX=10090 GN=Prkcg PE=1 SV=1	Prkcg	1	0.00108833	92.732	2	VVHEVK(1)SHK	-1.4831	6	0.427404	1.45806	1.47461	0.639931			1.00988	0.988108	1.00267	0.990164	1.01409	0.995093	0.423	1.476	1.471	0.646			0.575
P63321	166	K	Ras-related protein Ral-A OS=Mus musculus OX=10090 GN=Rala PE=1 SV=1	Rala	1	3.43852e-05	112.7	2	ANVDK(1)VFFDLMR	0.57983	6	0.877106	0.861394	0.603694	1.31605	1.27672	1.06503	1.05193	1.00215	1.03364	0.964392	0.972873	0.975012	0.834	0.86	0.584	1.365	1.312	1.092	1.655	0.022394
P63323	93	K	40S ribosomal protein S12 OS=Mus musculus OX=10090 GN=Rps12 PE=1 SV=2	Rps12	1	0.0459809	40.861	2	LGEWVGLCK(1)IDR	1.8117	1		1					1.147	1.15844	1.03728	0.841445	0.868008	0.947825		0.863
P63325	31	K	40S ribosomal protein S10 OS=Mus musculus OX=10090 GN=Rps10 PE=1 SV=1	Rps10	1	0.000472131	69.641	3	DVHMPK(1)HPELADK	-1.2093	5		0.938762	1.05282			1.00842	1.01406	1.03763	1.02365	0.917442	0.967781	1.03945		0.905	1.028			0.97	1.004
P63325	59	K	40S ribosomal protein S10 OS=Mus musculus OX=10090 GN=Rps10 PE=1 SV=1	Rps10	1	0.000991035	85.716	2	GYVK(1)EQFAWR	-0.11423	5	1.28258	1.22345	1.31543	0.617238	0.561305		1.01406	1.03763	1.02365	0.917442	0.967781	1.03945	1.265	1.179	1.285	0.673	0.58		0.504	0.0018171
P63328	142	K	Serine/threonine-protein phosphatase 2B catalytic subunit alpha isoform OS=Mus musculus OX=10090 GN=Ppp3ca PE=1 SV=1	Ppp3ca	1	0.000952662	50.834	2	ILYPK(1)TLFLLR	0.014245	1			1				0.978699	0.959025	0.955943	1.02683	1.0343	1.04521			1.046
P63328	474	K	Serine/threonine-protein phosphatase 2B catalytic subunit alpha isoform OS=Mus musculus OX=10090 GN=Ppp3ca PE=1 SV=1	Ppp3ca	1	0.0178292	57.003	2	ITSFEEAK(1)GLDR	3.1181	2		0.969207				1.03079	0.978699	0.959025	0.955943	1.02683	1.0343	1.04521		1.011				0.986	0.975
P63330	29	K	Serine/threonine-protein phosphatase 2A catalytic subunit alpha isoform OS=Mus musculus OX=10090 GN=Ppp2ca PE=1 SV=1	Ppp2ca	1	2e-06	169.57	2	QLSESQVK(1)SLCEK	0.1878	6	1.34669	1.45983	1.15915	0.614362	0.675875	0.744094	1.02259	0.99606	1.01174	0.983193	0.983155	1.00326	1.317	1.466	1.146	0.625	0.687	0.742	0.523	0.00174522
P67871	147	K	Casein kinase II subunit beta OS=Mus musculus OX=10090 GN=Csnk2b PE=1 SV=1	Csnk2b	1	3.38443e-05	90.263	2	CMDVYTPK(1)SSR	2.5941	6	1.39082	1.51733	1.22664	0.577672	0.63077	0.656763	1.18064	0.986326	0.995723	0.925061	0.969614	0.942639	1.178	1.538	1.232	0.624	0.651	0.697	0.499	0.00147503
P67984	107	K	60S ribosomal protein L22 OS=Mus musculus OX=10090 GN=Rpl22 PE=1 SV=2	Rpl22	1	0.00384953	53.028	2	VVANSK(1)ESYELR	0.77122	1		1					1.09354	0.973914	0.939545	1.02624	0.969073	0.997693		1.027
P68037	138	K	Ubiquitin-conjugating enzyme E2 L3 OS=Mus musculus OX=10090 GN=Ube2l3 PE=1 SV=1	Ube2l3	1	0.000377101	103.87	2	FCK(1)NAEEFTK	0.0061028	5	1.16842	1.264	0.835052	0.821818	0.910712		0.977026	1.02116	1.02378	0.985951	0.98517	1.00692	1.196	1.238	0.816	0.834	0.924		0.811	0.353683
P68037	82	K	Ubiquitin-conjugating enzyme E2 L3 OS=Mus musculus OX=10090 GN=Ube2l3 PE=1 SV=1	Ube2l3	1	0.000320826	68.42	3	IYHPNIDEK(1)GQVCLPVISAENWK	-5.2281	1		1					0.977026	1.02116	1.02378	0.985951	0.98517	1.00692		0.979
P68040	185	K	Receptor of activated protein C kinase 1 OS=Mus musculus OX=10090 GN=Rack1 PE=1 SV=3	Rack1	1	1.39963e-12	66.002	3	LK(1)TNHIGHTGYLNTVTVSPDGSLCASGGK	-1.0716	3				1.09476		0.905236	1.03757	1.01223	0.986992	0.986823	0.995063	0.981322				1.109		0.922
P68181	64	K	cAMP-dependent protein kinase catalytic subunit beta OS=Mus musculus OX=10090 GN=Prkacb PE=1 SV=2	Prkacb	1	0.000709926	96.946	2	HK(1)ATEQYYAMK	1.6998	3	1.1039	0.941987	0.954117				1.03507	1.02123	1.03809	0.987504	0.969832	0.948271	1.066	0.922	0.919
P68254	122	K	14-3-3 protein theta OS=Mus musculus OX=10090 GN=Ywhaq PE=1 SV=1	Ywhaq	1	0.00316009	97.033	2	MK(1)GDYFR	-0.23304	11	1.21786	1.24684	0.987349	0.820916	0.827271	0.899765	1.03475	1.01506	1.01166	0.952701	0.986602	0.999232	1.177	1.228	0.976	0.862	0.839	0.9	0.769	0.0246795
P68254	49	K	14-3-3 protein theta OS=Mus musculus OX=10090 GN=Ywhaq PE=1 SV=1	Ywhaq	1	5.49803e-51	260.76	2	NLLSVAYK(1)NVVGGR	1.6623	20	1.02219	1.04434	1.0504	0.933951	0.947712	1.0014	1.03475	1.01506	1.01166	0.952701	0.986602	0.999232	0.988	1.029	1.038	0.98	0.961	1.002	0.963	0.12742
P68368	112	K	Tubulin alpha-4A chain OS=Mus musculus OX=10090 GN=Tuba4a PE=1 SV=1	Tuba4a	1	0.000401265	57.042	3	GHYTIGK(1)EIIDPVLDR	0.99544	3	1.02586	1.29599			0.678154		1.11242	0.968605	0.947267	0.987324	0.991941	0.99244	0.922	1.338			0.684		0.605
P68368	60	K	Tubulin alpha-4A chain OS=Mus musculus OX=10090 GN=Tuba4a PE=1 SV=1	Tuba4a	1	1.0016e-35	250.08	3	TIGGGDDSFTTFFCETGAGK(1)HVPR	2.2244	6	1.06834	1.06226	1.11299	0.835684	0.956924	0.963798	1.11242	0.968605	0.947267	0.987324	0.991941	0.99244	0.96	1.097	1.175	0.846	0.965	0.971	0.861	0.116853
P68372	297	K	Tubulin beta-4B chain OS=Mus musculus OX=10090 GN=Tubb4b PE=1 SV=1	Tubb4b	1	8.57597e-08	119.97	3	ALTVPELTQQMFDAK(1)NMMAACDPR	-1.0987	2		1.90662			0.0933757
P68372	336	K	Tubulin beta-4B chain OS=Mus musculus OX=10090 GN=Tubb4b PE=1 SV=1	Tubb4b	1	5.20489e-29	158.27	3	EVDEQMLNVQNK(1)NSSYFVEWIPNNVK	1.661	6	1.46683	1.34619	1.07454	0.602711	0.82508	0.684653
P68372	58	K	Tubulin beta-4B chain OS=Mus musculus OX=10090 GN=Tubb4b PE=1 SV=1	Tubb4b	1	1.3191e-14	158.02	2	INVYYNEATGGK(1)YVPR	0.77518	6	1.20245	1.16804	1.08352	0.792769	0.800411	0.952808
P68404	105	K	Protein kinase C beta type OS=Mus musculus OX=10090 GN=Prkcb PE=1 SV=4	Prkcb	1	2.74213e-13	76.831	4	FK(1)IHTYSSPTFCDHCGSLLYGLIHQGMK	-1.6569	4	1.22332	1.04233	0.919715			0.814632	1.00694	0.989759	0.992914	0.998756	1.00537	1.00626	1.215	1.053	0.926			0.81	0.761
P68404	578	K	Protein kinase C beta type OS=Mus musculus OX=10090 GN=Prkcb PE=1 SV=4	Prkcb	1	0.0114413	54.436	2	GLMTK(1)HPGK	0.79749	5	1.04506		1.07009	0.855637	0.929799	1.09942	1.00694	0.989759	0.992914	0.998756	1.00537	1.00626	1.038		1.078	0.857	0.925	1.093	0.906	0.348427
P68404	355	K	Protein kinase C beta type OS=Mus musculus OX=10090 GN=Prkcb PE=1 SV=4	Prkcb	1	0.0104876	78.043	2	GSFGK(1)VMLSER	-0.9725	3	1.02101		1.37905	0.599942			1.00694	0.989759	0.992914	0.998756	1.00537	1.00626	1.014		1.389	0.601			0.5
P68404	35	K	Protein kinase C beta type OS=Mus musculus OX=10090 GN=Prkcb PE=1 SV=4	Prkcb	1	0.000472116	120.33	2	NVHEVK(1)NHK	-1.5154	7	0.695282	1.35413	1.50435		0.446239		1.00694	0.989759	0.992914	0.998756	1.00537	1.00626	0.69	1.368	1.515		0.444		0.373
P84244	80	K	Histone H3.3 OS=Mus musculus OX=10090 GN=H3-3a PE=1 SV=2	H3-3a	1	1.564e-23	232.46	2	EIAQDFK(1)TDLR	5.0811	10	1.03813	1.03587	1.04703	0.946313	0.941636	0.991013
P84244	19	K	Histone H3.3 OS=Mus musculus OX=10090 GN=H3-3a PE=1 SV=2	H3-3a	1	1.02629e-17	213.45	3	STGGK(1)APRK(1)QLATK(1)AAR	-1.9518	52	1.04827	0.945398	1.02792	1.0076	1.0206	0.950214
P84244	24	K	Histone H3.3 OS=Mus musculus OX=10090 GN=H3-3a PE=1 SV=2	H3-3a	1	1.02629e-17	213.45	3	STGGK(1)APRK(1)QLATK(1)AAR	-1.9518	97	1.07892	0.996308	1.05885	0.880363	1.01644	0.969118
P84244	10	K	Histone H3.3 OS=Mus musculus OX=10090 GN=H3-3a PE=1 SV=2	H3-3a	1	0.000686194	112.8	2	K(1)STGGK(1)APR	1.8308	15	0.967116	1.03622	0.989288	1.11628	0.940739	0.950357
P84244	15	K	Histone H3.3 OS=Mus musculus OX=10090 GN=H3-3a PE=1 SV=2	H3-3a	1	0.000352231	158.57	3	STGGK(1)APRK(1)QLATK(1)AAR	-1.9518	31	0.95971	1.04585	0.997221	1.07216	0.952469	0.972593
P84244	57	K	Histone H3.3 OS=Mus musculus OX=10090 GN=H3-3a PE=1 SV=2	H3-3a	1	9.27691e-14	195.58	2	YQK(1)STELLIR	4.4034	9	1.03598	1.05789	0.917643	0.981973	0.95982	1.0467
P68510	110	K	14-3-3 protein eta OS=Mus musculus OX=10090 GN=Ywhah PE=1 SV=2	Ywhah	1	2.06781e-20	171.2	2	FLIK(1)NCNDFQYESK	1.6719	6	1.18769	1.18046	1.19084	0.817219	0.754013	0.869775	1.01255	1.00647	1.00568	0.995019	0.993145	0.987131	1.173	1.173	1.184	0.821	0.759	0.881	0.697	0.00109905
P68510	77	K	14-3-3 protein eta OS=Mus musculus OX=10090 GN=Ywhah PE=1 SV=2	Ywhah	1	0.00164699	76.605	2	TMADGNEK(1)K	-1.1616	1				1			1.01255	1.00647	1.00568	0.995019	0.993145	0.987131				1.005
P70168	859	K	Importin subunit beta-1 OS=Mus musculus OX=10090 GN=Kpnb1 PE=1 SV=2	Kpnb1	1	0.00757075	64.064	2	AK(1)TLATWATK	-1.125	3		1.07163	1.05224			0.876122	1.00432	1.00837	0.984578	0.994864	0.997227	1.01065		1.063	1.069			0.867	0.813
P70168	62	K	Importin subunit beta-1 OS=Mus musculus OX=10090 GN=Kpnb1 PE=1 SV=2	Kpnb1	1	0.000247015	115.05	2	VAAGLQIK(1)NSLTSK	2.137	5	1.03241	1.05508	1.28887		0.789155	0.834492	1.00432	1.00837	0.984578	0.994864	0.997227	1.01065	1.028	1.046	1.309		0.791	0.826	0.717	0.0489042
P70175	622	K	Disks large homolog 3 OS=Mus musculus OX=10090 GN=Dlg3 PE=1 SV=1	Dlg3	1	0.00267665	45.183	2	DFPGLSDDYYGAK(1)NLK	0.089326	2				0.96158		1.03842	0.97765	0.996457	1.00308	0.998831	1.01575	1.00823				0.963		1.03
Q91XM9	752	K	Disks large homolog 2 OS=Mus musculus OX=10090 GN=Dlg2 PE=1 SV=2	Dlg2	1	0.000204986	97.084	2	GK(1)HCILDVSGNAIK	-1.9052	10	1.04412	1.19405	0.867284	0.910963	0.928513	1.05506	1.03593	1.01126	1.02521	0.973372	0.971022	0.983211	1.008	1.181	0.846	0.936	0.956	1.073	0.977	0.887096
P70205	457	K	Pituitary adenylate cyclase-activating polypeptide type I receptor OS=Mus musculus OX=10090 GN=Adcyap1r1 PE=1 SV=1	Adcyap1r1	1	0.000921903	105.81	2	YFTMDFK(1)HR	4.0494	6	1.19093	1.2392	0.926078	0.926878	0.822697	0.894218	1.0455	1.12569	1.07498	0.872776	0.936773	0.944281	1.139	1.101	0.861	1.062	0.878	0.947	0.931	0.554548
Q80UG2	1738	K	Plexin-A4 OS=Mus musculus OX=10090 GN=Plxna4 PE=1 SV=3	Plxna4	1	0.00348639	83.438	2	HTWK(1)SNCLPLR	-0.54565	1		1					1.00669	1.00968	1.00912	0.993721	0.995974	0.984821		0.99
P70206	1363	K	Plexin-A1 OS=Mus musculus OX=10090 GN=Plxna1 PE=1 SV=1	Plxna1	1	0.000243188	112.8	2	K(1)HFLLTFIR	0.27545	6	1.01325	1.09482	1.02535	0.881545	0.889939	1.09509	0.975994	0.992977	0.992469	1.00043	1.00494	1.03318	1.038	1.103	1.033	0.881	0.886	1.06	0.891	0.137632
P70206	1656	K	Plexin-A1 OS=Mus musculus OX=10090 GN=Plxna1 PE=1 SV=1	Plxna1	1	0.00251322	48.822	3	LWHLVK(1)NHDHLDQR	1.9783	2	0.850018	1.14998					0.975994	0.992977	0.992469	1.00043	1.00494	1.03318	0.871	1.158
P70206	1726	K	Plexin-A1 OS=Mus musculus OX=10090 GN=Plxna1 PE=1 SV=1	Plxna1	1	0.000171489	45.826	3	YMFDFLDEQADK(1)HQIHDSDVR	-2.0504	1				1			0.975994	0.992977	0.992469	1.00043	1.00494	1.03318				1
P70232	851	K	Neural cell adhesion molecule L1-like protein OS=Mus musculus OX=10090 GN=Chl1 PE=1 SV=2	Chl1	1	0.00449481	57.032	2	GYQINWWK(1)TK	4.6366	2	1.01254		0.987464				1.05998	1.03393	1.05307	0.95578	0.94154	0.955702	0.955		0.938
P70232	528	K	Neural cell adhesion molecule L1-like protein OS=Mus musculus OX=10090 GN=Chl1 PE=1 SV=2	Chl1	1	4.13354e-05	68.42	3	IPK(1)SHVLELYCESQCDSHLK	2.099	5	1.37997	1.57736		0.775795	0.614863	0.652005	1.05998	1.03393	1.05307	0.95578	0.94154	0.955702	1.302	1.526		0.812	0.653	0.682	0.506	0.00727214
P70232	545	K	Neural cell adhesion molecule L1-like protein OS=Mus musculus OX=10090 GN=Chl1 PE=1 SV=2	Chl1	1	3.38214e-06	45.587	3	SHVLELYCESQCDSHLK(1)HSLK	-2.9876	1			1				1.05998	1.03393	1.05307	0.95578	0.94154	0.955702			0.95
P70296	150	K	Phosphatidylethanolamine-binding protein 1 OS=Mus musculus OX=10090 GN=Pebp1 PE=1 SV=3	Pebp1	1	0.0029983	100.75	2	FK(1)VETFR	0.22088	7	1.15876	1.24417	1.03396	0.81383	0.825707	0.923571	1.03001	0.997279	1.00198	0.967259	0.989784	1.01369	1.125	1.248	1.032	0.841	0.834	0.911	0.759	0.0115014
P70296	141	K	Phosphatidylethanolamine-binding protein 1 OS=Mus musculus OX=10090 GN=Pebp1 PE=1 SV=3	Pebp1	1	5.58886e-17	90.94	3	YVWLVYEQEQPLSCDEPILSNK(1)SGDNR	3.3927	5	1.58765	1.13668	1.15035	0.643531	0.481792		1.03001	0.997279	1.00198	0.967259	0.989784	1.01369	1.541	1.14	1.148	0.665	0.487		0.451	0.0191903
P70333	98	K	Heterogeneous nuclear ribonucleoprotein H2 OS=Mus musculus OX=10090 GN=Hnrnph2 PE=1 SV=1	Hnrnph2	1	1.95272e-17	98.993	3	SNSVEMDWVLK(1)HTGPNSPDTANDGFVR	0.38107	3	1.07321	0.992114	0.934679				0.989297	0.967336	1.01665	0.983584	1.03611	1.00702	1.085	1.026	0.919
P70336	511	K	Rho-associated protein kinase 2 OS=Mus musculus OX=10090 GN=Rock2 PE=1 SV=1	Rock2	1	1.10511e-06	131.54	2	ALLQHK(1)NAEYQR	-3.77	12	1.11047	1.09665	1.13994	0.898983	0.779908	0.974051	1.03018	1.01136	0.998025	0.978061	0.991338	0.991033	1.078	1.084	1.142	0.919	0.787	0.983	0.814	0.0372677
P70336	224	K	Rho-associated protein kinase 2 OS=Mus musculus OX=10090 GN=Rock2 PE=1 SV=1	Rock2	1	0.000111143	126.32	3	DVKPDNMLLDK(1)HGHLK	1.0927	10	1.07311	1.10351	0.899586	0.935936	0.924282	1.06358	1.03018	1.01136	0.998025	0.978061	0.991338	0.991033	1.042	1.091	0.901	0.957	0.932	1.073	0.976	0.769183
P70336	326	K	Rho-associated protein kinase 2 OS=Mus musculus OX=10090 GN=Rock2 PE=1 SV=1	Rock2	1	0.00218611	75.5	2	HAK(1)NLICAFLTDR	-1.786	3	0.909041	1.26043				0.830526	1.03018	1.01136	0.998025	0.978061	0.991338	0.991033	0.882	1.246				0.838	0.788
P70349	21	K	Adenosine 5'-monophosphoramidase HINT1 OS=Mus musculus OX=10090 GN=Hint1 PE=1 SV=3	Hint1	1	3.55265e-10	132.93	2	AQVAQPGGDTIFGK(1)IIR	-1.1199	6	1.58628	0.877768	1.20736	0.753196	0.76362	0.811768	1.09197	1.10902	1.06244	0.970921	0.873443	0.89221	1.453	0.791	1.136	0.776	0.874	0.91	0.757	0.243952
P70349	58	K	Adenosine 5'-monophosphoramidase HINT1 OS=Mus musculus OX=10090 GN=Hint1 PE=1 SV=3	Hint1	1	4.03179e-22	105.6	3	K(1)HISQISVADDDDESLLGHLMIVGK	0.51447	5	1.50032	1.4383	1.14008		0.365688	0.555606	1.09197	1.10902	1.06244	0.970921	0.873443	0.89221	1.374	1.297	1.073		0.419	0.623	0.417	0.0151497
P70398	1370	K	Probable ubiquitin carboxyl-terminal hydrolase FAF-X OS=Mus musculus OX=10090 GN=Usp9x PE=1 SV=2	Usp9x	1	0.00130126	97.175	3	AK(1)HSGDYFTLLR	2.3571	7		1.11717	1.12505	0.888245	0.869542		1.00811	0.995383	1.00901	0.980976	1.00008	1.00645		1.122	1.115	0.905	0.869		0.793	0.00773761
P70398	441	K	Probable ubiquitin carboxyl-terminal hydrolase FAF-X OS=Mus musculus OX=10090 GN=Usp9x PE=1 SV=2	Usp9x	1	7.89623e-20	95.001	3	ALTLQDLDNIWAAQAGK(1)HEAIVK	3.9081	5		1.14401	0.955101	0.786964	1.10585	1.00808	1.00811	0.995383	1.00901	0.980976	1.00008	1.00645		1.149	0.947	0.802	1.106	1.002	0.926	0.606862
P70398	447	K	Probable ubiquitin carboxyl-terminal hydrolase FAF-X OS=Mus musculus OX=10090 GN=Usp9x PE=1 SV=2	Usp9x	1	0.000177782	80.815	3	HEAIVK(1)NVHDLLAK	3.0544	6	1.27014	1.1283	0.821727	0.763033	0.852471	1.16432	1.00811	0.995383	1.00901	0.980976	1.00008	1.00645	1.26	1.134	0.814	0.778	0.852	1.157	0.869	0.479405
P70398	315	K	Probable ubiquitin carboxyl-terminal hydrolase FAF-X OS=Mus musculus OX=10090 GN=Usp9x PE=1 SV=2	Usp9x	1	0.0100038	98.009	2	SLK(1)NLASR	2.5266	4	1.18019	1.21706	0.830119	0.77263			1.00811	0.995383	1.00901	0.980976	1.00008	1.00645	1.171	1.223	0.823	0.788			0.735
P70404	129	K	Isocitrate dehydrogenase [NAD] subunit gamma 1, mitochondrial OS=Mus musculus OX=10090 GN=Idh3g PE=1 SV=1	Idh3g	1	0.000174552	83.474	3	GNIETNHNLPPSHK(1)SR	0.22526	1			1				1.03343	1.02491	0.999451	0.969637	0.96775	1.00482			1.001
P70404	159	K	Isocitrate dehydrogenase [NAD] subunit gamma 1, mitochondrial OS=Mus musculus OX=10090 GN=Idh3g PE=1 SV=1	Idh3g	1	0.000640854	96.957	2	HK(1)DIDILIVR	-0.44587	6	0.981291	0.955367	1.00182	0.959972	0.919682	1.18187	1.03343	1.02491	0.999451	0.969637	0.96775	1.00482	0.95	0.932	1.002	0.99	0.95	1.176	1.08	0.345921
P70404	74	K	Isocitrate dehydrogenase [NAD] subunit gamma 1, mitochondrial OS=Mus musculus OX=10090 GN=Idh3g PE=1 SV=1	Idh3g	1	2.1652e-35	135.89	3	HTVTMIPGDGIGPELMLHVK(1)SVFR	-0.34602	6	1.07064	0.90435	0.826439	1.10455	1.07655	1.01748	1.03343	1.02491	0.999451	0.969637	0.96775	1.00482	1.036	0.882	0.827	1.139	1.112	1.013	1.189	0.0808348
P70404	149	K	Isocitrate dehydrogenase [NAD] subunit gamma 1, mitochondrial OS=Mus musculus OX=10090 GN=Idh3g PE=1 SV=1	Idh3g	1	3.63711e-23	188.85	3	TSLDLYANVIHCK(1)SLPGVVTR	0.20059	6	1.16808	1.19513	1.16648	0.826832	0.797486	0.845984	1.03343	1.02491	0.999451	0.969637	0.96775	1.00482	1.13	1.166	1.167	0.853	0.824	0.842	0.727	2.64378e-05
P70404	221	K	Isocitrate dehydrogenase [NAD] subunit gamma 1, mitochondrial OS=Mus musculus OX=10090 GN=Idh3g PE=1 SV=1	Idh3g	1	0.000132531	103.87	2	VTAVHK(1)ANIMK	-1.8414	5	0.99862	1.03927	0.926306	0.967226	1.06858		1.03343	1.02491	0.999451	0.969637	0.96775	1.00482	0.966	1.014	0.927	0.998	1.104		1.085	0.207607
P70414	617	K	Sodium/calcium exchanger 1 OS=Mus musculus OX=10090 GN=Slc8a1 PE=1 SV=1	Slc8a1	1	0.00215253	88.734	2	NK(1)TFFIEIGEPR	-1.0441	3	0.975462	1.09047	0.934068				1.0101	1.02256	1.01834	0.981258	0.995047	0.972687	0.966	1.066	0.917
Q60817	108	K	Nascent polypeptide-associated complex subunit alpha OS=Mus musculus OX=10090 GN=Naca PE=1 SV=1	Naca	1	0.00063689	119.94	2	NILFVITK(1)PDVYK	5.9861	6	0.943363	0.534362	0.703094	1.31363	1.50555		1.00938	1.00823	1.0378	0.982743	0.966588	0.995261	0.935	0.53	0.677	1.337	1.558		2.027	0.044839
P70704	1111	K	Phospholipid-transporting ATPase IA OS=Mus musculus OX=10090 GN=Atp8a1 PE=1 SV=2	Atp8a1	1	0.0311956	45.489	2	AQLLK(1)NVFK	-0.08037	1			1				1.02452	0.993756	1.01747	0.972501	0.983442	1.00831			0.983
P70704	594	K	Phospholipid-transporting ATPase IA OS=Mus musculus OX=10090 GN=Atp8a1 PE=1 SV=2	Atp8a1	1	2.92458e-05	80.815	3	EITLK(1)HLEQFATEGLR	-3.7318	5	1.26477	0.953904	0.749467		1.00733	1.02453	1.02452	0.993756	1.01747	0.972501	0.983442	1.00831	1.234	0.96	0.737		1.024	1.016	1.044	0.757289
P70704	572	K	Phospholipid-transporting ATPase IA OS=Mus musculus OX=10090 GN=Atp8a1 PE=1 SV=2	Atp8a1	1	0.00807366	58.338	2	LYCK(1)GADTVIYER	3.0016	2					1.01728	0.982717	1.02452	0.993756	1.01747	0.972501	0.983442	1.00831					1.034	0.975
P70704	1101	K	Phospholipid-transporting ATPase IA OS=Mus musculus OX=10090 GN=Atp8a1 PE=1 SV=2	Atp8a1	1	6.73581e-05	82.822	2	SQDPGAVVLGK(1)SLTER	-2.0388	6	1.24689	1.33666	1.31149	0.605142	0.693365	0.806446	1.02452	0.993756	1.01747	0.972501	0.983442	1.00831	1.217	1.345	1.289	0.622	0.705	0.8	0.552	0.00157188
P70704	781	K	Phospholipid-transporting ATPase IA OS=Mus musculus OX=10090 GN=Atp8a1 PE=1 SV=2	Atp8a1	1	0.000740367	84.102	2	VSPLQK(1)SEVVEMVK	-1.0391	4	0.922846	1.15185	1.12163		0.80368		1.02452	0.993756	1.01747	0.972501	0.983442	1.00831	0.901	1.159	1.102		0.817		0.775
P70704	841	K	Phospholipid-transporting ATPase IA OS=Mus musculus OX=10090 GN=Atp8a1 PE=1 SV=2	Atp8a1	1	3.9736e-05	65.879	3	YLK(1)NLLMVHGAWNYNR	-0.0085491	4	1.11929	1.38448	1.12905	0.367179			1.02452	0.993756	1.01747	0.972501	0.983442	1.00831	1.092	1.393	1.11	0.378			0.315
P80313	368	K	T-complex protein 1 subunit eta OS=Mus musculus OX=10090 GN=Cct7 PE=1 SV=1	Cct7	1	0.00988067	60.892	2	AK(1)TCTIILR	0.36432	5	1.04618	1.14573	0.907865		0.874243	1.02598	1.01272	1.02295	1.00647	0.987036	0.983473	0.987358	1.033	1.12	0.902		0.889	1.039	0.947	0.627591
P80314	203	K	T-complex protein 1 subunit beta OS=Mus musculus OX=10090 GN=Cct2 PE=1 SV=4	Cct2	1	8.19666e-05	143.22	2	GSGNLEAIHVIK(1)K	-0.95312	3		1.27803	0.887616			0.834352	0.977905	0.990448	0.994629	1.01379	1.00534	1.01788		1.29	0.892			0.82	0.752
P80314	284	K	T-complex protein 1 subunit beta OS=Mus musculus OX=10090 GN=Cct2 PE=1 SV=4	Cct2	1	7.86082e-08	183.27	2	ILK(1)HGINCFINR	-0.96914	12	1.26238	1.22553	1.01988	0.785483	0.824997	0.881723	0.977905	0.990448	0.994629	1.01379	1.00534	1.01788	1.291	1.237	1.025	0.775	0.821	0.866	0.693	0.00954662
P80314	176	K	T-complex protein 1 subunit beta OS=Mus musculus OX=10090 GN=Cct2 PE=1 SV=4	Cct2	1	0.000235161	92.428	3	LLTHHK(1)DHFTK	-0.55262	6	1.2603	1.26361	1.04663	0.551657	0.877807		0.977905	0.990448	0.994629	1.01379	1.00534	1.01788	1.289	1.276	1.052	0.544	0.873		0.588	0.0659543
P80315	21	K	T-complex protein 1 subunit delta OS=Mus musculus OX=10090 GN=Cct4 PE=1 SV=3	Cct4	1	0.00380118	93.467	2	GK(1)SAYQDR	-1.6572	6	0.982598	0.983525	1.00466	1.05157	0.94861	1.02904	1.03629	1.02544	1.04131	0.959924	0.971555	0.965474	0.948	0.959	0.965	1.095	0.976	1.066	1.092	0.0683229
P80315	531	K	T-complex protein 1 subunit delta OS=Mus musculus OX=10090 GN=Cct4 PE=1 SV=3	Cct4	1	0.00402381	57.003	2	SILK(1)IDDVVNTR	-0.34744	5	1.16362	1.2166	1.18034	0.881439	0.558006		1.03629	1.02544	1.04131	0.959924	0.971555	0.965474	1.123	1.186	1.134	0.918	0.574		0.65	0.0806477
P80315	302	K	T-complex protein 1 subunit delta OS=Mus musculus OX=10090 GN=Cct4 PE=1 SV=3	Cct4	1	0.000425512	100.69	2	TGCNVLLIQK(1)SILR	-1.575	5	0.980664		1.07781	0.895276	0.972609	1.07364	1.03629	1.02544	1.04131	0.959924	0.971555	0.965474	0.946		1.035	0.933	1.001	1.112	1.025	0.774438
P80316	529	K	T-complex protein 1 subunit epsilon OS=Mus musculus OX=10090 GN=Cct5 PE=1 SV=1	Cct5	1	0.00292634	90.761	2	MILK(1)IDDIR	-0.8016	4	1.18366	1.21546		0.773579		0.827293	1.01511	1.01993	1.01946	0.958754	0.976143	1.0106	1.166	1.192		0.807		0.819	0.69	0.00127215
P80316	176	K	T-complex protein 1 subunit epsilon OS=Mus musculus OX=10090 GN=Cct5 PE=1 SV=1	Cct5	1	0.000169157	97.594	2	TTLGSK(1)VINSCHR	-3.5731	2	0.948873	1.05113					1.01511	1.01993	1.01946	0.958754	0.976143	1.0106	0.935	1.031
P80317	5	K	T-complex protein 1 subunit zeta OS=Mus musculus OX=10090 GN=Cct6a PE=1 SV=3	Cct6a	1	0.00922028	69.716	2	AAVK(1)TLNPK	-0.41814	4	0.941364	1.20754	0.782671		1.06842		1.03267	1.00357	1.01493	0.977499	0.97673	0.994603	0.912	1.203	0.771		1.094		1.137
P80317	381	K	T-complex protein 1 subunit zeta OS=Mus musculus OX=10090 GN=Cct6a PE=1 SV=3	Cct6a	1	8.7578e-09	168.69	2	GPNK(1)HTLTQIK	-0.95874	6	1.08391	1.13214	1.08689	0.877995	0.805971	1.01309	1.03267	1.00357	1.01493	0.977499	0.97673	0.994603	1.05	1.128	1.071	0.898	0.825	1.019	0.844	0.0562447
P80317	199	K	T-complex protein 1 subunit zeta OS=Mus musculus OX=10090 GN=Cct6a PE=1 SV=3	Cct6a	1	0.000354863	97.175	2	HK(1)SETDTSLIR	-0.51868	5	1.04599		1.02576	0.962231	0.886411	1.0796	1.03267	1.00357	1.01493	0.977499	0.97673	0.994603	1.013		1.011	0.984	0.908	1.085	0.981	0.759569
[truncated: 2,386 more rows]

## Sheet: Supplementary Table 2
Supplementary Table 2 Novel acetylated Proteins and lysine acetyl sites identified in our study
[truncated: 2,424 more rows]

[truncated: 5 more sheets: Supplementary Table 3 , Supplementary Table 4,  Supplementary Table 5, Supplementary Table 6, Supplementary Table 7]
